# Supplementary material for: Metagenomic analysis of orange colored protrusions from the muscle of Queen Conch Lobatus gigas (Linnaeus, 1758)
Source: PeerJ. 2018 Feb 15;6:e4307. doi: 10.7717/peerj.4307 (PMC5816965; doi:10.7717/peerj.4307)
Supplement: Supplemental Information 1 [file peerj-06-4307-s001.xml]

<?xml version="1.0"?>
<!DOCTYPE BlastOutput PUBLIC "-//NCBI//NCBI BlastOutput/EN" "http://www.ncbi.nlm.nih.gov/dtd/NCBI_BlastOutput.dtd">
<BlastOutput>
  <BlastOutput_program>blastn</BlastOutput_program>
  <BlastOutput_version>BLASTN 2.2.29+</BlastOutput_version>
  <BlastOutput_reference>Zheng Zhang, Scott Schwartz, Lukas Wagner, and Webb Miller (2000), &quot;A greedy algorithm for aligning DNA sequences&quot;, J Comput Biol 2000; 7(1-2):203-14.</BlastOutput_reference>
  <BlastOutput_db>/home/databases/nt_Ago_2014/nt</BlastOutput_db>
  <BlastOutput_query-ID>Query_1</BlastOutput_query-ID>
  <BlastOutput_query-def>allreadspala_c1</BlastOutput_query-def>
  <BlastOutput_query-len>1470</BlastOutput_query-len>
  <BlastOutput_param>
    <Parameters>
      <Parameters_expect>10</Parameters_expect>
      <Parameters_sc-match>1</Parameters_sc-match>
      <Parameters_sc-mismatch>-2</Parameters_sc-mismatch>
      <Parameters_gap-open>0</Parameters_gap-open>
      <Parameters_gap-extend>0</Parameters_gap-extend>
      <Parameters_filter>L;m;</Parameters_filter>
    </Parameters>
  </BlastOutput_param>
<BlastOutput_iterations>
<Iteration>
  <Iteration_iter-num>1</Iteration_iter-num>
  <Iteration_query-ID>Query_1</Iteration_query-ID>
  <Iteration_query-def>allreadspala_c1</Iteration_query-def>
  <Iteration_query-len>1470</Iteration_query-len>
<Iteration_hits>
</Iteration_hits>
  <Iteration_stat>
    <Statistics>
      <Statistics_db-num>24148431</Statistics_db-num>
      <Statistics_db-len>64004591435</Statistics_db-len>
      <Statistics_hsp-len>34</Statistics_hsp-len>
      <Statistics_eff-space>90731570305516</Statistics_eff-space>
      <Statistics_kappa>0.46</Statistics_kappa>
      <Statistics_lambda>1.28</Statistics_lambda>
      <Statistics_entropy>0.85</Statistics_entropy>
    </Statistics>
  </Iteration_stat>
  <Iteration_message>No hits found</Iteration_message>
</Iteration>
<Iteration>
  <Iteration_iter-num>2</Iteration_iter-num>
  <Iteration_query-ID>Query_2</Iteration_query-ID>
  <Iteration_query-def>allreadspala_c2</Iteration_query-def>
  <Iteration_query-len>879</Iteration_query-len>
<Iteration_hits>
</Iteration_hits>
  <Iteration_stat>
    <Statistics>
      <Statistics_db-num>24148431</Statistics_db-num>
      <Statistics_db-len>64004591435</Statistics_db-len>
      <Statistics_hsp-len>34</Statistics_hsp-len>
      <Statistics_eff-space>53390095339945</Statistics_eff-space>
      <Statistics_kappa>0.46</Statistics_kappa>
      <Statistics_lambda>1.28</Statistics_lambda>
      <Statistics_entropy>0.85</Statistics_entropy>
    </Statistics>
  </Iteration_stat>
  <Iteration_message>No hits found</Iteration_message>
</Iteration>
<Iteration>
  <Iteration_iter-num>3</Iteration_iter-num>
  <Iteration_query-ID>Query_3</Iteration_query-ID>
  <Iteration_query-def>allreadspala_c3</Iteration_query-def>
  <Iteration_query-len>5379</Iteration_query-len>
<Iteration_hits>
</Iteration_hits>
  <Iteration_stat>
    <Statistics>
      <Statistics_db-num>24148431</Statistics_db-num>
      <Statistics_db-len>64004591435</Statistics_db-len>
      <Statistics_hsp-len>36</Statistics_hsp-len>
      <Statistics_eff-space>337331629631217</Statistics_eff-space>
      <Statistics_kappa>0.46</Statistics_kappa>
      <Statistics_lambda>1.28</Statistics_lambda>
      <Statistics_entropy>0.85</Statistics_entropy>
    </Statistics>
  </Iteration_stat>
  <Iteration_message>No hits found</Iteration_message>
</Iteration>
<Iteration>
  <Iteration_iter-num>4</Iteration_iter-num>
  <Iteration_query-ID>Query_4</Iteration_query-ID>
  <Iteration_query-def>allreadspala_c4</Iteration_query-def>
  <Iteration_query-len>484</Iteration_query-len>
<Iteration_hits>
</Iteration_hits>
  <Iteration_stat>
    <Statistics>
      <Statistics_db-num>24148431</Statistics_db-num>
      <Statistics_db-len>64004591435</Statistics_db-len>
      <Statistics_hsp-len>33</Statistics_hsp-len>
      <Statistics_eff-space>28506669638612</Statistics_eff-space>
      <Statistics_kappa>0.46</Statistics_kappa>
      <Statistics_lambda>1.28</Statistics_lambda>
      <Statistics_entropy>0.85</Statistics_entropy>
    </Statistics>
  </Iteration_stat>
  <Iteration_message>No hits found</Iteration_message>
</Iteration>
<Iteration>
  <Iteration_iter-num>5</Iteration_iter-num>
  <Iteration_query-ID>Query_5</Iteration_query-ID>
  <Iteration_query-def>allreadspala_c5</Iteration_query-def>
  <Iteration_query-len>324</Iteration_query-len>
<Iteration_hits>
<Hit>
  <Hit_num>1</Hit_num>
  <Hit_id>gi|328672706|gb|CP002563.1|</Hit_id>
  <Hit_def>Carnobacterium sp. 17-4, complete genome</Hit_def>
  <Hit_accession>CP002563</Hit_accession>
  <Hit_len>2635294</Hit_len>
  <Hit_hsps>
    <Hsp>
      <Hsp_num>1</Hsp_num>
      <Hsp_bit-score>558.808</Hsp_bit-score>
      <Hsp_score>302</Hsp_score>
      <Hsp_evalue>1.11738e-155</Hsp_evalue>
      <Hsp_query-from>1</Hsp_query-from>
      <Hsp_query-to>320</Hsp_query-to>
      <Hsp_hit-from>869971</Hsp_hit-from>
      <Hsp_hit-to>869652</Hsp_hit-to>
      <Hsp_query-frame>1</Hsp_query-frame>
      <Hsp_hit-frame>-1</Hsp_hit-frame>
      <Hsp_identity>315</Hsp_identity>
      <Hsp_positive>315</Hsp_positive>
      <Hsp_gaps>2</Hsp_gaps>
      <Hsp_align-len>321</Hsp_align-len>
      <Hsp_qseq>AGCTTTGTTTACGTTTGCTGCTTGAGGTCCACGGTTTCCTTCTTCAACGTCGAAAGTTACTGCTTGTCCTTCTTCTAAAGATTTGAATCCTTCGCTTTGGATAGCTGAGAAATGTACGAATACATCGTCTGCTCCTTCACGTTCGATAAATCCAAAACCTTTTTCTGCGTTAAACCATTTTACTGTACCTTGTTCCATAATGAAATTCCTCCTCGTGCC-TTATAGCACATATAGTGATATTCTTGCTTGCGGTGCGAATTGGAATGTTCTGAAACAATTCTATTTTCTACCTAACAAAAACTCAACGTAAGTATATCATG</Hsp_qseq>
      <Hsp_hseq>AGCTTTGTTTACGTTTGCTGCTTGAGGTCCACGGTTTCCTTCTTCAACGTCGAAAGTTACTGCTTGTCCTTCTTCTAAAGATTTGAATCCTTCGCTTTGGATAGCTGAGAAATGTACGAATACATCGTCTGCTCCTTCACGTTCGATAAATCCAAAACCTTTTTCTGCGTTAAACCATTTTACTGTACCTTGTTCCATAATGAAATTCCTCCTCGTGCCCTTA-AGCACATATAGTGATATTCTTGCTTGCGGTGCGAATTGGAATGTTCTGAAACAATTCTATTTTCTACCTAACAAAAACTCTACCTTAGTATAGCATG</Hsp_hseq>
      <Hsp_midline>||||||||||||||||||||||||||||||||||||||||||||||||||||||||||||||||||||||||||||||||||||||||||||||||||||||||||||||||||||||||||||||||||||||||||||||||||||||||||||||||||||||||||||||||||||||||||||||||||||||||||||||||||||||||||| ||| |||||||||||||||||||||||||||||||||||||||||||||||||||||||||||||||||||||||||||||||| || | |||||| ||||</Hsp_midline>
    </Hsp>
    <Hsp>
      <Hsp_num>2</Hsp_num>
      <Hsp_bit-score>460.936</Hsp_bit-score>
      <Hsp_score>249</Hsp_score>
      <Hsp_evalue>3.24145e-126</Hsp_evalue>
      <Hsp_query-from>2</Hsp_query-from>
      <Hsp_query-to>301</Hsp_query-to>
      <Hsp_hit-from>870386</Hsp_hit-from>
      <Hsp_hit-to>870087</Hsp_hit-to>
      <Hsp_query-frame>1</Hsp_query-frame>
      <Hsp_hit-frame>-1</Hsp_hit-frame>
      <Hsp_identity>283</Hsp_identity>
      <Hsp_positive>283</Hsp_positive>
      <Hsp_gaps>0</Hsp_gaps>
      <Hsp_align-len>300</Hsp_align-len>
      <Hsp_qseq>GCTTTGTTTACGTTTGCTGCTTGAGGTCCACGGTTTCCTTCTTCAACGTCGAAAGTTACTGCTTGTCCTTCTTCTAAAGATTTGAATCCTTCGCTTTGGATAGCTGAGAAATGTACGAATACATCGTCTGCTCCTTCACGTTCGATAAATCCAAAACCTTTTTCTGCGTTAAACCATTTTACTGTACCTTGTTCCATAATGAAATTCCTCCTCGTGCCTTATAGCACATATAGTGATATTCTTGCTTGCGGTGCGAATTGGAATGTTCTGAAACAATTCTATTTTCTACCTAACAAAAAC</Hsp_qseq>
      <Hsp_hseq>GCTTTGTTTACGTTTGCTGCTTGAGGTCCACGGTTTCCTTCTTCAACGTCGAAAGTTACTGCTTGTCCTTCTTCTAAAGATTTAAATCCTTCGCCTTGGATAGCTGAGAAATGTACGAATACATCATCTGCTCCTTCACGTTCGATAAATCCAAAACCTTTTTCTGCGTTAAACCATTTTACTGTACCTTGTTCCATAATGAAATTCCTCCTCGTGCCTTATAGCACATATATTGATATTCTTGCTAACGGTACGAATCAGACTGTATTAAAACAATTCTAAGTGTTACCTAACAAAAAC</Hsp_hseq>
      <Hsp_midline>||||||||||||||||||||||||||||||||||||||||||||||||||||||||||||||||||||||||||||||||||| |||||||||| |||||||||||||||||||||||||||||| |||||||||||||||||||||||||||||||||||||||||||||||||||||||||||||||||||||||||||||||||||||||||||||||||||||||||| |||||||||||||  |||| |||||  || |||  | |||||||||||  |  ||||||||||||||</Hsp_midline>
    </Hsp>
  </Hit_hsps>
</Hit>
<Hit>
  <Hit_num>2</Hit_num>
  <Hit_id>gi|554508411|gb|CP006812.1|</Hit_id>
  <Hit_def>Carnobacterium sp. WN1359, complete genome</Hit_def>
  <Hit_accession>CP006812</Hit_accession>
  <Hit_len>2347813</Hit_len>
  <Hit_hsps>
    <Hsp>
      <Hsp_num>1</Hsp_num>
      <Hsp_bit-score>553.269</Hsp_bit-score>
      <Hsp_score>299</Hsp_score>
      <Hsp_evalue>5.19867e-154</Hsp_evalue>
      <Hsp_query-from>1</Hsp_query-from>
      <Hsp_query-to>320</Hsp_query-to>
      <Hsp_hit-from>787266</Hsp_hit-from>
      <Hsp_hit-to>786947</Hsp_hit-to>
      <Hsp_query-frame>1</Hsp_query-frame>
      <Hsp_hit-frame>-1</Hsp_hit-frame>
      <Hsp_identity>313</Hsp_identity>
      <Hsp_positive>313</Hsp_positive>
      <Hsp_gaps>0</Hsp_gaps>
      <Hsp_align-len>320</Hsp_align-len>
      <Hsp_qseq>AGCTTTGTTTACGTTTGCTGCTTGAGGTCCACGGTTTCCTTCTTCAACGTCGAAAGTTACTGCTTGTCCTTCTTCTAAAGATTTGAATCCTTCGCTTTGGATAGCTGAGAAATGTACGAATACATCGTCTGCTCCTTCACGTTCGATAAATCCAAAACCTTTTTCTGCGTTAAACCATTTTACTGTACCTTGTTCCATAATGAAATTCCTCCTCGTGCCTTATAGCACATATAGTGATATTCTTGCTTGCGGTGCGAATTGGAATGTTCTGAAACAATTCTATTTTCTACCTAACAAAAACTCAACGTAAGTATATCATG</Hsp_qseq>
      <Hsp_hseq>AGCTTTGTTTACGTTTGCTGCTTGAGGTCCACGGTTTCCTTCTTCAACGTCGAAAGTTACTGCTTGTCCTTCTTCTAAAGATTTGAATCCTTCAGATTGAATAGCTGAGAAATGTACGAATACATCGTCTGCTCCTTCACGTTCGATAAATCCAAAACCTTTTTCTGCGTTAAACCATTTTACTGTACCTTGTTCCATAATGAAATTCCTCCTCGTGCCTTATAGCACATATAGTGATATTCTTGCTTGCGGTGCGAATCGGAATGTTTTGAAACAATTCTATTTTCTACCTAACAAAAACTCAACGTAAGTATAGCATG</Hsp_hseq>
      <Hsp_midline>|||||||||||||||||||||||||||||||||||||||||||||||||||||||||||||||||||||||||||||||||||||||||||||   ||| ||||||||||||||||||||||||||||||||||||||||||||||||||||||||||||||||||||||||||||||||||||||||||||||||||||||||||||||||||||||||||||||||||||||||||||||||||||||||||||||| |||||||| |||||||||||||||||||||||||||||||||||||||||||||| ||||</Hsp_midline>
    </Hsp>
    <Hsp>
      <Hsp_num>2</Hsp_num>
      <Hsp_bit-score>542.189</Hsp_bit-score>
      <Hsp_score>293</Hsp_score>
      <Hsp_evalue>1.12531e-150</Hsp_evalue>
      <Hsp_query-from>1</Hsp_query-from>
      <Hsp_query-to>320</Hsp_query-to>
      <Hsp_hit-from>787719</Hsp_hit-from>
      <Hsp_hit-to>787400</Hsp_hit-to>
      <Hsp_query-frame>1</Hsp_query-frame>
      <Hsp_hit-frame>-1</Hsp_hit-frame>
      <Hsp_identity>311</Hsp_identity>
      <Hsp_positive>311</Hsp_positive>
      <Hsp_gaps>0</Hsp_gaps>
      <Hsp_align-len>320</Hsp_align-len>
      <Hsp_qseq>AGCTTTGTTTACGTTTGCTGCTTGAGGTCCACGGTTTCCTTCTTCAACGTCGAAAGTTACTGCTTGTCCTTCTTCTAAAGATTTGAATCCTTCGCTTTGGATAGCTGAGAAATGTACGAATACATCGTCTGCTCCTTCACGTTCGATAAATCCAAAACCTTTTTCTGCGTTAAACCATTTTACTGTACCTTGTTCCATAATGAAATTCCTCCTCGTGCCTTATAGCACATATAGTGATATTCTTGCTTGCGGTGCGAATTGGAATGTTCTGAAACAATTCTATTTTCTACCTAACAAAAACTCAACGTAAGTATATCATG</Hsp_qseq>
      <Hsp_hseq>AGCTTTGTTTACGTTTGCTGCTTGAGGTCCACGGTTTCCTTCTTCAACGTCGAAAGTTACTGCTTGTCCTTCATCTAAAGATTTGAATCCTTCAGTTTGGATAGCTGAGAAATGTACGAATACATCGTCTGCTCCTTCACGTTCGATAAATCCAAAACCTTTTTCTGCGTTAAACCATTTTACTGTACCTTGTTCCATAATGAAATTCCTCCTCGTGCCTTATAGCACATATAGTGATATTCTTGCTTACGGTGCGAATTGGAATGTTCTGAAACATTTCTTTGTTCTACCTAACAAAAACTCAAGGTAAGTATAGCATG</Hsp_hseq>
      <Hsp_midline>|||||||||||||||||||||||||||||||||||||||||||||||||||||||||||||||||||||||| ||||||||||||||||||||  ||||||||||||||||||||||||||||||||||||||||||||||||||||||||||||||||||||||||||||||||||||||||||||||||||||||||||||||||||||||||||||||||||||||||||||||||||||||||| ||||||||||||||||||||||||||| |||| | ||||||||||||||||||||| ||||||||| ||||</Hsp_midline>
    </Hsp>
    <Hsp>
      <Hsp_num>3</Hsp_num>
      <Hsp_bit-score>531.109</Hsp_bit-score>
      <Hsp_score>287</Hsp_score>
      <Hsp_evalue>2.43588e-147</Hsp_evalue>
      <Hsp_query-from>1</Hsp_query-from>
      <Hsp_query-to>320</Hsp_query-to>
      <Hsp_hit-from>786702</Hsp_hit-from>
      <Hsp_hit-to>786383</Hsp_hit-to>
      <Hsp_query-frame>1</Hsp_query-frame>
      <Hsp_hit-frame>-1</Hsp_hit-frame>
      <Hsp_identity>309</Hsp_identity>
      <Hsp_positive>309</Hsp_positive>
      <Hsp_gaps>0</Hsp_gaps>
      <Hsp_align-len>320</Hsp_align-len>
      <Hsp_qseq>AGCTTTGTTTACGTTTGCTGCTTGAGGTCCACGGTTTCCTTCTTCAACGTCGAAAGTTACTGCTTGTCCTTCTTCTAAAGATTTGAATCCTTCGCTTTGGATAGCTGAGAAATGTACGAATACATCGTCTGCTCCTTCACGTTCGATAAATCCAAAACCTTTTTCTGCGTTAAACCATTTTACTGTACCTTGTTCCATAATGAAATTCCTCCTCGTGCCTTATAGCACATATAGTGATATTCTTGCTTGCGGTGCGAATTGGAATGTTCTGAAACAATTCTATTTTCTACCTAACAAAAACTCAACGTAAGTATATCATG</Hsp_qseq>
      <Hsp_hseq>AGCTTTGTTTACGTTTGCTGCTTGAGGTCCACGGTTTCCTTCTTCAACGTCGAAAGTTACTGCTTGTCCTTCTTCTAAAGATTTGAATCCTTCAGATTGGATAGCTGAGAAATGTACGAATACATCGTCTGCTCCTTCACGTTCGATAAATCCAAAACCTTTTTCTGCGTTAAACCATTTTACTGTACCTTGTTCCATAATGAAATTCCTCCTCGTGCCTTATAGCACATATAGTGATATTCTTGCTTACGGTGCGAATCGGAATGTTCTGAAACATTTCTTTGTTCTACCTAACAAAAACTCAAGATAAGTATAGCATG</Hsp_hseq>
      <Hsp_midline>|||||||||||||||||||||||||||||||||||||||||||||||||||||||||||||||||||||||||||||||||||||||||||||   |||||||||||||||||||||||||||||||||||||||||||||||||||||||||||||||||||||||||||||||||||||||||||||||||||||||||||||||||||||||||||||||||||||||||||||||||||||||| |||||||||| |||||||||||||||| |||| | |||||||||||||||||||||  |||||||| ||||</Hsp_midline>
    </Hsp>
    <Hsp>
      <Hsp_num>4</Hsp_num>
      <Hsp_bit-score>444.316</Hsp_bit-score>
      <Hsp_score>240</Hsp_score>
      <Hsp_evalue>3.26446e-121</Hsp_evalue>
      <Hsp_query-from>2</Hsp_query-from>
      <Hsp_query-to>301</Hsp_query-to>
      <Hsp_hit-from>788134</Hsp_hit-from>
      <Hsp_hit-to>787835</Hsp_hit-to>
      <Hsp_query-frame>1</Hsp_query-frame>
      <Hsp_hit-frame>-1</Hsp_hit-frame>
      <Hsp_identity>280</Hsp_identity>
      <Hsp_positive>280</Hsp_positive>
      <Hsp_gaps>0</Hsp_gaps>
      <Hsp_align-len>300</Hsp_align-len>
      <Hsp_qseq>GCTTTGTTTACGTTTGCTGCTTGAGGTCCACGGTTTCCTTCTTCAACGTCGAAAGTTACTGCTTGTCCTTCTTCTAAAGATTTGAATCCTTCGCTTTGGATAGCTGAGAAATGTACGAATACATCGTCTGCTCCTTCACGTTCGATAAATCCAAAACCTTTTTCTGCGTTAAACCATTTTACTGTACCTTGTTCCATAATGAAATTCCTCCTCGTGCCTTATAGCACATATAGTGATATTCTTGCTTGCGGTGCGAATTGGAATGTTCTGAAACAATTCTATTTTCTACCTAACAAAAAC</Hsp_qseq>
      <Hsp_hseq>GCTTTGTTTACGTTTGCTGCTTGAGGTCCACGGTTTCCTTCTTCAACGTCGAAAGTTACTGTTTGTCCTTCTTCTAAAGATTTGAATCCTTCACCTTGGATAGCTGAGAAATGTACGAATACATCGTCTGCTCCTTCACGTTCGATGAATCCAAAACCTTTTTCTGCATTAAACCATTTTACTGTACCTTGTTCCATAATGAAATTCCTCCTCGTGCCTTATAGCACATATAATGATATTCTTGCTAACGGTACGAATCAGACTGTTGTAAAACAATTCTACGTGATCCTTAACAAAAAC</Hsp_hseq>
      <Hsp_midline>||||||||||||||||||||||||||||||||||||||||||||||||||||||||||||| |||||||||||||||||||||||||||||| | ||||||||||||||||||||||||||||||||||||||||||||||||||| |||||||||||||||||||| |||||||||||||||||||||||||||||||||||||||||||||||||||||||||||||||| |||||||||||||  |||| |||||  || |||| | |||||||||||  |  | | ||||||||||</Hsp_midline>
    </Hsp>
  </Hit_hsps>
</Hit>
<Hit>
  <Hit_num>3</Hit_num>
  <Hit_id>gi|508078748|emb|HE999757.2|</Hit_id>
  <Hit_def>Carnobacterium maltaromaticum LMA28 complete genome</Hit_def>
  <Hit_accession>HE999757</Hit_accession>
  <Hit_len>3650416</Hit_len>
  <Hit_hsps>
    <Hsp>
      <Hsp_num>1</Hsp_num>
      <Hsp_bit-score>398.15</Hsp_bit-score>
      <Hsp_score>215</Hsp_score>
      <Hsp_evalue>2.57772e-107</Hsp_evalue>
      <Hsp_query-from>2</Hsp_query-from>
      <Hsp_query-to>323</Hsp_query-to>
      <Hsp_hit-from>1332978</Hsp_hit-from>
      <Hsp_hit-to>1332654</Hsp_hit-to>
      <Hsp_query-frame>1</Hsp_query-frame>
      <Hsp_hit-frame>-1</Hsp_hit-frame>
      <Hsp_identity>291</Hsp_identity>
      <Hsp_positive>291</Hsp_positive>
      <Hsp_gaps>7</Hsp_gaps>
      <Hsp_align-len>327</Hsp_align-len>
      <Hsp_qseq>GCTTTGTTTACGTTTGCTGCTTGAGGTCCACGGTTTCCTTCTTCAACGTCGAAAGTTACTGCTTGTCCTTCTTCTAAAGATTTGAATCCTTCGCTTTGGATAGCTGAGAAATGTACGAATACATCGTCTGCTCCTTCACGTTCGATAAATCCAAAACCTTTTTCTGCGTTAAACCATTTTACTGTACCTTGTTCCATAATGAAA-TTCCTCCTCGTGCCTTATAGCACATA-TAG-TGATATTCTTGCTTG-CGGTGCGAATTGGAATGTTCTGAAACAATTCTATTTTCTACCTAACAAAAACTC-AACGTAAGTATATCATGAAT</Hsp_qseq>
      <Hsp_hseq>GCTTTTTCTACGTTAGCTGCTTGAGGTCCACGGTTACCATCTTCAACGTCGAAAGTAACTGCTTGTCCTTCTTCTAAAGTTTTGAATCCGTCGCCTTGGATAGCTGAGAAATGTACGAATACATCGTCTCCGTTTTCGCGTTCGATAAATCCAAATCCTTTTTCTGAGTTAAACCATTTTACTGTACCTTGTTCCATAGTTAAAATTCCTCCTCGTGCCTT-TAGCACATAATATTTGATATTCTTGCTTTACGGTACGAATTGGAATGTTCTGAAACAAT-CTTTTCTTTACCTAACAAAAACACTAAAGTTAGTATACCATAAAT</Hsp_hseq>
      <Hsp_midline>||||| | |||||| |||||||||||||||||||| || ||||||||||||||||| |||||||||||||||||||||| ||||||||| |||| |||||||||||||||||||||||||||||||||| |   ||| ||||||||||||||||| |||||||||| ||||||||||||||||||||||||||||||| | ||| |||||||||||||||| ||||||||| ||  ||||||||||||||  |||| |||||||||||||||||||||||| || || | |||||||||||||| | || || |||||| ||| |||</Hsp_midline>
    </Hsp>
  </Hit_hsps>
</Hit>
<Hit>
  <Hit_num>4</Hit_num>
  <Hit_id>gi|653348494|gb|CP001602.2|</Hit_id>
  <Hit_def>Listeria monocytogenes 08-5578, complete genome</Hit_def>
  <Hit_accession>CP001602</Hit_accession>
  <Hit_len>3032624</Hit_len>
  <Hit_hsps>
    <Hsp>
      <Hsp_num>1</Hsp_num>
      <Hsp_bit-score>255.958</Hsp_bit-score>
      <Hsp_score>138</Hsp_score>
      <Hsp_evalue>1.64172e-64</Hsp_evalue>
      <Hsp_query-from>11</Hsp_query-from>
      <Hsp_query-to>300</Hsp_query-to>
      <Hsp_hit-from>1456193</Hsp_hit-from>
      <Hsp_hit-to>1455902</Hsp_hit-to>
      <Hsp_query-frame>1</Hsp_query-frame>
      <Hsp_hit-frame>-1</Hsp_hit-frame>
      <Hsp_identity>245</Hsp_identity>
      <Hsp_positive>245</Hsp_positive>
      <Hsp_gaps>10</Hsp_gaps>
      <Hsp_align-len>296</Hsp_align-len>
      <Hsp_qseq>ACGTTTGCTGCTTGAGGTCCACGGTTTCCTTCTTCAACGTCGAAAGTTACTGCTTGTCCTTCTTCTAAAGATTTGAATCCTTCGCTTTGGATAGCTGAGAAATGTACGAATACATCGTCTGCTCCTTCACGTTCGATAAATCCAAAACCTTTTTCTGCGTTAAACCATTTTACTGTACCTTGTTCCATAATGAAATTCCTCCTCGTGCCTTATAGCACA-TA-T-AGTGA-TATTCTTGCTTG-CGGTGCGAATTGGAATGTTCTGAAACAATTCTAT-TTTCTACCTAACAAAAA</Hsp_qseq>
      <Hsp_hseq>ACGTTAGCTGCTTGAGGTCCGCGTTGGCCTTCTTCAACGTCGAAAGTTACTGCTTGACCTTCGTCTAAAGATTTGAATCCGTCGCCTTGGATAGCGCTGAAATGTACGAATACATCGTCACCGTTTTCGCGTTCGATAAAACCAAATCCTTTTTCTGCGTTAAACCATTTTACTGTACCTTGTTCCATGTTCATGTTCCTCCTCGTGTGTTAT-GCACACTAATTATTTACTATTCTTGCTTAACGGCACGAGATGGAAAGTTGTTCA-CAATCGTATCTTTC-ACCCA-CAAAAA</Hsp_hseq>
      <Hsp_midline>||||| |||||||||||||| || |  ||||||||||||||||||||||||||||| ||||| ||||||||||||||||| |||| |||||||||   |||||||||||||||||||||  |   ||| ||||||||||| ||||| |||||||||||||||||||||||||||||||||||||||||  | |  ||||||||||||  |||| ||||| || | | | | |||||||||||  |||  |||  ||||| ||| |  | ||||  ||| |||| ||| | ||||||</Hsp_midline>
    </Hsp>
  </Hit_hsps>
</Hit>
<Hit>
  <Hit_num>5</Hit_num>
  <Hit_id>gi|630372426|gb|CP007600.1|</Hit_id>
  <Hit_def>Listeria monocytogenes strain CFSAN006122, complete genome</Hit_def>
  <Hit_accession>CP007600</Hit_accession>
  <Hit_len>2906670</Hit_len>
  <Hit_hsps>
    <Hsp>
      <Hsp_num>1</Hsp_num>
      <Hsp_bit-score>255.958</Hsp_bit-score>
      <Hsp_score>138</Hsp_score>
      <Hsp_evalue>1.64172e-64</Hsp_evalue>
      <Hsp_query-from>11</Hsp_query-from>
      <Hsp_query-to>300</Hsp_query-to>
      <Hsp_hit-from>1779270</Hsp_hit-from>
      <Hsp_hit-to>1779561</Hsp_hit-to>
      <Hsp_query-frame>1</Hsp_query-frame>
      <Hsp_hit-frame>1</Hsp_hit-frame>
      <Hsp_identity>245</Hsp_identity>
      <Hsp_positive>245</Hsp_positive>
      <Hsp_gaps>10</Hsp_gaps>
      <Hsp_align-len>296</Hsp_align-len>
      <Hsp_qseq>ACGTTTGCTGCTTGAGGTCCACGGTTTCCTTCTTCAACGTCGAAAGTTACTGCTTGTCCTTCTTCTAAAGATTTGAATCCTTCGCTTTGGATAGCTGAGAAATGTACGAATACATCGTCTGCTCCTTCACGTTCGATAAATCCAAAACCTTTTTCTGCGTTAAACCATTTTACTGTACCTTGTTCCATAATGAAATTCCTCCTCGTGCCTTATAGCACA-TA-T-AGTGA-TATTCTTGCTTG-CGGTGCGAATTGGAATGTTCTGAAACAATTCTAT-TTTCTACCTAACAAAAA</Hsp_qseq>
      <Hsp_hseq>ACGTTAGCTGCTTGAGGTCCGCGTTGGCCTTCTTCAACGTCGAAAGTTACTGCTTGACCTTCGTCTAAAGATTTGAATCCGTCGCCTTGGATAGCGCTGAAATGTACGAATACATCGTCACCGTTTTCGCGTTCGATAAAACCAAATCCTTTTTCTGCGTTAAACCATTTTACTGTACCTTGTTCCATGTTCATGTTCCTCCTCGTGTGTTAT-GCACACTAATTATTTACTATTCTTGCTTAACGGCACGAGATGGAAAGTTGTTCA-CAATCGTATCTTTC-ACCCA-CAAAAA</Hsp_hseq>
      <Hsp_midline>||||| |||||||||||||| || |  ||||||||||||||||||||||||||||| ||||| ||||||||||||||||| |||| |||||||||   |||||||||||||||||||||  |   ||| ||||||||||| ||||| |||||||||||||||||||||||||||||||||||||||||  | |  ||||||||||||  |||| ||||| || | | | | |||||||||||  |||  |||  ||||| ||| |  | ||||  ||| |||| ||| | ||||||</Hsp_midline>
    </Hsp>
  </Hit_hsps>
</Hit>
<Hit>
  <Hit_num>6</Hit_num>
  <Hit_id>gi|597565639|emb|HG813247.1|</Hit_id>
  <Hit_def>Listeria monocytogenes R479a chromosome, complete genome</Hit_def>
  <Hit_accession>HG813247</Hit_accession>
  <Hit_len>2944998</Hit_len>
  <Hit_hsps>
    <Hsp>
      <Hsp_num>1</Hsp_num>
      <Hsp_bit-score>255.958</Hsp_bit-score>
      <Hsp_score>138</Hsp_score>
      <Hsp_evalue>1.64172e-64</Hsp_evalue>
      <Hsp_query-from>11</Hsp_query-from>
      <Hsp_query-to>300</Hsp_query-to>
      <Hsp_hit-from>1395920</Hsp_hit-from>
      <Hsp_hit-to>1395629</Hsp_hit-to>
      <Hsp_query-frame>1</Hsp_query-frame>
      <Hsp_hit-frame>-1</Hsp_hit-frame>
      <Hsp_identity>245</Hsp_identity>
      <Hsp_positive>245</Hsp_positive>
      <Hsp_gaps>10</Hsp_gaps>
      <Hsp_align-len>296</Hsp_align-len>
      <Hsp_qseq>ACGTTTGCTGCTTGAGGTCCACGGTTTCCTTCTTCAACGTCGAAAGTTACTGCTTGTCCTTCTTCTAAAGATTTGAATCCTTCGCTTTGGATAGCTGAGAAATGTACGAATACATCGTCTGCTCCTTCACGTTCGATAAATCCAAAACCTTTTTCTGCGTTAAACCATTTTACTGTACCTTGTTCCATAATGAAATTCCTCCTCGTGCCTTATAGCACA-TA-T-AGTGA-TATTCTTGCTTG-CGGTGCGAATTGGAATGTTCTGAAACAATTCTAT-TTTCTACCTAACAAAAA</Hsp_qseq>
      <Hsp_hseq>ACGTTAGCTGCTTGAGGTCCGCGTTGGCCTTCTTCAACGTCGAAAGTTACTGCTTGACCTTCGTCTAAAGATTTGAATCCGTCGCCTTGGATAGCGCTGAAATGTACGAATACATCGTCACCGTTTTCGCGTTCGATAAAACCAAATCCTTTTTCTGCGTTAAACCATTTTACTGTACCTTGTTCCATGTTCATGTTCCTCCTCGTGTGTTAT-GCACACTAATTATTTACTATTCTTGCTTAACGGCACGAGATGGAAAGTTGTTCA-CAATCGTATCTTTC-ACCCA-CAAAAA</Hsp_hseq>
      <Hsp_midline>||||| |||||||||||||| || |  ||||||||||||||||||||||||||||| ||||| ||||||||||||||||| |||| |||||||||   |||||||||||||||||||||  |   ||| ||||||||||| ||||| |||||||||||||||||||||||||||||||||||||||||  | |  ||||||||||||  |||| ||||| || | | | | |||||||||||  |||  |||  ||||| ||| |  | ||||  ||| |||| ||| | ||||||</Hsp_midline>
    </Hsp>
  </Hit_hsps>
</Hit>
<Hit>
  <Hit_num>7</Hit_num>
  <Hit_id>gi|585113600|gb|CP007210.1|</Hit_id>
  <Hit_def>Listeria monocytogenes WSLC1042, complete genome</Hit_def>
  <Hit_accession>CP007210</Hit_accession>
  <Hit_len>2942168</Hit_len>
  <Hit_hsps>
    <Hsp>
      <Hsp_num>1</Hsp_num>
      <Hsp_bit-score>255.958</Hsp_bit-score>
      <Hsp_score>138</Hsp_score>
      <Hsp_evalue>1.64172e-64</Hsp_evalue>
      <Hsp_query-from>11</Hsp_query-from>
      <Hsp_query-to>300</Hsp_query-to>
      <Hsp_hit-from>776661</Hsp_hit-from>
      <Hsp_hit-to>776370</Hsp_hit-to>
      <Hsp_query-frame>1</Hsp_query-frame>
      <Hsp_hit-frame>-1</Hsp_hit-frame>
      <Hsp_identity>245</Hsp_identity>
      <Hsp_positive>245</Hsp_positive>
      <Hsp_gaps>10</Hsp_gaps>
      <Hsp_align-len>296</Hsp_align-len>
      <Hsp_qseq>ACGTTTGCTGCTTGAGGTCCACGGTTTCCTTCTTCAACGTCGAAAGTTACTGCTTGTCCTTCTTCTAAAGATTTGAATCCTTCGCTTTGGATAGCTGAGAAATGTACGAATACATCGTCTGCTCCTTCACGTTCGATAAATCCAAAACCTTTTTCTGCGTTAAACCATTTTACTGTACCTTGTTCCATAATGAAATTCCTCCTCGTGCCTTATAGCACA-TA-T-AGTGA-TATTCTTGCTTG-CGGTGCGAATTGGAATGTTCTGAAACAATTCTAT-TTTCTACCTAACAAAAA</Hsp_qseq>
      <Hsp_hseq>ACGTTAGCTGCTTGAGGTCCGCGTTGGCCTTCTTCAACGTCGAAAGTTACTGCTTGACCTTCGTCTAAAGATTTGAATCCGTCGCCTTGGATAGCGCTGAAATGTACGAATACATCGTCACCGTTTTCGCGTTCGATAAAACCAAATCCTTTTTCTGCGTTAAACCATTTTACTGTACCTTGTTCCATGTTCATGTTCCTCCTCGTGTGTTAT-GCACACTAATTATTTACTATTCTTGCTTAACGGCACGAGATGGAAAGTTGTTCA-CAATCGTATCTTTC-ACCCA-CAAAAA</Hsp_hseq>
      <Hsp_midline>||||| |||||||||||||| || |  ||||||||||||||||||||||||||||| ||||| ||||||||||||||||| |||| |||||||||   |||||||||||||||||||||  |   ||| ||||||||||| ||||| |||||||||||||||||||||||||||||||||||||||||  | |  ||||||||||||  |||| ||||| || | | | | |||||||||||  |||  |||  ||||| ||| |  | ||||  ||| |||| ||| | ||||||</Hsp_midline>
    </Hsp>
  </Hit_hsps>
</Hit>
<Hit>
  <Hit_num>8</Hit_num>
  <Hit_id>gi|584465821|gb|CP007160.1|</Hit_id>
  <Hit_def>Listeria monocytogenes WSLC1001, complete genome</Hit_def>
  <Hit_accession>CP007160</Hit_accession>
  <Hit_len>2951235</Hit_len>
  <Hit_hsps>
    <Hsp>
      <Hsp_num>1</Hsp_num>
      <Hsp_bit-score>255.958</Hsp_bit-score>
      <Hsp_score>138</Hsp_score>
      <Hsp_evalue>1.64172e-64</Hsp_evalue>
      <Hsp_query-from>11</Hsp_query-from>
      <Hsp_query-to>300</Hsp_query-to>
      <Hsp_hit-from>157035</Hsp_hit-from>
      <Hsp_hit-to>156744</Hsp_hit-to>
      <Hsp_query-frame>1</Hsp_query-frame>
      <Hsp_hit-frame>-1</Hsp_hit-frame>
      <Hsp_identity>245</Hsp_identity>
      <Hsp_positive>245</Hsp_positive>
      <Hsp_gaps>10</Hsp_gaps>
      <Hsp_align-len>296</Hsp_align-len>
      <Hsp_qseq>ACGTTTGCTGCTTGAGGTCCACGGTTTCCTTCTTCAACGTCGAAAGTTACTGCTTGTCCTTCTTCTAAAGATTTGAATCCTTCGCTTTGGATAGCTGAGAAATGTACGAATACATCGTCTGCTCCTTCACGTTCGATAAATCCAAAACCTTTTTCTGCGTTAAACCATTTTACTGTACCTTGTTCCATAATGAAATTCCTCCTCGTGCCTTATAGCACA-TA-T-AGTGA-TATTCTTGCTTG-CGGTGCGAATTGGAATGTTCTGAAACAATTCTAT-TTTCTACCTAACAAAAA</Hsp_qseq>
      <Hsp_hseq>ACGTTAGCTGCTTGAGGTCCGCGTTGGCCTTCTTCAACGTCGAAAGTTACTGCTTGACCTTCGTCTAAAGATTTGAATCCGTCGCCTTGGATAGCGCTGAAATGTACGAATACATCGTCACCGTTTTCGCGTTCGATAAAACCAAATCCTTTTTCTGCGTTAAACCATTTTACTGTACCTTGTTCCATGTTCATGTTCCTCCTCGTGTGTTAT-GCACACTAATTATTTACTATTCTTGCTTAACGGCACGAGATGGAAAGTTGTTCA-CAATCGTATCTTTC-ACCCA-CAAAAA</Hsp_hseq>
      <Hsp_midline>||||| |||||||||||||| || |  ||||||||||||||||||||||||||||| ||||| ||||||||||||||||| |||| |||||||||   |||||||||||||||||||||  |   ||| ||||||||||| ||||| |||||||||||||||||||||||||||||||||||||||||  | |  ||||||||||||  |||| ||||| || | | | | |||||||||||  |||  |||  ||||| ||| |  | ||||  ||| |||| ||| | ||||||</Hsp_midline>
    </Hsp>
  </Hit_hsps>
</Hit>
<Hit>
  <Hit_num>9</Hit_num>
  <Hit_id>gi|584269433|emb|HG813249.1|</Hit_id>
  <Hit_def>Listeria monocytogenes 6179 chromosome, complete genome</Hit_def>
  <Hit_accession>HG813249</Hit_accession>
  <Hit_len>3010620</Hit_len>
  <Hit_hsps>
    <Hsp>
      <Hsp_num>1</Hsp_num>
      <Hsp_bit-score>255.958</Hsp_bit-score>
      <Hsp_score>138</Hsp_score>
      <Hsp_evalue>1.64172e-64</Hsp_evalue>
      <Hsp_query-from>11</Hsp_query-from>
      <Hsp_query-to>300</Hsp_query-to>
      <Hsp_hit-from>2001967</Hsp_hit-from>
      <Hsp_hit-to>2001676</Hsp_hit-to>
      <Hsp_query-frame>1</Hsp_query-frame>
      <Hsp_hit-frame>-1</Hsp_hit-frame>
      <Hsp_identity>245</Hsp_identity>
      <Hsp_positive>245</Hsp_positive>
      <Hsp_gaps>10</Hsp_gaps>
      <Hsp_align-len>296</Hsp_align-len>
      <Hsp_qseq>ACGTTTGCTGCTTGAGGTCCACGGTTTCCTTCTTCAACGTCGAAAGTTACTGCTTGTCCTTCTTCTAAAGATTTGAATCCTTCGCTTTGGATAGCTGAGAAATGTACGAATACATCGTCTGCTCCTTCACGTTCGATAAATCCAAAACCTTTTTCTGCGTTAAACCATTTTACTGTACCTTGTTCCATAATGAAATTCCTCCTCGTGCCTTATAGCACA-TA-T-AGTGA-TATTCTTGCTTG-CGGTGCGAATTGGAATGTTCTGAAACAATTCTAT-TTTCTACCTAACAAAAA</Hsp_qseq>
      <Hsp_hseq>ACGTTAGCTGCTTGAGGTCCGCGTTGGCCTTCTTCAACGTCGAAAGTTACTGCTTGACCTTCGTCTAAAGATTTGAATCCGTCGCCTTGGATAGCGCTGAAATGTACGAATACATCGTCACCGTTTTCGCGTTCGATAAAACCAAATCCTTTTTCTGCGTTAAACCATTTTACTGTACCTTGTTCCATGTTCATGTTCCTCCTCGTGTGTTAT-GCACACTAATTATTTACTATTCTTGCTTAACGGCACGAGATGGAAAGTTGTTCA-CAATCGTATCTTTC-ACCCA-CAAAAA</Hsp_hseq>
      <Hsp_midline>||||| |||||||||||||| || |  ||||||||||||||||||||||||||||| ||||| ||||||||||||||||| |||| |||||||||   |||||||||||||||||||||  |   ||| ||||||||||| ||||| |||||||||||||||||||||||||||||||||||||||||  | |  ||||||||||||  |||| ||||| || | | | | |||||||||||  |||  |||  ||||| ||| |  | ||||  ||| |||| ||| | ||||||</Hsp_midline>
    </Hsp>
  </Hit_hsps>
</Hit>
<Hit>
  <Hit_num>10</Hit_num>
  <Hit_id>gi|583836714|gb|CP007172.1|</Hit_id>
  <Hit_def>Listeria ivanovii WSLC3009, complete genome</Hit_def>
  <Hit_accession>CP007172</Hit_accession>
  <Hit_len>2919538</Hit_len>
  <Hit_hsps>
    <Hsp>
      <Hsp_num>1</Hsp_num>
      <Hsp_bit-score>255.958</Hsp_bit-score>
      <Hsp_score>138</Hsp_score>
      <Hsp_evalue>1.64172e-64</Hsp_evalue>
      <Hsp_query-from>11</Hsp_query-from>
      <Hsp_query-to>300</Hsp_query-to>
      <Hsp_hit-from>1413590</Hsp_hit-from>
      <Hsp_hit-to>1413299</Hsp_hit-to>
      <Hsp_query-frame>1</Hsp_query-frame>
      <Hsp_hit-frame>-1</Hsp_hit-frame>
      <Hsp_identity>245</Hsp_identity>
      <Hsp_positive>245</Hsp_positive>
      <Hsp_gaps>10</Hsp_gaps>
      <Hsp_align-len>296</Hsp_align-len>
      <Hsp_qseq>ACGTTTGCTGCTTGAGGTCCACGGTTTCCTTCTTCAACGTCGAAAGTTACTGCTTGTCCTTCTTCTAAAGATTTGAATCCTTCGCTTTGGATAGCTGAGAAATGTACGAATACATCGTCTGCTCCTTCACGTTCGATAAATCCAAAACCTTTTTCTGCGTTAAACCATTTTACTGTACCTTGTTCCATAATGAAATTCCTCCTCGTGCCTTATAGCACA-TA-T-AGTGA-TATTCTTGCTTG-CGGTGCGAATTGGAATGTTCTGAAACAATTCTAT-TTTCTACCTAACAAAAA</Hsp_qseq>
      <Hsp_hseq>ACGTTAGCTGCTTGAGGTCCGCGTTGGCCTTCTTCAACGTCGAAAGTTACTGCTTGACCTTCGTCTAAAGATTTGAATCCGTCGCCTTGGATAGCGCTGAAATGTACGAATACATCGTCACCGTTTTCGCGTTCGATAAAACCAAATCCTTTTTCTGCGTTAAACCATTTTACTGTACCTTGTTCCATGTTCATGTTCCTCCTCGTGTGTTAT-GCACACTAATTATTTACTATTCTTGCTTAACGGCACGAGATGGAAAGTTGTTCA-CAATCGTATCTTTC-ACCCA-CAAAAA</Hsp_hseq>
      <Hsp_midline>||||| |||||||||||||| || |  ||||||||||||||||||||||||||||| ||||| ||||||||||||||||| |||| |||||||||   |||||||||||||||||||||  |   ||| ||||||||||| ||||| |||||||||||||||||||||||||||||||||||||||||  | |  ||||||||||||  |||| ||||| || | | | | |||||||||||  |||  |||  ||||| ||| |  | ||||  ||| |||| ||| | ||||||</Hsp_midline>
    </Hsp>
  </Hit_hsps>
</Hit>
<Hit>
  <Hit_num>11</Hit_num>
  <Hit_id>gi|543859294|emb|HG421741.1|</Hit_id>
  <Hit_def>Listeria monocytogenes EGD, complete genome</Hit_def>
  <Hit_accession>HG421741</Hit_accession>
  <Hit_len>2907193</Hit_len>
  <Hit_hsps>
    <Hsp>
      <Hsp_num>1</Hsp_num>
      <Hsp_bit-score>255.958</Hsp_bit-score>
      <Hsp_score>138</Hsp_score>
      <Hsp_evalue>1.64172e-64</Hsp_evalue>
      <Hsp_query-from>11</Hsp_query-from>
      <Hsp_query-to>300</Hsp_query-to>
      <Hsp_hit-from>1389708</Hsp_hit-from>
      <Hsp_hit-to>1389417</Hsp_hit-to>
      <Hsp_query-frame>1</Hsp_query-frame>
      <Hsp_hit-frame>-1</Hsp_hit-frame>
      <Hsp_identity>245</Hsp_identity>
      <Hsp_positive>245</Hsp_positive>
      <Hsp_gaps>10</Hsp_gaps>
      <Hsp_align-len>296</Hsp_align-len>
      <Hsp_qseq>ACGTTTGCTGCTTGAGGTCCACGGTTTCCTTCTTCAACGTCGAAAGTTACTGCTTGTCCTTCTTCTAAAGATTTGAATCCTTCGCTTTGGATAGCTGAGAAATGTACGAATACATCGTCTGCTCCTTCACGTTCGATAAATCCAAAACCTTTTTCTGCGTTAAACCATTTTACTGTACCTTGTTCCATAATGAAATTCCTCCTCGTGCCTTATAGCACA-TA-T-AGTGA-TATTCTTGCTTG-CGGTGCGAATTGGAATGTTCTGAAACAATTCTAT-TTTCTACCTAACAAAAA</Hsp_qseq>
      <Hsp_hseq>ACGTTAGCTGCTTGAGGTCCGCGTTGGCCTTCTTCAACGTCGAAAGTTACTGCTTGACCTTCGTCTAAAGATTTGAATCCGTCGCCTTGGATAGCGCTGAAATGTACGAATACATCGTCACCGTTTTCGCGTTCGATAAAACCAAATCCTTTTTCTGCGTTAAACCATTTTACTGTACCTTGTTCCATGTTCATGTTCCTCCTCGTGTGTTAT-GCACACTAATTATTTACTATTCTTGCTTAACGGCACGAGATGGAAAGTTGTTCA-CAATCGTATCTTTC-ACCCA-CAAAAA</Hsp_hseq>
      <Hsp_midline>||||| |||||||||||||| || |  ||||||||||||||||||||||||||||| ||||| ||||||||||||||||| |||| |||||||||   |||||||||||||||||||||  |   ||| ||||||||||| ||||| |||||||||||||||||||||||||||||||||||||||||  | |  ||||||||||||  |||| ||||| || | | | | |||||||||||  |||  |||  ||||| ||| |  | ||||  ||| |||| ||| | ||||||</Hsp_midline>
    </Hsp>
  </Hit_hsps>
</Hit>
<Hit>
  <Hit_num>12</Hit_num>
  <Hit_id>gi|523918028|gb|CP006047.1|</Hit_id>
  <Hit_def>Listeria monocytogenes J1-220, complete genome</Hit_def>
  <Hit_accession>CP006047</Hit_accession>
  <Hit_len>3032271</Hit_len>
  <Hit_hsps>
    <Hsp>
      <Hsp_num>1</Hsp_num>
      <Hsp_bit-score>255.958</Hsp_bit-score>
      <Hsp_score>138</Hsp_score>
      <Hsp_evalue>1.64172e-64</Hsp_evalue>
      <Hsp_query-from>11</Hsp_query-from>
      <Hsp_query-to>300</Hsp_query-to>
      <Hsp_hit-from>1174447</Hsp_hit-from>
      <Hsp_hit-to>1174156</Hsp_hit-to>
      <Hsp_query-frame>1</Hsp_query-frame>
      <Hsp_hit-frame>-1</Hsp_hit-frame>
      <Hsp_identity>245</Hsp_identity>
      <Hsp_positive>245</Hsp_positive>
      <Hsp_gaps>10</Hsp_gaps>
      <Hsp_align-len>296</Hsp_align-len>
      <Hsp_qseq>ACGTTTGCTGCTTGAGGTCCACGGTTTCCTTCTTCAACGTCGAAAGTTACTGCTTGTCCTTCTTCTAAAGATTTGAATCCTTCGCTTTGGATAGCTGAGAAATGTACGAATACATCGTCTGCTCCTTCACGTTCGATAAATCCAAAACCTTTTTCTGCGTTAAACCATTTTACTGTACCTTGTTCCATAATGAAATTCCTCCTCGTGCCTTATAGCACA-TA-T-AGTGA-TATTCTTGCTTG-CGGTGCGAATTGGAATGTTCTGAAACAATTCTAT-TTTCTACCTAACAAAAA</Hsp_qseq>
      <Hsp_hseq>ACGTTAGCTGCTTGAGGTCCGCGTTGGCCTTCTTCAACGTCGAAAGTTACTGCTTGACCTTCGTCTAAAGATTTGAATCCGTCGCCTTGGATAGCGCTGAAATGTACGAATACATCGTCACCGTTTTCGCGTTCGATAAAACCAAATCCTTTTTCTGCGTTAAACCATTTTACTGTACCTTGTTCCATGTTCATGTTCCTCCTCGTGTGTTAT-GCACACTAATTATTTACTATTCTTGCTTAACGGCACGAGATGGAAAGTTGTTCA-CAATCGTATCTTTC-ACCCA-CAAAAA</Hsp_hseq>
      <Hsp_midline>||||| |||||||||||||| || |  ||||||||||||||||||||||||||||| ||||| ||||||||||||||||| |||| |||||||||   |||||||||||||||||||||  |   ||| ||||||||||| ||||| |||||||||||||||||||||||||||||||||||||||||  | |  ||||||||||||  |||| ||||| || | | | | |||||||||||  |||  |||  ||||| ||| |  | ||||  ||| |||| ||| | ||||||</Hsp_midline>
    </Hsp>
  </Hit_hsps>
</Hit>
<Hit>
  <Hit_num>13</Hit_num>
  <Hit_id>gi|523865449|gb|CP006594.1|</Hit_id>
  <Hit_def>Listeria monocytogenes strain R2-502, complete genome</Hit_def>
  <Hit_accession>CP006594</Hit_accession>
  <Hit_len>3034043</Hit_len>
  <Hit_hsps>
    <Hsp>
      <Hsp_num>1</Hsp_num>
      <Hsp_bit-score>255.958</Hsp_bit-score>
      <Hsp_score>138</Hsp_score>
      <Hsp_evalue>1.64172e-64</Hsp_evalue>
      <Hsp_query-from>11</Hsp_query-from>
      <Hsp_query-to>300</Hsp_query-to>
      <Hsp_hit-from>1315053</Hsp_hit-from>
      <Hsp_hit-to>1315344</Hsp_hit-to>
      <Hsp_query-frame>1</Hsp_query-frame>
      <Hsp_hit-frame>1</Hsp_hit-frame>
      <Hsp_identity>245</Hsp_identity>
      <Hsp_positive>245</Hsp_positive>
      <Hsp_gaps>10</Hsp_gaps>
      <Hsp_align-len>296</Hsp_align-len>
      <Hsp_qseq>ACGTTTGCTGCTTGAGGTCCACGGTTTCCTTCTTCAACGTCGAAAGTTACTGCTTGTCCTTCTTCTAAAGATTTGAATCCTTCGCTTTGGATAGCTGAGAAATGTACGAATACATCGTCTGCTCCTTCACGTTCGATAAATCCAAAACCTTTTTCTGCGTTAAACCATTTTACTGTACCTTGTTCCATAATGAAATTCCTCCTCGTGCCTTATAGCACA-TA-T-AGTGA-TATTCTTGCTTG-CGGTGCGAATTGGAATGTTCTGAAACAATTCTAT-TTTCTACCTAACAAAAA</Hsp_qseq>
      <Hsp_hseq>ACGTTAGCTGCTTGAGGTCCGCGTTGGCCTTCTTCAACGTCGAAAGTTACTGCTTGACCTTCGTCTAAAGATTTGAATCCGTCGCCTTGGATAGCGCTGAAATGTACGAATACATCGTCACCGTTTTCGCGTTCGATAAAACCAAATCCTTTTTCTGCGTTAAACCATTTTACTGTACCTTGTTCCATGTTCATGTTCCTCCTCGTGTGTTAT-GCACACTAATTATTTACTATTCTTGCTTAACGGCACGAGATGGAAAGTTGTTCA-CAATCGTATCTTTC-ACCCA-CAAAAA</Hsp_hseq>
      <Hsp_midline>||||| |||||||||||||| || |  ||||||||||||||||||||||||||||| ||||| ||||||||||||||||| |||| |||||||||   |||||||||||||||||||||  |   ||| ||||||||||| ||||| |||||||||||||||||||||||||||||||||||||||||  | |  ||||||||||||  |||| ||||| || | | | | |||||||||||  |||  |||  ||||| ||| |  | ||||  ||| |||| ||| | ||||||</Hsp_midline>
    </Hsp>
  </Hit_hsps>
</Hit>
<Hit>
  <Hit_num>14</Hit_num>
  <Hit_id>gi|523861156|gb|CP006600.1|</Hit_id>
  <Hit_def>Listeria monocytogenes strain J1926, complete genome</Hit_def>
  <Hit_accession>CP006600</Hit_accession>
  <Hit_len>2953708</Hit_len>
  <Hit_hsps>
    <Hsp>
      <Hsp_num>1</Hsp_num>
      <Hsp_bit-score>255.958</Hsp_bit-score>
      <Hsp_score>138</Hsp_score>
      <Hsp_evalue>1.64172e-64</Hsp_evalue>
      <Hsp_query-from>11</Hsp_query-from>
      <Hsp_query-to>300</Hsp_query-to>
      <Hsp_hit-from>1239793</Hsp_hit-from>
      <Hsp_hit-to>1239502</Hsp_hit-to>
      <Hsp_query-frame>1</Hsp_query-frame>
      <Hsp_hit-frame>-1</Hsp_hit-frame>
      <Hsp_identity>245</Hsp_identity>
      <Hsp_positive>245</Hsp_positive>
      <Hsp_gaps>10</Hsp_gaps>
      <Hsp_align-len>296</Hsp_align-len>
      <Hsp_qseq>ACGTTTGCTGCTTGAGGTCCACGGTTTCCTTCTTCAACGTCGAAAGTTACTGCTTGTCCTTCTTCTAAAGATTTGAATCCTTCGCTTTGGATAGCTGAGAAATGTACGAATACATCGTCTGCTCCTTCACGTTCGATAAATCCAAAACCTTTTTCTGCGTTAAACCATTTTACTGTACCTTGTTCCATAATGAAATTCCTCCTCGTGCCTTATAGCACA-TA-T-AGTGA-TATTCTTGCTTG-CGGTGCGAATTGGAATGTTCTGAAACAATTCTAT-TTTCTACCTAACAAAAA</Hsp_qseq>
      <Hsp_hseq>ACGTTAGCTGCTTGAGGTCCGCGTTGGCCTTCTTCAACGTCGAAAGTTACTGCTTGACCTTCGTCTAAAGATTTGAATCCGTCGCCTTGGATAGCGCTGAAATGTACGAATACATCGTCACCGTTTTCGCGTTCGATAAAACCAAATCCTTTTTCTGCGTTAAACCATTTTACTGTACCTTGTTCCATGTTCATGTTCCTCCTCGTGTGTTAT-GCACACTAATTATTTACTATTCTTGCTTAACGGCACGAGATGGAAAGTTGTTCA-CAATCGTATCTTTC-ACCCA-CAAAAA</Hsp_hseq>
      <Hsp_midline>||||| |||||||||||||| || |  ||||||||||||||||||||||||||||| ||||| ||||||||||||||||| |||| |||||||||   |||||||||||||||||||||  |   ||| ||||||||||| ||||| |||||||||||||||||||||||||||||||||||||||||  | |  ||||||||||||  |||| ||||| || | | | | |||||||||||  |||  |||  ||||| ||| |  | ||||  ||| |||| ||| | ||||||</Hsp_midline>
    </Hsp>
  </Hit_hsps>
</Hit>
<Hit>
  <Hit_num>15</Hit_num>
  <Hit_id>gi|523856695|gb|CP006599.1|</Hit_id>
  <Hit_def>Listeria monocytogenes strain J1817, complete genome</Hit_def>
  <Hit_accession>CP006599</Hit_accession>
  <Hit_len>2953716</Hit_len>
  <Hit_hsps>
    <Hsp>
      <Hsp_num>1</Hsp_num>
      <Hsp_bit-score>255.958</Hsp_bit-score>
      <Hsp_score>138</Hsp_score>
      <Hsp_evalue>1.64172e-64</Hsp_evalue>
      <Hsp_query-from>11</Hsp_query-from>
      <Hsp_query-to>300</Hsp_query-to>
      <Hsp_hit-from>1814356</Hsp_hit-from>
      <Hsp_hit-to>1814647</Hsp_hit-to>
      <Hsp_query-frame>1</Hsp_query-frame>
      <Hsp_hit-frame>1</Hsp_hit-frame>
      <Hsp_identity>245</Hsp_identity>
      <Hsp_positive>245</Hsp_positive>
      <Hsp_gaps>10</Hsp_gaps>
      <Hsp_align-len>296</Hsp_align-len>
      <Hsp_qseq>ACGTTTGCTGCTTGAGGTCCACGGTTTCCTTCTTCAACGTCGAAAGTTACTGCTTGTCCTTCTTCTAAAGATTTGAATCCTTCGCTTTGGATAGCTGAGAAATGTACGAATACATCGTCTGCTCCTTCACGTTCGATAAATCCAAAACCTTTTTCTGCGTTAAACCATTTTACTGTACCTTGTTCCATAATGAAATTCCTCCTCGTGCCTTATAGCACA-TA-T-AGTGA-TATTCTTGCTTG-CGGTGCGAATTGGAATGTTCTGAAACAATTCTAT-TTTCTACCTAACAAAAA</Hsp_qseq>
      <Hsp_hseq>ACGTTAGCTGCTTGAGGTCCGCGTTGGCCTTCTTCAACGTCGAAAGTTACTGCTTGACCTTCGTCTAAAGATTTGAATCCGTCGCCTTGGATAGCGCTGAAATGTACGAATACATCGTCACCGTTTTCGCGTTCGATAAAACCAAATCCTTTTTCTGCGTTAAACCATTTTACTGTACCTTGTTCCATGTTCATGTTCCTCCTCGTGTGTTAT-GCACACTAATTATTTACTATTCTTGCTTAACGGCACGAGATGGAAAGTTGTTCA-CAATCGTATCTTTC-ACCCA-CAAAAA</Hsp_hseq>
      <Hsp_midline>||||| |||||||||||||| || |  ||||||||||||||||||||||||||||| ||||| ||||||||||||||||| |||| |||||||||   |||||||||||||||||||||  |   ||| ||||||||||| ||||| |||||||||||||||||||||||||||||||||||||||||  | |  ||||||||||||  |||| ||||| || | | | | |||||||||||  |||  |||  ||||| ||| |  | ||||  ||| |||| ||| | ||||||</Hsp_midline>
    </Hsp>
  </Hit_hsps>
</Hit>
<Hit>
  <Hit_num>16</Hit_num>
  <Hit_id>gi|523852252|gb|CP006598.1|</Hit_id>
  <Hit_def>Listeria monocytogenes strain J1776, complete genome</Hit_def>
  <Hit_accession>CP006598</Hit_accession>
  <Hit_len>2953719</Hit_len>
  <Hit_hsps>
    <Hsp>
      <Hsp_num>1</Hsp_num>
      <Hsp_bit-score>255.958</Hsp_bit-score>
      <Hsp_score>138</Hsp_score>
      <Hsp_evalue>1.64172e-64</Hsp_evalue>
      <Hsp_query-from>11</Hsp_query-from>
      <Hsp_query-to>300</Hsp_query-to>
      <Hsp_hit-from>1131789</Hsp_hit-from>
      <Hsp_hit-to>1131498</Hsp_hit-to>
      <Hsp_query-frame>1</Hsp_query-frame>
      <Hsp_hit-frame>-1</Hsp_hit-frame>
      <Hsp_identity>245</Hsp_identity>
      <Hsp_positive>245</Hsp_positive>
      <Hsp_gaps>10</Hsp_gaps>
      <Hsp_align-len>296</Hsp_align-len>
      <Hsp_qseq>ACGTTTGCTGCTTGAGGTCCACGGTTTCCTTCTTCAACGTCGAAAGTTACTGCTTGTCCTTCTTCTAAAGATTTGAATCCTTCGCTTTGGATAGCTGAGAAATGTACGAATACATCGTCTGCTCCTTCACGTTCGATAAATCCAAAACCTTTTTCTGCGTTAAACCATTTTACTGTACCTTGTTCCATAATGAAATTCCTCCTCGTGCCTTATAGCACA-TA-T-AGTGA-TATTCTTGCTTG-CGGTGCGAATTGGAATGTTCTGAAACAATTCTAT-TTTCTACCTAACAAAAA</Hsp_qseq>
      <Hsp_hseq>ACGTTAGCTGCTTGAGGTCCGCGTTGGCCTTCTTCAACGTCGAAAGTTACTGCTTGACCTTCGTCTAAAGATTTGAATCCGTCGCCTTGGATAGCGCTGAAATGTACGAATACATCGTCACCGTTTTCGCGTTCGATAAAACCAAATCCTTTTTCTGCGTTAAACCATTTTACTGTACCTTGTTCCATGTTCATGTTCCTCCTCGTGTGTTAT-GCACACTAATTATTTACTATTCTTGCTTAACGGCACGAGATGGAAAGTTGTTCA-CAATCGTATCTTTC-ACCCA-CAAAAA</Hsp_hseq>
      <Hsp_midline>||||| |||||||||||||| || |  ||||||||||||||||||||||||||||| ||||| ||||||||||||||||| |||| |||||||||   |||||||||||||||||||||  |   ||| ||||||||||| ||||| |||||||||||||||||||||||||||||||||||||||||  | |  ||||||||||||  |||| ||||| || | | | | |||||||||||  |||  |||  ||||| ||| |  | ||||  ||| |||| ||| | ||||||</Hsp_midline>
    </Hsp>
  </Hit_hsps>
</Hit>
<Hit>
  <Hit_num>17</Hit_num>
  <Hit_id>gi|523848303|gb|CP006597.1|</Hit_id>
  <Hit_def>Listeria monocytogenes strain N1-011A, complete genome</Hit_def>
  <Hit_accession>CP006597</Hit_accession>
  <Hit_len>3094342</Hit_len>
  <Hit_hsps>
    <Hsp>
      <Hsp_num>1</Hsp_num>
      <Hsp_bit-score>255.958</Hsp_bit-score>
      <Hsp_score>138</Hsp_score>
      <Hsp_evalue>1.64172e-64</Hsp_evalue>
      <Hsp_query-from>11</Hsp_query-from>
      <Hsp_query-to>300</Hsp_query-to>
      <Hsp_hit-from>236521</Hsp_hit-from>
      <Hsp_hit-to>236230</Hsp_hit-to>
      <Hsp_query-frame>1</Hsp_query-frame>
      <Hsp_hit-frame>-1</Hsp_hit-frame>
      <Hsp_identity>245</Hsp_identity>
      <Hsp_positive>245</Hsp_positive>
      <Hsp_gaps>10</Hsp_gaps>
      <Hsp_align-len>296</Hsp_align-len>
      <Hsp_qseq>ACGTTTGCTGCTTGAGGTCCACGGTTTCCTTCTTCAACGTCGAAAGTTACTGCTTGTCCTTCTTCTAAAGATTTGAATCCTTCGCTTTGGATAGCTGAGAAATGTACGAATACATCGTCTGCTCCTTCACGTTCGATAAATCCAAAACCTTTTTCTGCGTTAAACCATTTTACTGTACCTTGTTCCATAATGAAATTCCTCCTCGTGCCTTATAGCACA-TA-T-AGTGA-TATTCTTGCTTG-CGGTGCGAATTGGAATGTTCTGAAACAATTCTAT-TTTCTACCTAACAAAAA</Hsp_qseq>
      <Hsp_hseq>ACGTTAGCTGCTTGAGGTCCGCGTTGGCCTTCTTCAACGTCGAAAGTTACTGCTTGACCTTCGTCTAAAGATTTGAATCCGTCGCCTTGGATAGCGCTGAAATGTACGAATACATCGTCACCGTTTTCGCGTTCGATAAAACCAAATCCTTTTTCTGCGTTAAACCATTTTACTGTACCTTGTTCCATGTTCATGTTCCTCCTCGTGTGTTAT-GCACACTAATTATTTACTATTCTTGCTTAACGGCACGAGATGGAAAGTTGTTCA-CAATCGTATCTTTC-ACCCA-CAAAAA</Hsp_hseq>
      <Hsp_midline>||||| |||||||||||||| || |  ||||||||||||||||||||||||||||| ||||| ||||||||||||||||| |||| |||||||||   |||||||||||||||||||||  |   ||| ||||||||||| ||||| |||||||||||||||||||||||||||||||||||||||||  | |  ||||||||||||  |||| ||||| || | | | | |||||||||||  |||  |||  ||||| ||| |  | ||||  ||| |||| ||| | ||||||</Hsp_midline>
    </Hsp>
  </Hit_hsps>
</Hit>
<Hit>
  <Hit_num>18</Hit_num>
  <Hit_id>gi|523845390|gb|CP006596.1|</Hit_id>
  <Hit_def>Listeria monocytogenes strain J2-1091, complete genome</Hit_def>
  <Hit_accession>CP006596</Hit_accession>
  <Hit_len>2981886</Hit_len>
  <Hit_hsps>
    <Hsp>
      <Hsp_num>1</Hsp_num>
      <Hsp_bit-score>255.958</Hsp_bit-score>
      <Hsp_score>138</Hsp_score>
      <Hsp_evalue>1.64172e-64</Hsp_evalue>
      <Hsp_query-from>11</Hsp_query-from>
      <Hsp_query-to>300</Hsp_query-to>
      <Hsp_hit-from>1834496</Hsp_hit-from>
      <Hsp_hit-to>1834205</Hsp_hit-to>
      <Hsp_query-frame>1</Hsp_query-frame>
      <Hsp_hit-frame>-1</Hsp_hit-frame>
      <Hsp_identity>245</Hsp_identity>
      <Hsp_positive>245</Hsp_positive>
      <Hsp_gaps>10</Hsp_gaps>
      <Hsp_align-len>296</Hsp_align-len>
      <Hsp_qseq>ACGTTTGCTGCTTGAGGTCCACGGTTTCCTTCTTCAACGTCGAAAGTTACTGCTTGTCCTTCTTCTAAAGATTTGAATCCTTCGCTTTGGATAGCTGAGAAATGTACGAATACATCGTCTGCTCCTTCACGTTCGATAAATCCAAAACCTTTTTCTGCGTTAAACCATTTTACTGTACCTTGTTCCATAATGAAATTCCTCCTCGTGCCTTATAGCACA-TA-T-AGTGA-TATTCTTGCTTG-CGGTGCGAATTGGAATGTTCTGAAACAATTCTAT-TTTCTACCTAACAAAAA</Hsp_qseq>
      <Hsp_hseq>ACGTTAGCTGCTTGAGGTCCGCGTTGGCCTTCTTCAACGTCGAAAGTTACTGCTTGACCTTCGTCTAAAGATTTGAATCCGTCGCCTTGGATAGCGCTGAAATGTACGAATACATCGTCACCGTTTTCGCGTTCGATAAAACCAAATCCTTTTTCTGCGTTAAACCATTTTACTGTACCTTGTTCCATGTTCATGTTCCTCCTCGTGTGTTAT-GCACACTAATTATTTACTATTCTTGCTTAACGGCACGAGATGGAAAGTTGTTCA-CAATCGTATCTTTC-ACCCA-CAAAAA</Hsp_hseq>
      <Hsp_midline>||||| |||||||||||||| || |  ||||||||||||||||||||||||||||| ||||| ||||||||||||||||| |||| |||||||||   |||||||||||||||||||||  |   ||| ||||||||||| ||||| |||||||||||||||||||||||||||||||||||||||||  | |  ||||||||||||  |||| ||||| || | | | | |||||||||||  |||  |||  ||||| ||| |  | ||||  ||| |||| ||| | ||||||</Hsp_midline>
    </Hsp>
  </Hit_hsps>
</Hit>
<Hit>
  <Hit_num>19</Hit_num>
  <Hit_id>gi|523842465|gb|CP006593.1|</Hit_id>
  <Hit_def>Listeria monocytogenes strain J2-031, complete genome</Hit_def>
  <Hit_accession>CP006593</Hit_accession>
  <Hit_len>2958908</Hit_len>
  <Hit_hsps>
    <Hsp>
      <Hsp_num>1</Hsp_num>
      <Hsp_bit-score>255.958</Hsp_bit-score>
      <Hsp_score>138</Hsp_score>
      <Hsp_evalue>1.64172e-64</Hsp_evalue>
      <Hsp_query-from>11</Hsp_query-from>
      <Hsp_query-to>300</Hsp_query-to>
      <Hsp_hit-from>2087476</Hsp_hit-from>
      <Hsp_hit-to>2087767</Hsp_hit-to>
      <Hsp_query-frame>1</Hsp_query-frame>
      <Hsp_hit-frame>1</Hsp_hit-frame>
      <Hsp_identity>245</Hsp_identity>
      <Hsp_positive>245</Hsp_positive>
      <Hsp_gaps>10</Hsp_gaps>
      <Hsp_align-len>296</Hsp_align-len>
      <Hsp_qseq>ACGTTTGCTGCTTGAGGTCCACGGTTTCCTTCTTCAACGTCGAAAGTTACTGCTTGTCCTTCTTCTAAAGATTTGAATCCTTCGCTTTGGATAGCTGAGAAATGTACGAATACATCGTCTGCTCCTTCACGTTCGATAAATCCAAAACCTTTTTCTGCGTTAAACCATTTTACTGTACCTTGTTCCATAATGAAATTCCTCCTCGTGCCTTATAGCACA-TA-T-AGTGA-TATTCTTGCTTG-CGGTGCGAATTGGAATGTTCTGAAACAATTCTAT-TTTCTACCTAACAAAAA</Hsp_qseq>
      <Hsp_hseq>ACGTTAGCTGCTTGAGGTCCGCGTTGGCCTTCTTCAACGTCGAAAGTTACTGCTTGACCTTCGTCTAAAGATTTGAATCCGTCGCCTTGGATAGCGCTGAAATGTACGAATACATCGTCACCGTTTTCGCGTTCGATAAAACCAAATCCTTTTTCTGCGTTAAACCATTTTACTGTACCTTGTTCCATGTTCATGTTCCTCCTCGTGTGTTAT-GCACACTAATTATTTACTATTCTTGCTTAACGGCACGAGATGGAAAGTTGTTCA-CAATCGTATCTTTC-ACCCA-CAAAAA</Hsp_hseq>
      <Hsp_midline>||||| |||||||||||||| || |  ||||||||||||||||||||||||||||| ||||| ||||||||||||||||| |||| |||||||||   |||||||||||||||||||||  |   ||| ||||||||||| ||||| |||||||||||||||||||||||||||||||||||||||||  | |  ||||||||||||  |||| ||||| || | | | | |||||||||||  |||  |||  ||||| ||| |  | ||||  ||| |||| ||| | ||||||</Hsp_midline>
    </Hsp>
  </Hit_hsps>
</Hit>
<Hit>
  <Hit_num>20</Hit_num>
  <Hit_id>gi|523839526|gb|CP006592.1|</Hit_id>
  <Hit_def>Listeria monocytogenes strain J2-064, complete genome</Hit_def>
  <Hit_accession>CP006592</Hit_accession>
  <Hit_len>2943218</Hit_len>
  <Hit_hsps>
    <Hsp>
      <Hsp_num>1</Hsp_num>
      <Hsp_bit-score>255.958</Hsp_bit-score>
      <Hsp_score>138</Hsp_score>
      <Hsp_evalue>1.64172e-64</Hsp_evalue>
      <Hsp_query-from>11</Hsp_query-from>
      <Hsp_query-to>300</Hsp_query-to>
      <Hsp_hit-from>1922261</Hsp_hit-from>
      <Hsp_hit-to>1921970</Hsp_hit-to>
      <Hsp_query-frame>1</Hsp_query-frame>
      <Hsp_hit-frame>-1</Hsp_hit-frame>
      <Hsp_identity>245</Hsp_identity>
      <Hsp_positive>245</Hsp_positive>
      <Hsp_gaps>10</Hsp_gaps>
      <Hsp_align-len>296</Hsp_align-len>
      <Hsp_qseq>ACGTTTGCTGCTTGAGGTCCACGGTTTCCTTCTTCAACGTCGAAAGTTACTGCTTGTCCTTCTTCTAAAGATTTGAATCCTTCGCTTTGGATAGCTGAGAAATGTACGAATACATCGTCTGCTCCTTCACGTTCGATAAATCCAAAACCTTTTTCTGCGTTAAACCATTTTACTGTACCTTGTTCCATAATGAAATTCCTCCTCGTGCCTTATAGCACA-TA-T-AGTGA-TATTCTTGCTTG-CGGTGCGAATTGGAATGTTCTGAAACAATTCTAT-TTTCTACCTAACAAAAA</Hsp_qseq>
      <Hsp_hseq>ACGTTAGCTGCTTGAGGTCCGCGTTGGCCTTCTTCAACGTCGAAAGTTACTGCTTGACCTTCGTCTAAAGATTTGAATCCGTCGCCTTGGATAGCGCTGAAATGTACGAATACATCGTCACCGTTTTCGCGTTCGATAAAACCAAATCCTTTTTCTGCGTTAAACCATTTTACTGTACCTTGTTCCATGTTCATGTTCCTCCTCGTGTGTTAT-GCACACTAATTATTTACTATTCTTGCTTAACGGCACGAGATGGAAAGTTGTTCA-CAATCGTATCTTTC-ACCCA-CAAAAA</Hsp_hseq>
      <Hsp_midline>||||| |||||||||||||| || |  ||||||||||||||||||||||||||||| ||||| ||||||||||||||||| |||| |||||||||   |||||||||||||||||||||  |   ||| ||||||||||| ||||| |||||||||||||||||||||||||||||||||||||||||  | |  ||||||||||||  |||| ||||| || | | | | |||||||||||  |||  |||  ||||| ||| |  | ||||  ||| |||| ||| | ||||||</Hsp_midline>
    </Hsp>
  </Hit_hsps>
</Hit>
<Hit>
  <Hit_num>21</Hit_num>
  <Hit_id>gi|523836572|gb|CP006591.1|</Hit_id>
  <Hit_def>Listeria monocytogenes strain C1-387, complete genome</Hit_def>
  <Hit_accession>CP006591</Hit_accession>
  <Hit_len>2988947</Hit_len>
  <Hit_hsps>
    <Hsp>
      <Hsp_num>1</Hsp_num>
      <Hsp_bit-score>255.958</Hsp_bit-score>
      <Hsp_score>138</Hsp_score>
      <Hsp_evalue>1.64172e-64</Hsp_evalue>
      <Hsp_query-from>11</Hsp_query-from>
      <Hsp_query-to>300</Hsp_query-to>
      <Hsp_hit-from>882268</Hsp_hit-from>
      <Hsp_hit-to>881977</Hsp_hit-to>
      <Hsp_query-frame>1</Hsp_query-frame>
      <Hsp_hit-frame>-1</Hsp_hit-frame>
      <Hsp_identity>245</Hsp_identity>
      <Hsp_positive>245</Hsp_positive>
      <Hsp_gaps>10</Hsp_gaps>
      <Hsp_align-len>296</Hsp_align-len>
      <Hsp_qseq>ACGTTTGCTGCTTGAGGTCCACGGTTTCCTTCTTCAACGTCGAAAGTTACTGCTTGTCCTTCTTCTAAAGATTTGAATCCTTCGCTTTGGATAGCTGAGAAATGTACGAATACATCGTCTGCTCCTTCACGTTCGATAAATCCAAAACCTTTTTCTGCGTTAAACCATTTTACTGTACCTTGTTCCATAATGAAATTCCTCCTCGTGCCTTATAGCACA-TA-T-AGTGA-TATTCTTGCTTG-CGGTGCGAATTGGAATGTTCTGAAACAATTCTAT-TTTCTACCTAACAAAAA</Hsp_qseq>
      <Hsp_hseq>ACGTTAGCTGCTTGAGGTCCGCGTTGGCCTTCTTCAACGTCGAAAGTTACTGCTTGACCTTCGTCTAAAGATTTGAATCCGTCGCCTTGGATAGCGCTGAAATGTACGAATACATCGTCACCGTTTTCGCGTTCGATAAAACCAAATCCTTTTTCTGCGTTAAACCATTTTACTGTACCTTGTTCCATGTTCATGTTCCTCCTCGTGTGTTAT-GCACACTAATTATTTACTATTCTTGCTTAACGGCACGAGATGGAAAGTTGTTCA-CAATCGTATCTTTC-ACCCA-CAAAAA</Hsp_hseq>
      <Hsp_midline>||||| |||||||||||||| || |  ||||||||||||||||||||||||||||| ||||| ||||||||||||||||| |||| |||||||||   |||||||||||||||||||||  |   ||| ||||||||||| ||||| |||||||||||||||||||||||||||||||||||||||||  | |  ||||||||||||  |||| ||||| || | | | | |||||||||||  |||  |||  ||||| ||| |  | ||||  ||| |||| ||| | ||||||</Hsp_midline>
    </Hsp>
  </Hit_hsps>
</Hit>
<Hit>
  <Hit_num>22</Hit_num>
  <Hit_id>gi|441472679|emb|HE999705.1|</Hit_id>
  <Hit_def>Listeria monocytogenes N53-1 complete genome</Hit_def>
  <Hit_accession>HE999705</Hit_accession>
  <Hit_len>2776847</Hit_len>
  <Hit_hsps>
    <Hsp>
      <Hsp_num>1</Hsp_num>
      <Hsp_bit-score>255.958</Hsp_bit-score>
      <Hsp_score>138</Hsp_score>
      <Hsp_evalue>1.64172e-64</Hsp_evalue>
      <Hsp_query-from>11</Hsp_query-from>
      <Hsp_query-to>300</Hsp_query-to>
      <Hsp_hit-from>1283865</Hsp_hit-from>
      <Hsp_hit-to>1283574</Hsp_hit-to>
      <Hsp_query-frame>1</Hsp_query-frame>
      <Hsp_hit-frame>-1</Hsp_hit-frame>
      <Hsp_identity>245</Hsp_identity>
      <Hsp_positive>245</Hsp_positive>
      <Hsp_gaps>10</Hsp_gaps>
      <Hsp_align-len>296</Hsp_align-len>
      <Hsp_qseq>ACGTTTGCTGCTTGAGGTCCACGGTTTCCTTCTTCAACGTCGAAAGTTACTGCTTGTCCTTCTTCTAAAGATTTGAATCCTTCGCTTTGGATAGCTGAGAAATGTACGAATACATCGTCTGCTCCTTCACGTTCGATAAATCCAAAACCTTTTTCTGCGTTAAACCATTTTACTGTACCTTGTTCCATAATGAAATTCCTCCTCGTGCCTTATAGCACA-TA-T-AGTGA-TATTCTTGCTTG-CGGTGCGAATTGGAATGTTCTGAAACAATTCTAT-TTTCTACCTAACAAAAA</Hsp_qseq>
      <Hsp_hseq>ACGTTAGCTGCTTGAGGTCCGCGTTGGCCTTCTTCAACGTCGAAAGTTACTGCTTGACCTTCGTCTAAAGATTTGAATCCGTCGCCTTGGATAGCGCTGAAATGTACGAATACATCGTCACCGTTTTCGCGTTCGATAAAACCAAATCCTTTTTCTGCGTTAAACCATTTTACTGTACCTTGTTCCATGTTCATGTTCCTCCTCGTGTGTTAT-GCACACTAATTATTTACTATTCTTGCTTAACGGCACGAGATGGAAAGTTGTTCA-CAATCGTATCTTTC-ACCCA-CAAAAA</Hsp_hseq>
      <Hsp_midline>||||| |||||||||||||| || |  ||||||||||||||||||||||||||||| ||||| ||||||||||||||||| |||| |||||||||   |||||||||||||||||||||  |   ||| ||||||||||| ||||| |||||||||||||||||||||||||||||||||||||||||  | |  ||||||||||||  |||| ||||| || | | | | |||||||||||  |||  |||  ||||| ||| |  | ||||  ||| |||| ||| | ||||||</Hsp_midline>
    </Hsp>
  </Hit_hsps>
</Hit>
<Hit>
  <Hit_num>23</Hit_num>
  <Hit_id>gi|441469547|emb|HE999704.1|</Hit_id>
  <Hit_def>Listeria monocytogenes La111 complete genome</Hit_def>
  <Hit_accession>HE999704</Hit_accession>
  <Hit_len>2776517</Hit_len>
  <Hit_hsps>
    <Hsp>
      <Hsp_num>1</Hsp_num>
      <Hsp_bit-score>255.958</Hsp_bit-score>
      <Hsp_score>138</Hsp_score>
      <Hsp_evalue>1.64172e-64</Hsp_evalue>
      <Hsp_query-from>11</Hsp_query-from>
      <Hsp_query-to>300</Hsp_query-to>
      <Hsp_hit-from>1284059</Hsp_hit-from>
      <Hsp_hit-to>1283768</Hsp_hit-to>
      <Hsp_query-frame>1</Hsp_query-frame>
      <Hsp_hit-frame>-1</Hsp_hit-frame>
      <Hsp_identity>245</Hsp_identity>
      <Hsp_positive>245</Hsp_positive>
      <Hsp_gaps>10</Hsp_gaps>
      <Hsp_align-len>296</Hsp_align-len>
      <Hsp_qseq>ACGTTTGCTGCTTGAGGTCCACGGTTTCCTTCTTCAACGTCGAAAGTTACTGCTTGTCCTTCTTCTAAAGATTTGAATCCTTCGCTTTGGATAGCTGAGAAATGTACGAATACATCGTCTGCTCCTTCACGTTCGATAAATCCAAAACCTTTTTCTGCGTTAAACCATTTTACTGTACCTTGTTCCATAATGAAATTCCTCCTCGTGCCTTATAGCACA-TA-T-AGTGA-TATTCTTGCTTG-CGGTGCGAATTGGAATGTTCTGAAACAATTCTAT-TTTCTACCTAACAAAAA</Hsp_qseq>
      <Hsp_hseq>ACGTTAGCTGCTTGAGGTCCGCGTTGGCCTTCTTCAACGTCGAAAGTTACTGCTTGACCTTCGTCTAAAGATTTGAATCCGTCGCCTTGGATAGCGCTGAAATGTACGAATACATCGTCACCGTTTTCGCGTTCGATAAAACCAAATCCTTTTTCTGCGTTAAACCATTTTACTGTACCTTGTTCCATGTTCATGTTCCTCCTCGTGTGTTAT-GCACACTAATTATTTACTATTCTTGCTTAACGGCACGAGATGGAAAGTTGTTCA-CAATCGTATCTTTC-ACCCA-CAAAAA</Hsp_hseq>
      <Hsp_midline>||||| |||||||||||||| || |  ||||||||||||||||||||||||||||| ||||| ||||||||||||||||| |||| |||||||||   |||||||||||||||||||||  |   ||| ||||||||||| ||||| |||||||||||||||||||||||||||||||||||||||||  | |  ||||||||||||  |||| ||||| || | | | | |||||||||||  |||  |||  ||||| ||| |  | ||||  ||| |||| ||| | ||||||</Hsp_midline>
    </Hsp>
  </Hit_hsps>
</Hit>
<Hit>
  <Hit_num>24</Hit_num>
  <Hit_id>gi|424012034|emb|HF558398.1|</Hit_id>
  <Hit_def>Listeria monocytogenes serotype 4b str. LL195, complete genome &gt;gi|597803492|gb|CP007492.1| Listeria monocytogenes strain NE dc2014, complete genome</Hit_def>
  <Hit_accession>HF558398</Hit_accession>
  <Hit_len>2904662</Hit_len>
  <Hit_hsps>
    <Hsp>
      <Hsp_num>1</Hsp_num>
      <Hsp_bit-score>255.958</Hsp_bit-score>
      <Hsp_score>138</Hsp_score>
      <Hsp_evalue>1.64172e-64</Hsp_evalue>
      <Hsp_query-from>11</Hsp_query-from>
      <Hsp_query-to>300</Hsp_query-to>
      <Hsp_hit-from>1366916</Hsp_hit-from>
      <Hsp_hit-to>1366625</Hsp_hit-to>
      <Hsp_query-frame>1</Hsp_query-frame>
      <Hsp_hit-frame>-1</Hsp_hit-frame>
      <Hsp_identity>245</Hsp_identity>
      <Hsp_positive>245</Hsp_positive>
      <Hsp_gaps>10</Hsp_gaps>
      <Hsp_align-len>296</Hsp_align-len>
      <Hsp_qseq>ACGTTTGCTGCTTGAGGTCCACGGTTTCCTTCTTCAACGTCGAAAGTTACTGCTTGTCCTTCTTCTAAAGATTTGAATCCTTCGCTTTGGATAGCTGAGAAATGTACGAATACATCGTCTGCTCCTTCACGTTCGATAAATCCAAAACCTTTTTCTGCGTTAAACCATTTTACTGTACCTTGTTCCATAATGAAATTCCTCCTCGTGCCTTATAGCACA-TA-T-AGTGA-TATTCTTGCTTG-CGGTGCGAATTGGAATGTTCTGAAACAATTCTAT-TTTCTACCTAACAAAAA</Hsp_qseq>
      <Hsp_hseq>ACGTTAGCTGCTTGAGGTCCGCGTTGGCCTTCTTCAACGTCGAAAGTTACTGCTTGACCTTCGTCTAAAGATTTGAATCCGTCGCCTTGGATAGCGCTGAAATGTACGAATACATCGTCACCGTTTTCGCGTTCGATAAAACCAAATCCTTTTTCTGCGTTAAACCATTTTACTGTACCTTGTTCCATGTTCATGTTCCTCCTCGTGTGTTAT-GCACACTAATTATTTACTATTCTTGCTTAACGGCACGAGATGGAAAGTTGTTCA-CAATCGTATCTTTC-ACCCA-CAAAAA</Hsp_hseq>
      <Hsp_midline>||||| |||||||||||||| || |  ||||||||||||||||||||||||||||| ||||| ||||||||||||||||| |||| |||||||||   |||||||||||||||||||||  |   ||| ||||||||||| ||||| |||||||||||||||||||||||||||||||||||||||||  | |  ||||||||||||  |||| ||||| || | | | | |||||||||||  |||  |||  ||||| ||| |  | ||||  ||| |||| ||| | ||||||</Hsp_midline>
    </Hsp>
  </Hit_hsps>
</Hit>
<Hit>
  <Hit_num>25</Hit_num>
  <Hit_id>gi|406359805|emb|FR733642.2|</Hit_id>
  <Hit_def>Listeria monocytogenes strain L312, serotype 4b</Hit_def>
  <Hit_accession>FR733642</Hit_accession>
  <Hit_len>2912346</Hit_len>
  <Hit_hsps>
    <Hsp>
      <Hsp_num>1</Hsp_num>
      <Hsp_bit-score>255.958</Hsp_bit-score>
      <Hsp_score>138</Hsp_score>
      <Hsp_evalue>1.64172e-64</Hsp_evalue>
      <Hsp_query-from>11</Hsp_query-from>
      <Hsp_query-to>300</Hsp_query-to>
      <Hsp_hit-from>1370723</Hsp_hit-from>
      <Hsp_hit-to>1370432</Hsp_hit-to>
      <Hsp_query-frame>1</Hsp_query-frame>
      <Hsp_hit-frame>-1</Hsp_hit-frame>
      <Hsp_identity>245</Hsp_identity>
      <Hsp_positive>245</Hsp_positive>
      <Hsp_gaps>10</Hsp_gaps>
      <Hsp_align-len>296</Hsp_align-len>
      <Hsp_qseq>ACGTTTGCTGCTTGAGGTCCACGGTTTCCTTCTTCAACGTCGAAAGTTACTGCTTGTCCTTCTTCTAAAGATTTGAATCCTTCGCTTTGGATAGCTGAGAAATGTACGAATACATCGTCTGCTCCTTCACGTTCGATAAATCCAAAACCTTTTTCTGCGTTAAACCATTTTACTGTACCTTGTTCCATAATGAAATTCCTCCTCGTGCCTTATAGCACA-TA-T-AGTGA-TATTCTTGCTTG-CGGTGCGAATTGGAATGTTCTGAAACAATTCTAT-TTTCTACCTAACAAAAA</Hsp_qseq>
      <Hsp_hseq>ACGTTAGCTGCTTGAGGTCCGCGTTGGCCTTCTTCAACGTCGAAAGTTACTGCTTGACCTTCGTCTAAAGATTTGAATCCGTCGCCTTGGATAGCGCTGAAATGTACGAATACATCGTCACCGTTTTCGCGTTCGATAAAACCAAATCCTTTTTCTGCGTTAAACCATTTTACTGTACCTTGTTCCATGTTCATGTTCCTCCTCGTGTGTTAT-GCACACTAATTATTTACTATTCTTGCTTAACGGCACGAGATGGAAAGTTGTTCA-CAATCGTATCTTTC-ACCCA-CAAAAA</Hsp_hseq>
      <Hsp_midline>||||| |||||||||||||| || |  ||||||||||||||||||||||||||||| ||||| ||||||||||||||||| |||| |||||||||   |||||||||||||||||||||  |   ||| ||||||||||| ||||| |||||||||||||||||||||||||||||||||||||||||  | |  ||||||||||||  |||| ||||| || | | | | |||||||||||  |||  |||  ||||| ||| |  | ||||  ||| |||| ||| | ||||||</Hsp_midline>
    </Hsp>
  </Hit_hsps>
</Hit>
<Hit>
  <Hit_num>26</Hit_num>
  <Hit_id>gi|404244296|emb|FR720325.1|</Hit_id>
  <Hit_def>Listeria monocytogenes serotype 7 str. SLCC2482 complete genome</Hit_def>
  <Hit_accession>FR720325</Hit_accession>
  <Hit_len>2936689</Hit_len>
  <Hit_hsps>
    <Hsp>
      <Hsp_num>1</Hsp_num>
      <Hsp_bit-score>255.958</Hsp_bit-score>
      <Hsp_score>138</Hsp_score>
      <Hsp_evalue>1.64172e-64</Hsp_evalue>
      <Hsp_query-from>11</Hsp_query-from>
      <Hsp_query-to>300</Hsp_query-to>
      <Hsp_hit-from>1405357</Hsp_hit-from>
      <Hsp_hit-to>1405066</Hsp_hit-to>
      <Hsp_query-frame>1</Hsp_query-frame>
      <Hsp_hit-frame>-1</Hsp_hit-frame>
      <Hsp_identity>245</Hsp_identity>
      <Hsp_positive>245</Hsp_positive>
      <Hsp_gaps>10</Hsp_gaps>
      <Hsp_align-len>296</Hsp_align-len>
      <Hsp_qseq>ACGTTTGCTGCTTGAGGTCCACGGTTTCCTTCTTCAACGTCGAAAGTTACTGCTTGTCCTTCTTCTAAAGATTTGAATCCTTCGCTTTGGATAGCTGAGAAATGTACGAATACATCGTCTGCTCCTTCACGTTCGATAAATCCAAAACCTTTTTCTGCGTTAAACCATTTTACTGTACCTTGTTCCATAATGAAATTCCTCCTCGTGCCTTATAGCACA-TA-T-AGTGA-TATTCTTGCTTG-CGGTGCGAATTGGAATGTTCTGAAACAATTCTAT-TTTCTACCTAACAAAAA</Hsp_qseq>
      <Hsp_hseq>ACGTTAGCTGCTTGAGGTCCGCGTTGGCCTTCTTCAACGTCGAAAGTTACTGCTTGACCTTCGTCTAAAGATTTGAATCCGTCGCCTTGGATAGCGCTGAAATGTACGAATACATCGTCACCGTTTTCGCGTTCGATAAAACCAAATCCTTTTTCTGCGTTAAACCATTTTACTGTACCTTGTTCCATGTTCATGTTCCTCCTCGTGTGTTAT-GCACACTAATTATTTACTATTCTTGCTTAACGGCACGAGATGGAAAGTTGTTCA-CAATCGTATCTTTC-ACCCA-CAAAAA</Hsp_hseq>
      <Hsp_midline>||||| |||||||||||||| || |  ||||||||||||||||||||||||||||| ||||| ||||||||||||||||| |||| |||||||||   |||||||||||||||||||||  |   ||| ||||||||||| ||||| |||||||||||||||||||||||||||||||||||||||||  | |  ||||||||||||  |||| ||||| || | | | | |||||||||||  |||  |||  ||||| ||| |  | ||||  ||| |||| ||| | ||||||</Hsp_midline>
    </Hsp>
  </Hit_hsps>
</Hit>
<Hit>
  <Hit_num>27</Hit_num>
  <Hit_id>gi|404240632|emb|FR733651.1|</Hit_id>
  <Hit_def>Listeria monocytogenes strain SLCC2376, serotype 4c</Hit_def>
  <Hit_accession>FR733651</Hit_accession>
  <Hit_len>2840185</Hit_len>
  <Hit_hsps>
    <Hsp>
      <Hsp_num>1</Hsp_num>
      <Hsp_bit-score>255.958</Hsp_bit-score>
      <Hsp_score>138</Hsp_score>
      <Hsp_evalue>1.64172e-64</Hsp_evalue>
      <Hsp_query-from>11</Hsp_query-from>
      <Hsp_query-to>300</Hsp_query-to>
      <Hsp_hit-from>1335203</Hsp_hit-from>
      <Hsp_hit-to>1334912</Hsp_hit-to>
      <Hsp_query-frame>1</Hsp_query-frame>
      <Hsp_hit-frame>-1</Hsp_hit-frame>
      <Hsp_identity>245</Hsp_identity>
      <Hsp_positive>245</Hsp_positive>
      <Hsp_gaps>10</Hsp_gaps>
      <Hsp_align-len>296</Hsp_align-len>
      <Hsp_qseq>ACGTTTGCTGCTTGAGGTCCACGGTTTCCTTCTTCAACGTCGAAAGTTACTGCTTGTCCTTCTTCTAAAGATTTGAATCCTTCGCTTTGGATAGCTGAGAAATGTACGAATACATCGTCTGCTCCTTCACGTTCGATAAATCCAAAACCTTTTTCTGCGTTAAACCATTTTACTGTACCTTGTTCCATAATGAAATTCCTCCTCGTGCCTTATAGCACA-TA-T-AGTGA-TATTCTTGCTTG-CGGTGCGAATTGGAATGTTCTGAAACAATTCTAT-TTTCTACCTAACAAAAA</Hsp_qseq>
      <Hsp_hseq>ACGTTAGCTGCTTGAGGTCCGCGTTGGCCTTCTTCAACGTCGAAAGTTACTGCTTGACCTTCGTCTAAAGATTTGAATCCGTCGCCTTGGATAGCGCTGAAATGTACGAATACATCGTCACCGTTTTCGCGTTCGATAAAACCAAATCCTTTTTCTGCGTTAAACCATTTTACTGTACCTTGTTCCATGTTCATGTTCCTCCTCGTGTGTTAT-GCACACTAATTATTTACTATTCTTGCTTAACGGCACGAGATGGAAAGTTGTTCA-CAATCGTATCTTTC-ACCCA-CAAAAA</Hsp_hseq>
      <Hsp_midline>||||| |||||||||||||| || |  ||||||||||||||||||||||||||||| ||||| ||||||||||||||||| |||| |||||||||   |||||||||||||||||||||  |   ||| ||||||||||| ||||| |||||||||||||||||||||||||||||||||||||||||  | |  ||||||||||||  |||| ||||| || | | | | |||||||||||  |||  |||  ||||| ||| |  | ||||  ||| |||| ||| | ||||||</Hsp_midline>
    </Hsp>
  </Hit_hsps>
</Hit>
<Hit>
  <Hit_num>28</Hit_num>
  <Hit_id>gi|404237805|emb|FR733650.1|</Hit_id>
  <Hit_def>Listeria monocytogenes strain SLCC7179, serotype 3a</Hit_def>
  <Hit_accession>FR733650</Hit_accession>
  <Hit_len>2882234</Hit_len>
  <Hit_hsps>
    <Hsp>
      <Hsp_num>1</Hsp_num>
      <Hsp_bit-score>255.958</Hsp_bit-score>
      <Hsp_score>138</Hsp_score>
      <Hsp_evalue>1.64172e-64</Hsp_evalue>
      <Hsp_query-from>11</Hsp_query-from>
      <Hsp_query-to>300</Hsp_query-to>
      <Hsp_hit-from>1333846</Hsp_hit-from>
      <Hsp_hit-to>1333555</Hsp_hit-to>
      <Hsp_query-frame>1</Hsp_query-frame>
      <Hsp_hit-frame>-1</Hsp_hit-frame>
      <Hsp_identity>245</Hsp_identity>
      <Hsp_positive>245</Hsp_positive>
      <Hsp_gaps>10</Hsp_gaps>
      <Hsp_align-len>296</Hsp_align-len>
      <Hsp_qseq>ACGTTTGCTGCTTGAGGTCCACGGTTTCCTTCTTCAACGTCGAAAGTTACTGCTTGTCCTTCTTCTAAAGATTTGAATCCTTCGCTTTGGATAGCTGAGAAATGTACGAATACATCGTCTGCTCCTTCACGTTCGATAAATCCAAAACCTTTTTCTGCGTTAAACCATTTTACTGTACCTTGTTCCATAATGAAATTCCTCCTCGTGCCTTATAGCACA-TA-T-AGTGA-TATTCTTGCTTG-CGGTGCGAATTGGAATGTTCTGAAACAATTCTAT-TTTCTACCTAACAAAAA</Hsp_qseq>
      <Hsp_hseq>ACGTTAGCTGCTTGAGGTCCGCGTTGGCCTTCTTCAACGTCGAAAGTTACTGCTTGACCTTCGTCTAAAGATTTGAATCCGTCGCCTTGGATAGCGCTGAAATGTACGAATACATCGTCACCGTTTTCGCGTTCGATAAAACCAAATCCTTTTTCTGCGTTAAACCATTTTACTGTACCTTGTTCCATGTTCATGTTCCTCCTCGTGTGTTAT-GCACACTAATTATTTACTATTCTTGCTTAACGGCACGAGATGGAAAGTTGTTCA-CAATCGTATCTTTC-ACCCA-CAAAAA</Hsp_hseq>
      <Hsp_midline>||||| |||||||||||||| || |  ||||||||||||||||||||||||||||| ||||| ||||||||||||||||| |||| |||||||||   |||||||||||||||||||||  |   ||| ||||||||||| ||||| |||||||||||||||||||||||||||||||||||||||||  | |  ||||||||||||  |||| ||||| || | | | | |||||||||||  |||  |||  ||||| ||| |  | ||||  ||| |||| ||| | ||||||</Hsp_midline>
    </Hsp>
  </Hit_hsps>
</Hit>
<Hit>
  <Hit_num>29</Hit_num>
  <Hit_id>gi|404234869|emb|FR733649.1|</Hit_id>
  <Hit_def>Listeria monocytogenes strain SLCC2479, serotype 3c</Hit_def>
  <Hit_accession>FR733649</Hit_accession>
  <Hit_len>2972172</Hit_len>
  <Hit_hsps>
    <Hsp>
      <Hsp_num>1</Hsp_num>
      <Hsp_bit-score>255.958</Hsp_bit-score>
      <Hsp_score>138</Hsp_score>
      <Hsp_evalue>1.64172e-64</Hsp_evalue>
      <Hsp_query-from>11</Hsp_query-from>
      <Hsp_query-to>300</Hsp_query-to>
      <Hsp_hit-from>1407243</Hsp_hit-from>
      <Hsp_hit-to>1406952</Hsp_hit-to>
      <Hsp_query-frame>1</Hsp_query-frame>
      <Hsp_hit-frame>-1</Hsp_hit-frame>
      <Hsp_identity>245</Hsp_identity>
      <Hsp_positive>245</Hsp_positive>
      <Hsp_gaps>10</Hsp_gaps>
      <Hsp_align-len>296</Hsp_align-len>
      <Hsp_qseq>ACGTTTGCTGCTTGAGGTCCACGGTTTCCTTCTTCAACGTCGAAAGTTACTGCTTGTCCTTCTTCTAAAGATTTGAATCCTTCGCTTTGGATAGCTGAGAAATGTACGAATACATCGTCTGCTCCTTCACGTTCGATAAATCCAAAACCTTTTTCTGCGTTAAACCATTTTACTGTACCTTGTTCCATAATGAAATTCCTCCTCGTGCCTTATAGCACA-TA-T-AGTGA-TATTCTTGCTTG-CGGTGCGAATTGGAATGTTCTGAAACAATTCTAT-TTTCTACCTAACAAAAA</Hsp_qseq>
      <Hsp_hseq>ACGTTAGCTGCTTGAGGTCCGCGTTGGCCTTCTTCAACGTCGAAAGTTACTGCTTGACCTTCGTCTAAAGATTTGAATCCGTCGCCTTGGATAGCGCTGAAATGTACGAATACATCGTCACCGTTTTCGCGTTCGATAAAACCAAATCCTTTTTCTGCGTTAAACCATTTTACTGTACCTTGTTCCATGTTCATGTTCCTCCTCGTGTGTTAT-GCACACTAATTATTTACTATTCTTGCTTAACGGCACGAGATGGAAAGTTGTTCA-CAATCGTATCTTTC-ACCCA-CAAAAA</Hsp_hseq>
      <Hsp_midline>||||| |||||||||||||| || |  ||||||||||||||||||||||||||||| ||||| ||||||||||||||||| |||| |||||||||   |||||||||||||||||||||  |   ||| ||||||||||| ||||| |||||||||||||||||||||||||||||||||||||||||  | |  ||||||||||||  |||| ||||| || | | | | |||||||||||  |||  |||  ||||| ||| |  | ||||  ||| |||| ||| | ||||||</Hsp_midline>
    </Hsp>
  </Hit_hsps>
</Hit>
<Hit>
  <Hit_num>30</Hit_num>
  <Hit_id>gi|404231932|emb|FR733648.1|</Hit_id>
  <Hit_def>Listeria monocytogenes strain SLCC2372, serotype 1/2c</Hit_def>
  <Hit_accession>FR733648</Hit_accession>
  <Hit_len>2972810</Hit_len>
  <Hit_hsps>
    <Hsp>
      <Hsp_num>1</Hsp_num>
      <Hsp_bit-score>255.958</Hsp_bit-score>
      <Hsp_score>138</Hsp_score>
      <Hsp_evalue>1.64172e-64</Hsp_evalue>
      <Hsp_query-from>11</Hsp_query-from>
      <Hsp_query-to>300</Hsp_query-to>
      <Hsp_hit-from>1407583</Hsp_hit-from>
      <Hsp_hit-to>1407292</Hsp_hit-to>
      <Hsp_query-frame>1</Hsp_query-frame>
      <Hsp_hit-frame>-1</Hsp_hit-frame>
      <Hsp_identity>245</Hsp_identity>
      <Hsp_positive>245</Hsp_positive>
      <Hsp_gaps>10</Hsp_gaps>
      <Hsp_align-len>296</Hsp_align-len>
      <Hsp_qseq>ACGTTTGCTGCTTGAGGTCCACGGTTTCCTTCTTCAACGTCGAAAGTTACTGCTTGTCCTTCTTCTAAAGATTTGAATCCTTCGCTTTGGATAGCTGAGAAATGTACGAATACATCGTCTGCTCCTTCACGTTCGATAAATCCAAAACCTTTTTCTGCGTTAAACCATTTTACTGTACCTTGTTCCATAATGAAATTCCTCCTCGTGCCTTATAGCACA-TA-T-AGTGA-TATTCTTGCTTG-CGGTGCGAATTGGAATGTTCTGAAACAATTCTAT-TTTCTACCTAACAAAAA</Hsp_qseq>
      <Hsp_hseq>ACGTTAGCTGCTTGAGGTCCGCGTTGGCCTTCTTCAACGTCGAAAGTTACTGCTTGACCTTCGTCTAAAGATTTGAATCCGTCGCCTTGGATAGCGCTGAAATGTACGAATACATCGTCACCGTTTTCGCGTTCGATAAAACCAAATCCTTTTTCTGCGTTAAACCATTTTACTGTACCTTGTTCCATGTTCATGTTCCTCCTCGTGTGTTAT-GCACACTAATTATTTACTATTCTTGCTTAACGGCACGAGATGGAAAGTTGTTCA-CAATCGTATCTTTC-ACCCA-CAAAAA</Hsp_hseq>
      <Hsp_midline>||||| |||||||||||||| || |  ||||||||||||||||||||||||||||| ||||| ||||||||||||||||| |||| |||||||||   |||||||||||||||||||||  |   ||| ||||||||||| ||||| |||||||||||||||||||||||||||||||||||||||||  | |  ||||||||||||  |||| ||||| || | | | | |||||||||||  |||  |||  ||||| ||| |  | ||||  ||| |||| ||| | ||||||</Hsp_midline>
    </Hsp>
  </Hit_hsps>
</Hit>
<Hit>
  <Hit_num>31</Hit_num>
  <Hit_id>gi|404229065|emb|FR733647.1|</Hit_id>
  <Hit_def>Listeria monocytogenes strain SLCC5850, serotype 1/2a</Hit_def>
  <Hit_accession>FR733647</Hit_accession>
  <Hit_len>2907142</Hit_len>
  <Hit_hsps>
    <Hsp>
      <Hsp_num>1</Hsp_num>
      <Hsp_bit-score>255.958</Hsp_bit-score>
      <Hsp_score>138</Hsp_score>
      <Hsp_evalue>1.64172e-64</Hsp_evalue>
      <Hsp_query-from>11</Hsp_query-from>
      <Hsp_query-to>300</Hsp_query-to>
      <Hsp_hit-from>1389217</Hsp_hit-from>
      <Hsp_hit-to>1388926</Hsp_hit-to>
      <Hsp_query-frame>1</Hsp_query-frame>
      <Hsp_hit-frame>-1</Hsp_hit-frame>
      <Hsp_identity>245</Hsp_identity>
      <Hsp_positive>245</Hsp_positive>
      <Hsp_gaps>10</Hsp_gaps>
      <Hsp_align-len>296</Hsp_align-len>
      <Hsp_qseq>ACGTTTGCTGCTTGAGGTCCACGGTTTCCTTCTTCAACGTCGAAAGTTACTGCTTGTCCTTCTTCTAAAGATTTGAATCCTTCGCTTTGGATAGCTGAGAAATGTACGAATACATCGTCTGCTCCTTCACGTTCGATAAATCCAAAACCTTTTTCTGCGTTAAACCATTTTACTGTACCTTGTTCCATAATGAAATTCCTCCTCGTGCCTTATAGCACA-TA-T-AGTGA-TATTCTTGCTTG-CGGTGCGAATTGGAATGTTCTGAAACAATTCTAT-TTTCTACCTAACAAAAA</Hsp_qseq>
      <Hsp_hseq>ACGTTAGCTGCTTGAGGTCCGCGTTGGCCTTCTTCAACGTCGAAAGTTACTGCTTGACCTTCGTCTAAAGATTTGAATCCGTCGCCTTGGATAGCGCTGAAATGTACGAATACATCGTCACCGTTTTCGCGTTCGATAAAACCAAATCCTTTTTCTGCGTTAAACCATTTTACTGTACCTTGTTCCATGTTCATGTTCCTCCTCGTGTGTTAT-GCACACTAATTATTTACTATTCTTGCTTAACGGCACGAGATGGAAAGTTGTTCA-CAATCGTATCTTTC-ACCCA-CAAAAA</Hsp_hseq>
      <Hsp_midline>||||| |||||||||||||| || |  ||||||||||||||||||||||||||||| ||||| ||||||||||||||||| |||| |||||||||   |||||||||||||||||||||  |   ||| ||||||||||| ||||| |||||||||||||||||||||||||||||||||||||||||  | |  ||||||||||||  |||| ||||| || | | | | |||||||||||  |||  |||  ||||| ||| |  | ||||  ||| |||| ||| | ||||||</Hsp_midline>
    </Hsp>
  </Hit_hsps>
</Hit>
<Hit>
  <Hit_num>32</Hit_num>
  <Hit_id>gi|404223279|emb|FR733645.1|</Hit_id>
  <Hit_def>Listeria monocytogenes strain SLCC2540, serotype 3b</Hit_def>
  <Hit_accession>FR733645</Hit_accession>
  <Hit_len>2976958</Hit_len>
  <Hit_hsps>
    <Hsp>
      <Hsp_num>1</Hsp_num>
      <Hsp_bit-score>255.958</Hsp_bit-score>
      <Hsp_score>138</Hsp_score>
      <Hsp_evalue>1.64172e-64</Hsp_evalue>
      <Hsp_query-from>11</Hsp_query-from>
      <Hsp_query-to>300</Hsp_query-to>
      <Hsp_hit-from>1396452</Hsp_hit-from>
      <Hsp_hit-to>1396161</Hsp_hit-to>
      <Hsp_query-frame>1</Hsp_query-frame>
      <Hsp_hit-frame>-1</Hsp_hit-frame>
      <Hsp_identity>245</Hsp_identity>
      <Hsp_positive>245</Hsp_positive>
      <Hsp_gaps>10</Hsp_gaps>
      <Hsp_align-len>296</Hsp_align-len>
      <Hsp_qseq>ACGTTTGCTGCTTGAGGTCCACGGTTTCCTTCTTCAACGTCGAAAGTTACTGCTTGTCCTTCTTCTAAAGATTTGAATCCTTCGCTTTGGATAGCTGAGAAATGTACGAATACATCGTCTGCTCCTTCACGTTCGATAAATCCAAAACCTTTTTCTGCGTTAAACCATTTTACTGTACCTTGTTCCATAATGAAATTCCTCCTCGTGCCTTATAGCACA-TA-T-AGTGA-TATTCTTGCTTG-CGGTGCGAATTGGAATGTTCTGAAACAATTCTAT-TTTCTACCTAACAAAAA</Hsp_qseq>
      <Hsp_hseq>ACGTTAGCTGCTTGAGGTCCGCGTTGGCCTTCTTCAACGTCGAAAGTTACTGCTTGACCTTCGTCTAAAGATTTGAATCCGTCGCCTTGGATAGCGCTGAAATGTACGAATACATCGTCACCGTTTTCGCGTTCGATAAAACCAAATCCTTTTTCTGCGTTAAACCATTTTACTGTACCTTGTTCCATGTTCATGTTCCTCCTCGTGTGTTAT-GCACACTAATTATTTACTATTCTTGCTTAACGGCACGAGATGGAAAGTTGTTCA-CAATCGTATCTTTC-ACCCA-CAAAAA</Hsp_hseq>
      <Hsp_midline>||||| |||||||||||||| || |  ||||||||||||||||||||||||||||| ||||| ||||||||||||||||| |||| |||||||||   |||||||||||||||||||||  |   ||| ||||||||||| ||||| |||||||||||||||||||||||||||||||||||||||||  | |  ||||||||||||  |||| ||||| || | | | | |||||||||||  |||  |||  ||||| ||| |  | ||||  ||| |||| ||| | ||||||</Hsp_midline>
    </Hsp>
  </Hit_hsps>
</Hit>
<Hit>
  <Hit_num>33</Hit_num>
  <Hit_id>gi|404220404|emb|FR733644.1|</Hit_id>
  <Hit_def>Listeria monocytogenes strain SLCC2378, serotype 4e</Hit_def>
  <Hit_accession>FR733644</Hit_accession>
  <Hit_len>2941360</Hit_len>
  <Hit_hsps>
    <Hsp>
      <Hsp_num>1</Hsp_num>
      <Hsp_bit-score>255.958</Hsp_bit-score>
      <Hsp_score>138</Hsp_score>
      <Hsp_evalue>1.64172e-64</Hsp_evalue>
      <Hsp_query-from>11</Hsp_query-from>
      <Hsp_query-to>300</Hsp_query-to>
      <Hsp_hit-from>1367920</Hsp_hit-from>
      <Hsp_hit-to>1367629</Hsp_hit-to>
      <Hsp_query-frame>1</Hsp_query-frame>
      <Hsp_hit-frame>-1</Hsp_hit-frame>
      <Hsp_identity>245</Hsp_identity>
      <Hsp_positive>245</Hsp_positive>
      <Hsp_gaps>10</Hsp_gaps>
      <Hsp_align-len>296</Hsp_align-len>
      <Hsp_qseq>ACGTTTGCTGCTTGAGGTCCACGGTTTCCTTCTTCAACGTCGAAAGTTACTGCTTGTCCTTCTTCTAAAGATTTGAATCCTTCGCTTTGGATAGCTGAGAAATGTACGAATACATCGTCTGCTCCTTCACGTTCGATAAATCCAAAACCTTTTTCTGCGTTAAACCATTTTACTGTACCTTGTTCCATAATGAAATTCCTCCTCGTGCCTTATAGCACA-TA-T-AGTGA-TATTCTTGCTTG-CGGTGCGAATTGGAATGTTCTGAAACAATTCTAT-TTTCTACCTAACAAAAA</Hsp_qseq>
      <Hsp_hseq>ACGTTAGCTGCTTGAGGTCCGCGTTGGCCTTCTTCAACGTCGAAAGTTACTGCTTGACCTTCGTCTAAAGATTTGAATCCGTCGCCTTGGATAGCGCTGAAATGTACGAATACATCGTCACCGTTTTCGCGTTCGATAAAACCAAATCCTTTTTCTGCGTTAAACCATTTTACTGTACCTTGTTCCATGTTCATGTTCCTCCTCGTGTGTTAT-GCACACTAATTATTTACTATTCTTGCTTAACGGCACGAGATGGAAAGTTGTTCA-CAATCGTATCTTTC-ACCCA-CAAAAA</Hsp_hseq>
      <Hsp_midline>||||| |||||||||||||| || |  ||||||||||||||||||||||||||||| ||||| ||||||||||||||||| |||| |||||||||   |||||||||||||||||||||  |   ||| ||||||||||| ||||| |||||||||||||||||||||||||||||||||||||||||  | |  ||||||||||||  |||| ||||| || | | | | |||||||||||  |||  |||  ||||| ||| |  | ||||  ||| |||| ||| | ||||||</Hsp_midline>
    </Hsp>
  </Hit_hsps>
</Hit>
<Hit>
  <Hit_num>34</Hit_num>
  <Hit_id>gi|404217535|emb|FR733643.1|</Hit_id>
  <Hit_def>Listeria monocytogenes strain ATCC 19117, serotype 4d</Hit_def>
  <Hit_accession>FR733643</Hit_accession>
  <Hit_len>2951805</Hit_len>
  <Hit_hsps>
    <Hsp>
      <Hsp_num>1</Hsp_num>
      <Hsp_bit-score>255.958</Hsp_bit-score>
      <Hsp_score>138</Hsp_score>
      <Hsp_evalue>1.64172e-64</Hsp_evalue>
      <Hsp_query-from>11</Hsp_query-from>
      <Hsp_query-to>300</Hsp_query-to>
      <Hsp_hit-from>1379229</Hsp_hit-from>
      <Hsp_hit-to>1378938</Hsp_hit-to>
      <Hsp_query-frame>1</Hsp_query-frame>
      <Hsp_hit-frame>-1</Hsp_hit-frame>
      <Hsp_identity>245</Hsp_identity>
      <Hsp_positive>245</Hsp_positive>
      <Hsp_gaps>10</Hsp_gaps>
      <Hsp_align-len>296</Hsp_align-len>
      <Hsp_qseq>ACGTTTGCTGCTTGAGGTCCACGGTTTCCTTCTTCAACGTCGAAAGTTACTGCTTGTCCTTCTTCTAAAGATTTGAATCCTTCGCTTTGGATAGCTGAGAAATGTACGAATACATCGTCTGCTCCTTCACGTTCGATAAATCCAAAACCTTTTTCTGCGTTAAACCATTTTACTGTACCTTGTTCCATAATGAAATTCCTCCTCGTGCCTTATAGCACA-TA-T-AGTGA-TATTCTTGCTTG-CGGTGCGAATTGGAATGTTCTGAAACAATTCTAT-TTTCTACCTAACAAAAA</Hsp_qseq>
      <Hsp_hseq>ACGTTAGCTGCTTGAGGTCCGCGTTGGCCTTCTTCAACGTCGAAAGTTACTGCTTGACCTTCGTCTAAAGATTTGAATCCGTCGCCTTGGATAGCGCTGAAATGTACGAATACATCGTCACCGTTTTCGCGTTCGATAAAACCAAATCCTTTTTCTGCGTTAAACCATTTTACTGTACCTTGTTCCATGTTCATGTTCCTCCTCGTGTGTTAT-GCACACTAATTATTTACTATTCTTGCTTAACGGCACGAGATGGAAAGTTGTTCA-CAATCGTATCTTTC-ACCCA-CAAAAA</Hsp_hseq>
      <Hsp_midline>||||| |||||||||||||| || |  ||||||||||||||||||||||||||||| ||||| ||||||||||||||||| |||| |||||||||   |||||||||||||||||||||  |   ||| ||||||||||| ||||| |||||||||||||||||||||||||||||||||||||||||  | |  ||||||||||||  |||| ||||| || | | | | |||||||||||  |||  |||  ||||| ||| |  | ||||  ||| |||| ||| | ||||||</Hsp_midline>
    </Hsp>
  </Hit_hsps>
</Hit>
<Hit>
  <Hit_num>35</Hit_num>
  <Hit_id>gi|384389519|gb|CP003414.1|</Hit_id>
  <Hit_def>Listeria monocytogenes 07PF0776, complete genome</Hit_def>
  <Hit_accession>CP003414</Hit_accession>
  <Hit_len>2901562</Hit_len>
  <Hit_hsps>
    <Hsp>
      <Hsp_num>1</Hsp_num>
      <Hsp_bit-score>255.958</Hsp_bit-score>
      <Hsp_score>138</Hsp_score>
      <Hsp_evalue>1.64172e-64</Hsp_evalue>
      <Hsp_query-from>11</Hsp_query-from>
      <Hsp_query-to>300</Hsp_query-to>
      <Hsp_hit-from>1363746</Hsp_hit-from>
      <Hsp_hit-to>1363455</Hsp_hit-to>
      <Hsp_query-frame>1</Hsp_query-frame>
      <Hsp_hit-frame>-1</Hsp_hit-frame>
      <Hsp_identity>245</Hsp_identity>
      <Hsp_positive>245</Hsp_positive>
      <Hsp_gaps>10</Hsp_gaps>
      <Hsp_align-len>296</Hsp_align-len>
      <Hsp_qseq>ACGTTTGCTGCTTGAGGTCCACGGTTTCCTTCTTCAACGTCGAAAGTTACTGCTTGTCCTTCTTCTAAAGATTTGAATCCTTCGCTTTGGATAGCTGAGAAATGTACGAATACATCGTCTGCTCCTTCACGTTCGATAAATCCAAAACCTTTTTCTGCGTTAAACCATTTTACTGTACCTTGTTCCATAATGAAATTCCTCCTCGTGCCTTATAGCACA-TA-T-AGTGA-TATTCTTGCTTG-CGGTGCGAATTGGAATGTTCTGAAACAATTCTAT-TTTCTACCTAACAAAAA</Hsp_qseq>
      <Hsp_hseq>ACGTTAGCTGCTTGAGGTCCGCGTTGGCCTTCTTCAACGTCGAAAGTTACTGCTTGACCTTCGTCTAAAGATTTGAATCCGTCGCCTTGGATAGCGCTGAAATGTACGAATACATCGTCACCGTTTTCGCGTTCGATAAAACCAAATCCTTTTTCTGCGTTAAACCATTTTACTGTACCTTGTTCCATGTTCATGTTCCTCCTCGTGTGTTAT-GCACACTAATTATTTACTATTCTTGCTTAACGGCACGAGATGGAAAGTTGTTCA-CAATCGTATCTTTC-ACCCA-CAAAAA</Hsp_hseq>
      <Hsp_midline>||||| |||||||||||||| || |  ||||||||||||||||||||||||||||| ||||| ||||||||||||||||| |||| |||||||||   |||||||||||||||||||||  |   ||| ||||||||||| ||||| |||||||||||||||||||||||||||||||||||||||||  | |  ||||||||||||  |||| ||||| || | | | | |||||||||||  |||  |||  ||||| ||| |  | ||||  ||| |||| ||| | ||||||</Hsp_midline>
    </Hsp>
  </Hit_hsps>
</Hit>
<Hit>
  <Hit_num>36</Hit_num>
  <Hit_id>gi|346980581|emb|FR687253.1|</Hit_id>
  <Hit_def>Listeria ivanovii subsp. ivanovii PAM 55, complete genome</Hit_def>
  <Hit_accession>FR687253</Hit_accession>
  <Hit_len>2928879</Hit_len>
  <Hit_hsps>
    <Hsp>
      <Hsp_num>1</Hsp_num>
      <Hsp_bit-score>255.958</Hsp_bit-score>
      <Hsp_score>138</Hsp_score>
      <Hsp_evalue>1.64172e-64</Hsp_evalue>
      <Hsp_query-from>11</Hsp_query-from>
      <Hsp_query-to>300</Hsp_query-to>
      <Hsp_hit-from>1366960</Hsp_hit-from>
      <Hsp_hit-to>1366669</Hsp_hit-to>
      <Hsp_query-frame>1</Hsp_query-frame>
      <Hsp_hit-frame>-1</Hsp_hit-frame>
      <Hsp_identity>245</Hsp_identity>
      <Hsp_positive>245</Hsp_positive>
      <Hsp_gaps>10</Hsp_gaps>
      <Hsp_align-len>296</Hsp_align-len>
      <Hsp_qseq>ACGTTTGCTGCTTGAGGTCCACGGTTTCCTTCTTCAACGTCGAAAGTTACTGCTTGTCCTTCTTCTAAAGATTTGAATCCTTCGCTTTGGATAGCTGAGAAATGTACGAATACATCGTCTGCTCCTTCACGTTCGATAAATCCAAAACCTTTTTCTGCGTTAAACCATTTTACTGTACCTTGTTCCATAATGAAATTCCTCCTCGTGCCTTATAGCACA-TA-T-AGTGA-TATTCTTGCTTG-CGGTGCGAATTGGAATGTTCTGAAACAATTCTAT-TTTCTACCTAACAAAAA</Hsp_qseq>
      <Hsp_hseq>ACGTTAGCTGCTTGAGGTCCGCGTTGGCCTTCTTCAACGTCGAAAGTTACTGCTTGACCTTCGTCTAAAGATTTGAATCCGTCGCCTTGGATAGCGCTGAAATGTACGAATACATCGTCACCGTTTTCGCGTTCGATAAAACCAAATCCTTTTTCTGCGTTAAACCATTTTACTGTACCTTGTTCCATGTTCATGTTCCTCCTCGTGTGTTAT-GCACACTAATTATTTACTATTCTTGCTTAACGGCACGAGATGGAAAGTTGTTCA-CAATCGTATCTTTC-ACCCA-CAAAAA</Hsp_hseq>
      <Hsp_midline>||||| |||||||||||||| || |  ||||||||||||||||||||||||||||| ||||| ||||||||||||||||| |||| |||||||||   |||||||||||||||||||||  |   ||| ||||||||||| ||||| |||||||||||||||||||||||||||||||||||||||||  | |  ||||||||||||  |||| ||||| || | | | | |||||||||||  |||  |||  ||||| ||| |  | ||||  ||| |||| ||| | ||||||</Hsp_midline>
    </Hsp>
  </Hit_hsps>
</Hit>
<Hit>
  <Hit_num>37</Hit_num>
  <Hit_id>gi|346644924|gb|CP002004.1|</Hit_id>
  <Hit_def>Listeria monocytogenes Finland 1998, complete genome</Hit_def>
  <Hit_accession>CP002004</Hit_accession>
  <Hit_len>2874431</Hit_len>
  <Hit_hsps>
    <Hsp>
      <Hsp_num>1</Hsp_num>
      <Hsp_bit-score>255.958</Hsp_bit-score>
      <Hsp_score>138</Hsp_score>
      <Hsp_evalue>1.64172e-64</Hsp_evalue>
      <Hsp_query-from>11</Hsp_query-from>
      <Hsp_query-to>300</Hsp_query-to>
      <Hsp_hit-from>1367326</Hsp_hit-from>
      <Hsp_hit-to>1367035</Hsp_hit-to>
      <Hsp_query-frame>1</Hsp_query-frame>
      <Hsp_hit-frame>-1</Hsp_hit-frame>
      <Hsp_identity>245</Hsp_identity>
      <Hsp_positive>245</Hsp_positive>
      <Hsp_gaps>10</Hsp_gaps>
      <Hsp_align-len>296</Hsp_align-len>
      <Hsp_qseq>ACGTTTGCTGCTTGAGGTCCACGGTTTCCTTCTTCAACGTCGAAAGTTACTGCTTGTCCTTCTTCTAAAGATTTGAATCCTTCGCTTTGGATAGCTGAGAAATGTACGAATACATCGTCTGCTCCTTCACGTTCGATAAATCCAAAACCTTTTTCTGCGTTAAACCATTTTACTGTACCTTGTTCCATAATGAAATTCCTCCTCGTGCCTTATAGCACA-TA-T-AGTGA-TATTCTTGCTTG-CGGTGCGAATTGGAATGTTCTGAAACAATTCTAT-TTTCTACCTAACAAAAA</Hsp_qseq>
      <Hsp_hseq>ACGTTAGCTGCTTGAGGTCCGCGTTGGCCTTCTTCAACGTCGAAAGTTACTGCTTGACCTTCGTCTAAAGATTTGAATCCGTCGCCTTGGATAGCGCTGAAATGTACGAATACATCGTCACCGTTTTCGCGTTCGATAAAACCAAATCCTTTTTCTGCGTTAAACCATTTTACTGTACCTTGTTCCATGTTCATGTTCCTCCTCGTGTGTTAT-GCACACTAATTATTTACTATTCTTGCTTAACGGCACGAGATGGAAAGTTGTTCA-CAATCGTATCTTTC-ACCCA-CAAAAA</Hsp_hseq>
      <Hsp_midline>||||| |||||||||||||| || |  ||||||||||||||||||||||||||||| ||||| ||||||||||||||||| |||| |||||||||   |||||||||||||||||||||  |   ||| ||||||||||| ||||| |||||||||||||||||||||||||||||||||||||||||  | |  ||||||||||||  |||| ||||| || | | | | |||||||||||  |||  |||  ||||| ||| |  | ||||  ||| |||| ||| | ||||||</Hsp_midline>
    </Hsp>
  </Hit_hsps>
</Hit>
<Hit>
  <Hit_num>38</Hit_num>
  <Hit_id>gi|346422776|gb|CP002003.1|</Hit_id>
  <Hit_def>Listeria monocytogenes FSL R2-561, complete genome</Hit_def>
  <Hit_accession>CP002003</Hit_accession>
  <Hit_len>2973801</Hit_len>
  <Hit_hsps>
    <Hsp>
      <Hsp_num>1</Hsp_num>
      <Hsp_bit-score>255.958</Hsp_bit-score>
      <Hsp_score>138</Hsp_score>
      <Hsp_evalue>1.64172e-64</Hsp_evalue>
      <Hsp_query-from>11</Hsp_query-from>
      <Hsp_query-to>300</Hsp_query-to>
      <Hsp_hit-from>1407586</Hsp_hit-from>
      <Hsp_hit-to>1407295</Hsp_hit-to>
      <Hsp_query-frame>1</Hsp_query-frame>
      <Hsp_hit-frame>-1</Hsp_hit-frame>
      <Hsp_identity>245</Hsp_identity>
      <Hsp_positive>245</Hsp_positive>
      <Hsp_gaps>10</Hsp_gaps>
      <Hsp_align-len>296</Hsp_align-len>
      <Hsp_qseq>ACGTTTGCTGCTTGAGGTCCACGGTTTCCTTCTTCAACGTCGAAAGTTACTGCTTGTCCTTCTTCTAAAGATTTGAATCCTTCGCTTTGGATAGCTGAGAAATGTACGAATACATCGTCTGCTCCTTCACGTTCGATAAATCCAAAACCTTTTTCTGCGTTAAACCATTTTACTGTACCTTGTTCCATAATGAAATTCCTCCTCGTGCCTTATAGCACA-TA-T-AGTGA-TATTCTTGCTTG-CGGTGCGAATTGGAATGTTCTGAAACAATTCTAT-TTTCTACCTAACAAAAA</Hsp_qseq>
      <Hsp_hseq>ACGTTAGCTGCTTGAGGTCCGCGTTGGCCTTCTTCAACGTCGAAAGTTACTGCTTGACCTTCGTCTAAAGATTTGAATCCGTCGCCTTGGATAGCGCTGAAATGTACGAATACATCGTCACCGTTTTCGCGTTCGATAAAACCAAATCCTTTTTCTGCGTTAAACCATTTTACTGTACCTTGTTCCATGTTCATGTTCCTCCTCGTGTGTTAT-GCACACTAATTATTTACTATTCTTGCTTAACGGCACGAGATGGAAAGTTGTTCA-CAATCGTATCTTTC-ACCCA-CAAAAA</Hsp_hseq>
      <Hsp_midline>||||| |||||||||||||| || |  ||||||||||||||||||||||||||||| ||||| ||||||||||||||||| |||| |||||||||   |||||||||||||||||||||  |   ||| ||||||||||| ||||| |||||||||||||||||||||||||||||||||||||||||  | |  ||||||||||||  |||| ||||| || | | | | |||||||||||  |||  |||  ||||| ||| |  | ||||  ||| |||| ||| | ||||||</Hsp_midline>
    </Hsp>
  </Hit_hsps>
</Hit>
<Hit>
  <Hit_num>39</Hit_num>
  <Hit_id>gi|345535581|gb|CP002002.1|</Hit_id>
  <Hit_def>Listeria monocytogenes 10403S, complete genome</Hit_def>
  <Hit_accession>CP002002</Hit_accession>
  <Hit_len>2903106</Hit_len>
  <Hit_hsps>
    <Hsp>
      <Hsp_num>1</Hsp_num>
      <Hsp_bit-score>255.958</Hsp_bit-score>
      <Hsp_score>138</Hsp_score>
      <Hsp_evalue>1.64172e-64</Hsp_evalue>
      <Hsp_query-from>11</Hsp_query-from>
      <Hsp_query-to>300</Hsp_query-to>
      <Hsp_hit-from>1346124</Hsp_hit-from>
      <Hsp_hit-to>1345833</Hsp_hit-to>
      <Hsp_query-frame>1</Hsp_query-frame>
      <Hsp_hit-frame>-1</Hsp_hit-frame>
      <Hsp_identity>245</Hsp_identity>
      <Hsp_positive>245</Hsp_positive>
      <Hsp_gaps>10</Hsp_gaps>
      <Hsp_align-len>296</Hsp_align-len>
      <Hsp_qseq>ACGTTTGCTGCTTGAGGTCCACGGTTTCCTTCTTCAACGTCGAAAGTTACTGCTTGTCCTTCTTCTAAAGATTTGAATCCTTCGCTTTGGATAGCTGAGAAATGTACGAATACATCGTCTGCTCCTTCACGTTCGATAAATCCAAAACCTTTTTCTGCGTTAAACCATTTTACTGTACCTTGTTCCATAATGAAATTCCTCCTCGTGCCTTATAGCACA-TA-T-AGTGA-TATTCTTGCTTG-CGGTGCGAATTGGAATGTTCTGAAACAATTCTAT-TTTCTACCTAACAAAAA</Hsp_qseq>
      <Hsp_hseq>ACGTTAGCTGCTTGAGGTCCGCGTTGGCCTTCTTCAACGTCGAAAGTTACTGCTTGACCTTCGTCTAAAGATTTGAATCCGTCGCCTTGGATAGCGCTGAAATGTACGAATACATCGTCACCGTTTTCGCGTTCGATAAAACCAAATCCTTTTTCTGCGTTAAACCATTTTACTGTACCTTGTTCCATGTTCATGTTCCTCCTCGTGTGTTAT-GCACACTAATTATTTACTATTCTTGCTTAACGGCACGAGATGGAAAGTTGTTCA-CAATCGTATCTTTC-ACCCA-CAAAAA</Hsp_hseq>
      <Hsp_midline>||||| |||||||||||||| || |  ||||||||||||||||||||||||||||| ||||| ||||||||||||||||| |||| |||||||||   |||||||||||||||||||||  |   ||| ||||||||||| ||||| |||||||||||||||||||||||||||||||||||||||||  | |  ||||||||||||  |||| ||||| || | | | | |||||||||||  |||  |||  ||||| ||| |  | ||||  ||| |||| ||| | ||||||</Hsp_midline>
    </Hsp>
  </Hit_hsps>
</Hit>
<Hit>
  <Hit_num>40</Hit_num>
  <Hit_id>gi|345532625|gb|CP002001.1|</Hit_id>
  <Hit_def>Listeria monocytogenes J0161, complete genome</Hit_def>
  <Hit_accession>CP002001</Hit_accession>
  <Hit_len>3000464</Hit_len>
  <Hit_hsps>
    <Hsp>
      <Hsp_num>1</Hsp_num>
      <Hsp_bit-score>255.958</Hsp_bit-score>
      <Hsp_score>138</Hsp_score>
      <Hsp_evalue>1.64172e-64</Hsp_evalue>
      <Hsp_query-from>11</Hsp_query-from>
      <Hsp_query-to>300</Hsp_query-to>
      <Hsp_hit-from>1387591</Hsp_hit-from>
      <Hsp_hit-to>1387300</Hsp_hit-to>
      <Hsp_query-frame>1</Hsp_query-frame>
      <Hsp_hit-frame>-1</Hsp_hit-frame>
      <Hsp_identity>245</Hsp_identity>
      <Hsp_positive>245</Hsp_positive>
      <Hsp_gaps>10</Hsp_gaps>
      <Hsp_align-len>296</Hsp_align-len>
      <Hsp_qseq>ACGTTTGCTGCTTGAGGTCCACGGTTTCCTTCTTCAACGTCGAAAGTTACTGCTTGTCCTTCTTCTAAAGATTTGAATCCTTCGCTTTGGATAGCTGAGAAATGTACGAATACATCGTCTGCTCCTTCACGTTCGATAAATCCAAAACCTTTTTCTGCGTTAAACCATTTTACTGTACCTTGTTCCATAATGAAATTCCTCCTCGTGCCTTATAGCACA-TA-T-AGTGA-TATTCTTGCTTG-CGGTGCGAATTGGAATGTTCTGAAACAATTCTAT-TTTCTACCTAACAAAAA</Hsp_qseq>
      <Hsp_hseq>ACGTTAGCTGCTTGAGGTCCGCGTTGGCCTTCTTCAACGTCGAAAGTTACTGCTTGACCTTCGTCTAAAGATTTGAATCCGTCGCCTTGGATAGCGCTGAAATGTACGAATACATCGTCACCGTTTTCGCGTTCGATAAAACCAAATCCTTTTTCTGCGTTAAACCATTTTACTGTACCTTGTTCCATGTTCATGTTCCTCCTCGTGTGTTAT-GCACACTAATTATTTACTATTCTTGCTTAACGGCACGAGATGGAAAGTTGTTCA-CAATCGTATCTTTC-ACCCA-CAAAAA</Hsp_hseq>
      <Hsp_midline>||||| |||||||||||||| || |  ||||||||||||||||||||||||||||| ||||| ||||||||||||||||| |||| |||||||||   |||||||||||||||||||||  |   ||| ||||||||||| ||||| |||||||||||||||||||||||||||||||||||||||||  | |  ||||||||||||  |||| ||||| || | | | | |||||||||||  |||  |||  ||||| ||| |  | ||||  ||| |||| ||| | ||||||</Hsp_midline>
    </Hsp>
  </Hit_hsps>
</Hit>
</Iteration_hits>
  <Iteration_stat>
    <Statistics>
      <Statistics_db-num>24148431</Statistics_db-num>
      <Statistics_db-len>64004591435</Statistics_db-len>
      <Statistics_hsp-len>32</Statistics_hsp-len>
      <Statistics_eff-space>18463697759756</Statistics_eff-space>
      <Statistics_kappa>0.46</Statistics_kappa>
      <Statistics_lambda>1.28</Statistics_lambda>
      <Statistics_entropy>0.85</Statistics_entropy>
    </Statistics>
  </Iteration_stat>
</Iteration>
<Iteration>
  <Iteration_iter-num>6</Iteration_iter-num>
  <Iteration_query-ID>Query_6</Iteration_query-ID>
  <Iteration_query-def>allreadspala_c6</Iteration_query-def>
  <Iteration_query-len>652</Iteration_query-len>
<Iteration_hits>
</Iteration_hits>
  <Iteration_stat>
    <Statistics>
      <Statistics_db-num>24148431</Statistics_db-num>
      <Statistics_db-len>64004591435</Statistics_db-len>
      <Statistics_hsp-len>33</Statistics_hsp-len>
      <Statistics_eff-space>39125562098228</Statistics_eff-space>
      <Statistics_kappa>0.46</Statistics_kappa>
      <Statistics_lambda>1.28</Statistics_lambda>
      <Statistics_entropy>0.85</Statistics_entropy>
    </Statistics>
  </Iteration_stat>
  <Iteration_message>No hits found</Iteration_message>
</Iteration>
<Iteration>
  <Iteration_iter-num>7</Iteration_iter-num>
  <Iteration_query-ID>Query_7</Iteration_query-ID>
  <Iteration_query-def>allreadspala_c7</Iteration_query-def>
  <Iteration_query-len>529</Iteration_query-len>
<Iteration_hits>
</Iteration_hits>
  <Iteration_stat>
    <Statistics>
      <Statistics_db-num>24148431</Statistics_db-num>
      <Statistics_db-len>64004591435</Statistics_db-len>
      <Statistics_hsp-len>33</Statistics_hsp-len>
      <Statistics_eff-space>31351015833152</Statistics_eff-space>
      <Statistics_kappa>0.46</Statistics_kappa>
      <Statistics_lambda>1.28</Statistics_lambda>
      <Statistics_entropy>0.85</Statistics_entropy>
    </Statistics>
  </Iteration_stat>
  <Iteration_message>No hits found</Iteration_message>
</Iteration>
<Iteration>
  <Iteration_iter-num>8</Iteration_iter-num>
  <Iteration_query-ID>Query_8</Iteration_query-ID>
  <Iteration_query-def>allreadspala_c8</Iteration_query-def>
  <Iteration_query-len>352</Iteration_query-len>
<Iteration_hits>
<Hit>
  <Hit_num>1</Hit_num>
  <Hit_id>gi|71037566|gb|CP000082.1|</Hit_id>
  <Hit_def>Psychrobacter arcticus 273-4, complete genome</Hit_def>
  <Hit_accession>CP000082</Hit_accession>
  <Hit_len>2650701</Hit_len>
  <Hit_hsps>
    <Hsp>
      <Hsp_num>1</Hsp_num>
      <Hsp_bit-score>311.357</Hsp_bit-score>
      <Hsp_score>168</Hsp_score>
      <Hsp_evalue>3.78581e-81</Hsp_evalue>
      <Hsp_query-from>1</Hsp_query-from>
      <Hsp_query-to>281</Hsp_query-to>
      <Hsp_hit-from>364309</Hsp_hit-from>
      <Hsp_hit-to>364029</Hsp_hit-to>
      <Hsp_query-frame>1</Hsp_query-frame>
      <Hsp_hit-frame>-1</Hsp_hit-frame>
      <Hsp_identity>244</Hsp_identity>
      <Hsp_positive>244</Hsp_positive>
      <Hsp_gaps>2</Hsp_gaps>
      <Hsp_align-len>282</Hsp_align-len>
      <Hsp_qseq>CGCCAAATCCTTGTAAATCAAACACAATTATCCACTCAGTCTCTTTATATTAGCAATTTGCAAAATATGAGTTAAAAGAATCAGCATCAATCGCTGAGCGCTGCTGATAAGCGTATTTTATACCAAATAGACCTTG-GTRCTTTGCGTCATAGATCGACGTCAAATCAATACGATTATTGCGGCGGAAATTGACACAGTAGAAATGAGCGCTGATTTTATCATATTCGCTGCCAGCTATGTTAATACTCACACGTAAAAGCAGTGCTTAAATAGRCGCTTAT</Hsp_qseq>
      <Hsp_hseq>CGCCAAATCCTTGTAAATCAAACACAATTATCCACTCAGTCTCTTTATATTAGCAAATTGCAAAATATGAGTTAAAAGAATCAGCATCAATAGCTGAGCACAGCTAATAAACGTATTTTAGACCCAGTA-AGTATGAGTCATTTGCGTCGTAGATGGACGCTAGATTGATACGATTATTGCTGCGGTAATTGACACAGCAAAAAAGAGCGCTGATTTTATCATATTCATTCGCTGCTATGTTAATACTCACGCGTAAAAGCACTGCCTAAATAGACACTTAT</Hsp_hseq>
      <Hsp_midline>|||||||||||||||||||||||||||||||||||||||||||||||||||||||| |||||||||||||||||||||||||||||||||| ||||||| | ||| |||| ||||||||| ||| | || |   || ||  |||||||| ||||| ||||  | ||  ||||||||||||| |||| ||||||||||| | ||| ||||||||||||||||||||||  |  | ||||||||||||||||| |||||||||| ||| ||||||| | |||||</Hsp_midline>
    </Hsp>
  </Hit_hsps>
</Hit>
<Hit>
  <Hit_num>2</Hit_num>
  <Hit_id>gi|521014486|gb|CP006265.1|</Hit_id>
  <Hit_def>Psychrobacter sp. G, complete genome</Hit_def>
  <Hit_accession>CP006265</Hit_accession>
  <Hit_len>3079438</Hit_len>
  <Hit_hsps>
    <Hsp>
      <Hsp_num>1</Hsp_num>
      <Hsp_bit-score>272.578</Hsp_bit-score>
      <Hsp_score>147</Hsp_score>
      <Hsp_evalue>1.78646e-69</Hsp_evalue>
      <Hsp_query-from>1</Hsp_query-from>
      <Hsp_query-to>273</Hsp_query-to>
      <Hsp_hit-from>396165</Hsp_hit-from>
      <Hsp_hit-to>395893</Hsp_hit-to>
      <Hsp_query-frame>1</Hsp_query-frame>
      <Hsp_hit-frame>-1</Hsp_hit-frame>
      <Hsp_identity>233</Hsp_identity>
      <Hsp_positive>233</Hsp_positive>
      <Hsp_gaps>4</Hsp_gaps>
      <Hsp_align-len>275</Hsp_align-len>
      <Hsp_qseq>CGCCAAATCCTTGTAAATCAAACACAATTATCCACTCAGTCTCTTTATATTAGCAATTTGCAAAATATGAGTTAAAAGAATCAGCATCAATCGCTGAGCGCTGCTGATAAGCGTATTTTATACCAAATAGACCTTG-GTRCTTTGCGTCATAGATCGACGTCAAATCAATACGATTATTGCGGCGGAAATTGACACAGTAGAAATGAGCGCTGATTTTATCATATTCGCT-GCCAGCTATGTTAATACTCACACGTAAAAGCAGTGCTTAAATAG</Hsp_qseq>
      <Hsp_hseq>CGCCAAATCCTTGTAAGTCAAACACGATTATCCACTCAGTCTCTTTATATTAGCAAATTGCAAAATATGAGTTAAAAAAATCAGCATCAATAGCTGAATACAGTTAATAAACGTACTTTAGACCCAATA-AATATGAGTCATTTGCGTCATAGACTGACGCTAGATTAATACGGTTATTGCCGCGATAATTGACACAGTAGAAATGAGCGCTGATTTTATCATATTCATTCGCC-GCTATGTTAATACTGACGTGTAAAAGCATCGCCTAAATAG</Hsp_hseq>
      <Hsp_midline>|||||||||||||||| |||||||| |||||||||||||||||||||||||||||| |||||||||||||||||||| ||||||||||||| |||||   | | | |||| |||| |||| ||| |||| |   || ||  |||||||||||||  ||||  | || |||||| ||||||| |||  ||||||||||||||||||||||||||||||||||||||||  | ||| |||||||||||||| ||  |||||||||  || |||||||</Hsp_midline>
    </Hsp>
  </Hit_hsps>
</Hit>
<Hit>
  <Hit_num>3</Hit_num>
  <Hit_id>gi|92392509|gb|CP000323.1|</Hit_id>
  <Hit_def>Psychrobacter cryohalolentis K5, complete genome</Hit_def>
  <Hit_accession>CP000323</Hit_accession>
  <Hit_len>3059876</Hit_len>
  <Hit_hsps>
    <Hsp>
      <Hsp_num>1</Hsp_num>
      <Hsp_bit-score>261.498</Hsp_bit-score>
      <Hsp_score>141</Hsp_score>
      <Hsp_evalue>3.86701e-66</Hsp_evalue>
      <Hsp_query-from>1</Hsp_query-from>
      <Hsp_query-to>273</Hsp_query-to>
      <Hsp_hit-from>396602</Hsp_hit-from>
      <Hsp_hit-to>396330</Hsp_hit-to>
      <Hsp_query-frame>1</Hsp_query-frame>
      <Hsp_hit-frame>-1</Hsp_hit-frame>
      <Hsp_identity>232</Hsp_identity>
      <Hsp_positive>232</Hsp_positive>
      <Hsp_gaps>6</Hsp_gaps>
      <Hsp_align-len>276</Hsp_align-len>
      <Hsp_qseq>CGCCAAATCCTTGTAAATCAAACACAATTATCCACTCAGTCTCTTTATATTAGCAATTTGCAAAATATGAGTTAAAAGAATCAGCATCAATCGCTGAGCGCTGCTGATAAGCGTATTTTATACCAAATAGACCT-TG-GTRCTTTGCGTCATAGATCGACGTCAAATCAATACGATTATTGCGGCGGAAATTGACACAGTAGAAATGAGCGCTGATTTTATCATATTCGCT-GCCAGCTATGTTAATACTCACACGTAAAAGCAGTGCTTAAATAG</Hsp_qseq>
      <Hsp_hseq>CGCCAAATCCTTGTAAGTCAAACACGATTATCCACTCAGTCTCTTTATATTAGCAAATTGCAAAATATGAGTTAAAAAAATCAGCATCAATAGCTGAATACAGTTAATAAACGTACTTTAGACC-CA-AGAAATATGAGTCATTTGCGTCATATACTGACGCTAGATTAATACGGTTATTGCCGCGATAATTGACACAGTAGAAATGAGCGCTGATTTTATCATATTCATTCGCC-GCTATGTTAATACTGACGTGTAAAAGCATCGCCTAAATAG</Hsp_hseq>
      <Hsp_midline>|||||||||||||||| |||||||| |||||||||||||||||||||||||||||| |||||||||||||||||||| ||||||||||||| |||||   | | | |||| |||| |||| |||  | |||  | || ||  ||||||||||| |  ||||  | || |||||| ||||||| |||  ||||||||||||||||||||||||||||||||||||||||  | ||| |||||||||||||| ||  |||||||||  || |||||||</Hsp_midline>
    </Hsp>
  </Hit_hsps>
</Hit>
</Iteration_hits>
  <Iteration_stat>
    <Statistics>
      <Statistics_db-num>24148431</Statistics_db-num>
      <Statistics_db-len>64004591435</Statistics_db-len>
      <Statistics_hsp-len>32</Statistics_hsp-len>
      <Statistics_eff-space>20234189325760</Statistics_eff-space>
      <Statistics_kappa>0.46</Statistics_kappa>
      <Statistics_lambda>1.28</Statistics_lambda>
      <Statistics_entropy>0.85</Statistics_entropy>
    </Statistics>
  </Iteration_stat>
</Iteration>
<Iteration>
  <Iteration_iter-num>9</Iteration_iter-num>
  <Iteration_query-ID>Query_9</Iteration_query-ID>
  <Iteration_query-def>allreadspala_c9</Iteration_query-def>
  <Iteration_query-len>493</Iteration_query-len>
<Iteration_hits>
</Iteration_hits>
  <Iteration_stat>
    <Statistics>
      <Statistics_db-num>24148431</Statistics_db-num>
      <Statistics_db-len>64004591435</Statistics_db-len>
      <Statistics_hsp-len>33</Statistics_hsp-len>
      <Statistics_eff-space>29075538877520</Statistics_eff-space>
      <Statistics_kappa>0.46</Statistics_kappa>
      <Statistics_lambda>1.28</Statistics_lambda>
      <Statistics_entropy>0.85</Statistics_entropy>
    </Statistics>
  </Iteration_stat>
  <Iteration_message>No hits found</Iteration_message>
</Iteration>
<Iteration>
  <Iteration_iter-num>10</Iteration_iter-num>
  <Iteration_query-ID>Query_10</Iteration_query-ID>
  <Iteration_query-def>allreadspala_c10</Iteration_query-def>
  <Iteration_query-len>828</Iteration_query-len>
<Iteration_hits>
</Iteration_hits>
  <Iteration_stat>
    <Statistics>
      <Statistics_db-num>24148431</Statistics_db-num>
      <Statistics_db-len>64004591435</Statistics_db-len>
      <Statistics_hsp-len>34</Statistics_hsp-len>
      <Statistics_eff-space>50167734556114</Statistics_eff-space>
      <Statistics_kappa>0.46</Statistics_kappa>
      <Statistics_lambda>1.28</Statistics_lambda>
      <Statistics_entropy>0.85</Statistics_entropy>
    </Statistics>
  </Iteration_stat>
  <Iteration_message>No hits found</Iteration_message>
</Iteration>
<Iteration>
  <Iteration_iter-num>11</Iteration_iter-num>
  <Iteration_query-ID>Query_11</Iteration_query-ID>
  <Iteration_query-def>allreadspala_c11</Iteration_query-def>
  <Iteration_query-len>316</Iteration_query-len>
<Iteration_hits>
</Iteration_hits>
  <Iteration_stat>
    <Statistics>
      <Statistics_db-num>24148431</Statistics_db-num>
      <Statistics_db-len>64004591435</Statistics_db-len>
      <Statistics_hsp-len>32</Statistics_hsp-len>
      <Statistics_eff-space>17957843026612</Statistics_eff-space>
      <Statistics_kappa>0.46</Statistics_kappa>
      <Statistics_lambda>1.28</Statistics_lambda>
      <Statistics_entropy>0.85</Statistics_entropy>
    </Statistics>
  </Iteration_stat>
  <Iteration_message>No hits found</Iteration_message>
</Iteration>
<Iteration>
  <Iteration_iter-num>12</Iteration_iter-num>
  <Iteration_query-ID>Query_12</Iteration_query-ID>
  <Iteration_query-def>allreadspala_c12</Iteration_query-def>
  <Iteration_query-len>678</Iteration_query-len>
<Iteration_hits>
<Hit>
  <Hit_num>1</Hit_num>
  <Hit_id>gi|92392509|gb|CP000323.1|</Hit_id>
  <Hit_def>Psychrobacter cryohalolentis K5, complete genome</Hit_def>
  <Hit_accession>CP000323</Hit_accession>
  <Hit_len>3059876</Hit_len>
  <Hit_hsps>
    <Hsp>
      <Hsp_num>1</Hsp_num>
      <Hsp_bit-score>289.198</Hsp_bit-score>
      <Hsp_score>156</Hsp_score>
      <Hsp_evalue>3.57409e-74</Hsp_evalue>
      <Hsp_query-from>7</Hsp_query-from>
      <Hsp_query-to>678</Hsp_query-to>
      <Hsp_hit-from>43599</Hsp_hit-from>
      <Hsp_hit-to>44286</Hsp_hit-to>
      <Hsp_query-frame>1</Hsp_query-frame>
      <Hsp_hit-frame>1</Hsp_hit-frame>
      <Hsp_identity>525</Hsp_identity>
      <Hsp_positive>525</Hsp_positive>
      <Hsp_gaps>40</Hsp_gaps>
      <Hsp_align-len>700</Hsp_align-len>
      <Hsp_qseq>GGTATTCAAGG-GTCAGGGATTATTCATCAGAGCAATAGCCAACAGCAAACAAATAATTTATACCAAGTACAAACCTTGTCAGGTAGTGCCGCCAGCATCAGTACAGGGACGCTTTATGCGCTGAATCAAACCTACGATGTAAATAGTTATACAAATTAT--A----A-AA--GTCCCTCAGTACAGATTGTCATTCAGCAGCAGGTATTGCTACCAACGACGCAAGGCATCACGGTTACGCCAAGATTATTACCGACTGGTCAAGTCGAAGTAACCTTGTCACAAGTTGAAGAAAAACTCGCACGCTCCTATTCAACTTCTCAGAAAAA-TA-G-TAATCATGCCA-T-T-CAAGGTCAACGATTAGACACGACCATTATTATCCCACGTGGTCAATGGGTAACTATCGGACAAATCTCTCAAAGTAGCCAAAATCA-ACGCGCAAGTKATGGTAGCAATCGTGCCATTGATAGCACTAAAAAC-ACA--CCAATTTGGATAATGGTGCAGTAGCCT-TGCATCGATTACTATTATCTT--TGGT-ATAAAAAAGCGCGATACTGTAATGAGCAGTATCGCGCTTTTTATCG-A-CAATAA-TTATTGCAGATTAGTCAACGTAGATCACTTGTAAC-GTGGAAAACCATTGAATTCTAATAGATGAATACGAGTTAGTATACGCACCCGTGGTCAACC</Hsp_qseq>
      <Hsp_hseq>GGTATTCAAGGCGT-AGGGATTATCAACCAGAGTAATAGCCAACAACAAACAAATAATTTATATCAAGTACAAACCTTGTCAGGTAGTGCCGCCAGCATTAGCACTGGTACACTCTACGCACTAAATCAAACCTATACTGCCAATAGTTATCCAACCTATCCAGCTTACAACCGTCCAGCAGGAAGGATTATTATCCAGCAGCAGGTCTTATTGCCAACGAGCCAAGGTATTGCGGTTACGCCAAGACTGTTACCGAATGGACAAGTCGAAGTACAATTGACCCAAGTTGAAGAAAAGCTCGTGCGTGCCAAT-C--CTTCTTACAATCGCTATGGTTACAATAGTAGTGTGCAAGGGCAAAGATTGAATAGCACCATTATTGTGCCACGTGGACAATGGGTGACTATCGGGCAAATCTCTCAAAACAGCCAAAATCAGAC-CGCAGGTTATGGTGGCAACCAAAACA---ATAGCCGTAGCAATGATGTGCCAATATCGCTACTAGTACAGTAGCTAATG-ATAAAT-ACTAT-AGCGAAATAAACATAAAAAAGCGCGGCACTGTTATTCACAATGCCGCGCTTTTTATAGTAACGATTATTTATCACAAATTAGTCAACATAGACCACTTCTAACGGTGGAAAACCATTGAACTC-AATAGATGAGTACGAGTTGGTATAAGCACCCGTAGTTAACC</Hsp_hseq>
      <Hsp_midline>||||||||||| || |||||||||  | ||||| ||||||||||| ||||||||||||||||| ||||||||||||||||||||||||||||||||||| || || || || || || || || |||||||||||   ||  ||||||||| |||  |||  |    | ||  ||||  ||| |  |||| | || ||||||||||| ||  | |||||||  ||||| ||  |||||||||||||| | ||||||| ||| ||||||||||||   ||| | |||||||||||||| ||||  ||  || || |  ||||| | ||    || | | |  ||   | | | ||||| ||| ||||  | |  ||||||||| | |||||||| |||||||| |||||||| |||||||||||||  ||||||||||| || |||| || ||||| |||| |    ||   |||||  ||  ||  |    ||||| | | || | || |||||||   || ||  || ||||| | |    |    |||||||||||||  ||||| ||   || |  |||||||||||| | | | || | ||||  || |||||||||| |||| ||||| |||| |||||||||||||||| || ||||||||| |||||||| ||||| |||||||| || ||||</Hsp_midline>
    </Hsp>
  </Hit_hsps>
</Hit>
<Hit>
  <Hit_num>2</Hit_num>
  <Hit_id>gi|521014486|gb|CP006265.1|</Hit_id>
  <Hit_def>Psychrobacter sp. G, complete genome</Hit_def>
  <Hit_accession>CP006265</Hit_accession>
  <Hit_len>3079438</Hit_len>
  <Hit_hsps>
    <Hsp>
      <Hsp_num>1</Hsp_num>
      <Hsp_bit-score>250.418</Hsp_bit-score>
      <Hsp_score>135</Hsp_score>
      <Hsp_evalue>1.68656e-62</Hsp_evalue>
      <Hsp_query-from>7</Hsp_query-from>
      <Hsp_query-to>678</Hsp_query-to>
      <Hsp_hit-from>44779</Hsp_hit-from>
      <Hsp_hit-to>45466</Hsp_hit-to>
      <Hsp_query-frame>1</Hsp_query-frame>
      <Hsp_hit-frame>1</Hsp_hit-frame>
      <Hsp_identity>519</Hsp_identity>
      <Hsp_positive>519</Hsp_positive>
      <Hsp_gaps>42</Hsp_gaps>
      <Hsp_align-len>701</Hsp_align-len>
      <Hsp_qseq>GGTATTCAAGG-GTCAGGGATTATTCATCAGAGCAATAGCCAACAGCAAACAAATAATTTATACCAAGTACAAACCTTGTCAGGTAGTGCCGCCAGCATCAGTACAGGGACGCTTTATGCGCTGAATCAAACCTACGATGTAAATAGTTATACAAATTAT--A----A-AA--GTCCCTCAGTACAGATTGTCATTCAGCAGCAGGTATTGCTACCAACGACGCAAGGCATCACGGTTACGCCAAGATTATTACCGACTGGTCAAGTCGAAGTAACCTTGTCACAAGTTGAAGAAAAACTCGCACGCTCCTAT--T-CA-ACT-TCTC-AGAAAAATAGTAATCATGCCATTCAAGGTCAACGATTAGACACGACCATTATTATCCCACGTGGTCAATGGGTAACTATCGGACAAATCTCTCAAAGTAGCCAAAATCA-ACGCGCAAGTKATGGTAGCAATCGTGCCATTGATAGCACTAAAAACACA---CCAATTTGGATAATGGTGCAGTAGCCTTGCATCGATTACTATTAT--CTT--TGGTATA-AAAAAGCGCGATACTGTAATGAGCAGTATCGCGCTTTTTATCG-A-CAATAA-TTATTGCAGATTAGTCAACGTAGATCACTTGTAAC-GTGGAAAACCATTGAATTCTAATAGATGAATACGAGTTAGTATACGCACCCGTGGTCAACC</Hsp_qseq>
      <Hsp_hseq>GGTATTCAAGGCGT-AAGGATTATCAACCAGAGTAATAGCCAACAACAAACAAATAATTTATATCAAGTACAAACCTTGTCAGGTAGTGCCGCCAGCATTAGCACTGGTACACTCTACGCACTAAATCAAACTTATACTGCCAATAGTTATCCAACCTATCCAGCTTACAACCGTCCAGCAGGAAGGATTATTATCCAGCAGCAGCTCTTATTGCCAACGAGCCAAGGTATTGCGGTCACGCCAAGACTGTTACCGAATGGACAAGTCGAAGTACAATTGACCCAAGTTGAAGAAAAGCTCGTGCGCGCCAATCCTTCATACAATCGCTATGGTTATAATAGT-A-GCG-TGCAAGGGCAAAGATTGCATAGCACCATTATTGTGCCACGTGGACAGTGGGTGACTATCGGGCAAATCTCTCAAAACAGCCAAAATCAGAC-CGCAGGTTATGGTGGCAACCAAA--ATA-ACAGCCTTAGCAATGGTGTGCCAATATCGCTACTAGTACAGTAGC-TA--AT-GATAAATAATATAGCGAAATAAAATATAAAAAGCGCGGCACTGTTATTTACAATGCCGCGCTTTTTATAGTAACGATTATTTATCACAAATTAGTCAACATAGACCACTTCTAACGGTGGAAAACCATTGAACTC-AATAGATGAGTACGAGTTGGTATAAGCACCCGTAGTTAACC</Hsp_hseq>
      <Hsp_midline>||||||||||| || | |||||||  | ||||| ||||||||||| ||||||||||||||||| ||||||||||||||||||||||||||||||||||| || || || || || || || || |||||||| ||   ||  ||||||||| |||  |||  |    | ||  ||||  ||| |  |||| | || ||||||||| | ||  | |||||||  ||||| ||  |||| ||||||||| | ||||||| ||| ||||||||||||   ||| | |||||||||||||| ||||  ||| || ||  | || ||  || | |     ||| || | | ||  | ||||| ||| ||||  | |  ||||||||| | |||||||| || ||||| |||||||| |||||||||||||  ||||||||||| || |||| || ||||| |||| |     ||  | |||  ||  ||       ||||| | | || | || ||||||| |   || ||| | || |||  |    |   ||| ||||||||||  ||||| ||   || |  |||||||||||| | | | || | ||||  || |||||||||| |||| ||||| |||| |||||||||||||||| || ||||||||| |||||||| ||||| |||||||| || ||||</Hsp_midline>
    </Hsp>
  </Hit_hsps>
</Hit>
</Iteration_hits>
  <Iteration_stat>
    <Statistics>
      <Statistics_db-num>24148431</Statistics_db-num>
      <Statistics_db-len>64004591435</Statistics_db-len>
      <Statistics_hsp-len>33</Statistics_hsp-len>
      <Statistics_eff-space>40768962121740</Statistics_eff-space>
      <Statistics_kappa>0.46</Statistics_kappa>
      <Statistics_lambda>1.28</Statistics_lambda>
      <Statistics_entropy>0.85</Statistics_entropy>
    </Statistics>
  </Iteration_stat>
</Iteration>
<Iteration>
  <Iteration_iter-num>13</Iteration_iter-num>
  <Iteration_query-ID>Query_13</Iteration_query-ID>
  <Iteration_query-def>allreadspala_c13</Iteration_query-def>
  <Iteration_query-len>2304</Iteration_query-len>
<Iteration_hits>
</Iteration_hits>
  <Iteration_stat>
    <Statistics>
      <Statistics_db-num>24148431</Statistics_db-num>
      <Statistics_db-len>64004591435</Statistics_db-len>
      <Statistics_hsp-len>35</Statistics_hsp-len>
      <Statistics_eff-space>143308670318150</Statistics_eff-space>
      <Statistics_kappa>0.46</Statistics_kappa>
      <Statistics_lambda>1.28</Statistics_lambda>
      <Statistics_entropy>0.85</Statistics_entropy>
    </Statistics>
  </Iteration_stat>
  <Iteration_message>No hits found</Iteration_message>
</Iteration>
<Iteration>
  <Iteration_iter-num>14</Iteration_iter-num>
  <Iteration_query-ID>Query_14</Iteration_query-ID>
  <Iteration_query-def>allreadspala_c14</Iteration_query-def>
  <Iteration_query-len>599</Iteration_query-len>
<Iteration_hits>
</Iteration_hits>
  <Iteration_stat>
    <Statistics>
      <Statistics_db-num>24148431</Statistics_db-num>
      <Statistics_db-len>64004591435</Statistics_db-len>
      <Statistics_hsp-len>33</Statistics_hsp-len>
      <Statistics_eff-space>35775554357992</Statistics_eff-space>
      <Statistics_kappa>0.46</Statistics_kappa>
      <Statistics_lambda>1.28</Statistics_lambda>
      <Statistics_entropy>0.85</Statistics_entropy>
    </Statistics>
  </Iteration_stat>
  <Iteration_message>No hits found</Iteration_message>
</Iteration>
<Iteration>
  <Iteration_iter-num>15</Iteration_iter-num>
  <Iteration_query-ID>Query_15</Iteration_query-ID>
  <Iteration_query-def>allreadspala_c15</Iteration_query-def>
  <Iteration_query-len>1272</Iteration_query-len>
<Iteration_hits>
</Iteration_hits>
  <Iteration_stat>
    <Statistics>
      <Statistics_db-num>24148431</Statistics_db-num>
      <Statistics_db-len>64004591435</Statistics_db-len>
      <Statistics_hsp-len>34</Statistics_hsp-len>
      <Statistics_eff-space>78221228438878</Statistics_eff-space>
      <Statistics_kappa>0.46</Statistics_kappa>
      <Statistics_lambda>1.28</Statistics_lambda>
      <Statistics_entropy>0.85</Statistics_entropy>
    </Statistics>
  </Iteration_stat>
  <Iteration_message>No hits found</Iteration_message>
</Iteration>
<Iteration>
  <Iteration_iter-num>16</Iteration_iter-num>
  <Iteration_query-ID>Query_16</Iteration_query-ID>
  <Iteration_query-def>allreadspala_c16</Iteration_query-def>
  <Iteration_query-len>581</Iteration_query-len>
<Iteration_hits>
</Iteration_hits>
  <Iteration_stat>
    <Statistics>
      <Statistics_db-num>24148431</Statistics_db-num>
      <Statistics_db-len>64004591435</Statistics_db-len>
      <Statistics_hsp-len>33</Statistics_hsp-len>
      <Statistics_eff-space>34637815880176</Statistics_eff-space>
      <Statistics_kappa>0.46</Statistics_kappa>
      <Statistics_lambda>1.28</Statistics_lambda>
      <Statistics_entropy>0.85</Statistics_entropy>
    </Statistics>
  </Iteration_stat>
  <Iteration_message>No hits found</Iteration_message>
</Iteration>
<Iteration>
  <Iteration_iter-num>17</Iteration_iter-num>
  <Iteration_query-ID>Query_17</Iteration_query-ID>
  <Iteration_query-def>allreadspala_c17</Iteration_query-def>
  <Iteration_query-len>1167</Iteration_query-len>
<Iteration_hits>
<Hit>
  <Hit_num>1</Hit_num>
  <Hit_id>gi|340763910|gb|JF509729.1|</Hit_id>
  <Hit_def>Terebratalia transversa voucher AToL000135 28S ribosomal RNA gene, partial sequence</Hit_def>
  <Hit_accession>JF509729</Hit_accession>
  <Hit_len>3610</Hit_len>
  <Hit_hsps>
    <Hsp>
      <Hsp_num>1</Hsp_num>
      <Hsp_bit-score>440.623</Hsp_bit-score>
      <Hsp_score>238</Hsp_score>
      <Hsp_evalue>1.63727e-119</Hsp_evalue>
      <Hsp_query-from>700</Hsp_query-from>
      <Hsp_query-to>1167</Hsp_query-to>
      <Hsp_hit-from>3607</Hsp_hit-from>
      <Hsp_hit-to>3150</Hsp_hit-to>
      <Hsp_query-frame>1</Hsp_query-frame>
      <Hsp_hit-frame>-1</Hsp_hit-frame>
      <Hsp_identity>396</Hsp_identity>
      <Hsp_positive>396</Hsp_positive>
      <Hsp_gaps>16</Hsp_gaps>
      <Hsp_align-len>471</Hsp_align-len>
      <Hsp_qseq>GGTGGCTGCTCTACTAAGTACGACACCCCGACCGAGAACTAGGTCGTCTACGAATGATTTGGCACCGCCACGTCGCATGGGGTGAATATCGCT-TC-G-GTCCCCGCGCGCGCTGCTCGGCGCGACGGCCAGTGACCGTGAGTGCTGCGGCTCGTCCACGACCAGGCGCCCCGCCGAGGGGTCCGCCGGCCCGTATCGCTGCCTCCCGACCGCGGGCGGCACTGAAACTATCGTCACAGATCCGGGCGGGATTCTGACTTAGAGGCGTTCAGTCATAATCCCCCAGATGGTAGCCTCGCACCATTGTCTTATCAGGCAAGCACGTAAACCAAAGGTCTGAATCTGCGGTTCCTCTCGTACTGAGCAGAATTACCGTAGCAACGACTTGTCATCAGTAGGGTAAAACTAACCTGTCTCACGACGGTCTAAACCCAGCTCACGTTCCCTATTAGTGGGTGAACAATCCAACGC</Hsp_qseq>
      <Hsp_hseq>GGTGGCTGCTCTACTAAGTACGACACCCCGACCAAGACCTAGGTCGTCTACGAATGATTTAGCACCCCTACATTGCATGGGTTTGGTATCGCTATCGGCGAGCCCGC-CCCGAATCT-GG-ACG--GGCCAAGG-CCG-CTTTACCGTGGCTCTGCCACCG-C-GG-GCGCCG-TGCTCGGTCGGCCCGCGCGTATCGTTGCCTCCCAACGCCGGGGTGCAAAG-AA-TATCGTTACATTTTCGGACGGGATTCTGACTTAGAGGCGTTCAGTCATAATCCCTCAGATGGTAGCCTCGCACCATTGGCTTATCAGCCAAGCACATAAACCAAATGTCTGAACCTGCGGTTCCTCTCGTACTGAGCAGGATTACCGTTGCAACGACTTGTCATCAGTAGGGTAAAACTAACCTGTCTCACGACGGTCTAAACCCAGCTCACGTTCCCTATTAGTGGGTGAACAATCCAACGC</Hsp_hseq>
      <Hsp_midline>||||||||||||||||||||||||||||||||| ||| |||||||||||||||||||||| ||||| | || | ||||||| |   ||||||| || | |  ||||| | ||   || ||  ||  |||||  | |||    | | | |||||  ||||   | || || |||  |   |||| ||| || ||||||| |||||||| ||  ||||  |||  | || |||||| |||  | ||| |||||||||||||||||||||||||||||||||||| ||||||||||||||||||||||| |||||||| ||||||| ||||||||| ||||||| ||||||||||||||||||||||||| |||||||| ||||||||||||||||||||||||||||||||||||||||||||||||||||||||||||||||||||||||||||||||||||||||||||||</Hsp_midline>
    </Hsp>
  </Hit_hsps>
</Hit>
<Hit>
  <Hit_num>2</Hit_num>
  <Hit_id>gi|14280072|gb|AF342802.1|</Hit_id>
  <Hit_def>Terebratalia transversa internal transcribed spacer 1, partial sequence; 5.8S ribosomal RNA gene, and internal transcribed spacer 2, complete sequence; and 28S ribosomal RNA gene, partial sequence</Hit_def>
  <Hit_accession>AF342802</Hit_accession>
  <Hit_len>4288</Hit_len>
  <Hit_hsps>
    <Hsp>
      <Hsp_num>1</Hsp_num>
      <Hsp_bit-score>440.623</Hsp_bit-score>
      <Hsp_score>238</Hsp_score>
      <Hsp_evalue>1.63727e-119</Hsp_evalue>
      <Hsp_query-from>700</Hsp_query-from>
      <Hsp_query-to>1167</Hsp_query-to>
      <Hsp_hit-from>4285</Hsp_hit-from>
      <Hsp_hit-to>3828</Hsp_hit-to>
      <Hsp_query-frame>1</Hsp_query-frame>
      <Hsp_hit-frame>-1</Hsp_hit-frame>
      <Hsp_identity>396</Hsp_identity>
      <Hsp_positive>396</Hsp_positive>
      <Hsp_gaps>16</Hsp_gaps>
      <Hsp_align-len>471</Hsp_align-len>
      <Hsp_qseq>GGTGGCTGCTCTACTAAGTACGACACCCCGACCGAGAACTAGGTCGTCTACGAATGATTTGGCACCGCCACGTCGCATGGGGTGAATATCGCT-TC-G-GTCCCCGCGCGCGCTGCTCGGCGCGACGGCCAGTGACCGTGAGTGCTGCGGCTCGTCCACGACCAGGCGCCCCGCCGAGGGGTCCGCCGGCCCGTATCGCTGCCTCCCGACCGCGGGCGGCACTGAAACTATCGTCACAGATCCGGGCGGGATTCTGACTTAGAGGCGTTCAGTCATAATCCCCCAGATGGTAGCCTCGCACCATTGTCTTATCAGGCAAGCACGTAAACCAAAGGTCTGAATCTGCGGTTCCTCTCGTACTGAGCAGAATTACCGTAGCAACGACTTGTCATCAGTAGGGTAAAACTAACCTGTCTCACGACGGTCTAAACCCAGCTCACGTTCCCTATTAGTGGGTGAACAATCCAACGC</Hsp_qseq>
      <Hsp_hseq>GGTGGCTGCTCTACTAAGTACGACACCCCGACCAAGACCTAGGTCGTCTACGAATGATTTAGCACCCCTACATTGCATGGGTTTGGTATCGCTATCGGCGAGCCCGC-CCCGAATCT-GG-ACG--GGCCAAGG-CCG-CTTTACCGTGGCTCTGCCACCG-C-GG-GCGCCG-TGCTCGGTCGGCCCGCGCGTATCGTTGCCTCCCAACGCCGGGGTGCAAAG-AA-TATCGTTACATTTTCGGACGGGATTCTGACTTAGAGGCGTTCAGTCATAATCCCTCAGATGGTAGCCTCGCACCATTGGCTTATCAGCCAAGCACATAAACCAAATGTCTGAACCTGCGGTTCCTCTCGTACTGAGCAGGATTACCGTTGCAACGACTTGTCATCAGTAGGGTAAAACTAACCTGTCTCACGACGGTCTAAACCCAGCTCACGTTCCCTATTAGTGGGTGAACAATCCAACGC</Hsp_hseq>
      <Hsp_midline>||||||||||||||||||||||||||||||||| ||| |||||||||||||||||||||| ||||| | || | ||||||| |   ||||||| || | |  ||||| | ||   || ||  ||  |||||  | |||    | | | |||||  ||||   | || || |||  |   |||| ||| || ||||||| |||||||| ||  ||||  |||  | || |||||| |||  | ||| |||||||||||||||||||||||||||||||||||| ||||||||||||||||||||||| |||||||| ||||||| ||||||||| ||||||| ||||||||||||||||||||||||| |||||||| ||||||||||||||||||||||||||||||||||||||||||||||||||||||||||||||||||||||||||||||||||||||||||||||</Hsp_midline>
    </Hsp>
  </Hit_hsps>
</Hit>
<Hit>
  <Hit_num>3</Hit_num>
  <Hit_id>gi|14280068|gb|AF342798.1|</Hit_id>
  <Hit_def>Placopecten magellanicus internal transcribed spacer 2, and 28S ribosomal RNA gene, partial sequence</Hit_def>
  <Hit_accession>AF342798</Hit_accession>
  <Hit_len>3695</Hit_len>
  <Hit_hsps>
    <Hsp>
      <Hsp_num>1</Hsp_num>
      <Hsp_bit-score>425.85</Hsp_bit-score>
      <Hsp_score>230</Hsp_score>
      <Hsp_evalue>4.58455e-115</Hsp_evalue>
      <Hsp_query-from>697</Hsp_query-from>
      <Hsp_query-to>1167</Hsp_query-to>
      <Hsp_hit-from>3695</Hsp_hit-from>
      <Hsp_hit-to>3239</Hsp_hit-to>
      <Hsp_query-frame>1</Hsp_query-frame>
      <Hsp_hit-frame>-1</Hsp_hit-frame>
      <Hsp_identity>395</Hsp_identity>
      <Hsp_positive>395</Hsp_positive>
      <Hsp_gaps>18</Hsp_gaps>
      <Hsp_align-len>473</Hsp_align-len>
      <Hsp_qseq>TGAGGTGGCTGCTCTACTAAGTACGACACCCCGACCGAGAACTAGGTCGTCTACGAATGATTTGGCACCGCCACGTCGCATGGGGTGAATATCGCTTCGGTCCCCGCGCGCGCTGCTCGGCGCGACG-GCCAGTGACCGTGAGTGCTGCGGCTCGTCCACGACCAGGCGCCCCGCCG-AGGGGTCCGCCGGCCCGTATCGCTGCCTCCCGACCGCGGGCGGCACTGAAACTATCGTCACAGATCCGGGCGGGATTCTGACTTAGAGGCGTTCAGTCATAATCCCCCAGATGGTAGCCTCGCACCATTGTCTTATCAGGCAAGCACGTAAACCAAAGGTCTGAATCTGCGGTTCCTCTCGTACTGAGCAGAATTACCGTAGCAACGACTTGTCATCAGTAGGGTAAAACTAACCTGTCTCACGACGGTCTAAACCCAGCTCACGTTCCCTATTAGTGGGTGAACAATCCAACGC</Hsp_qseq>
      <Hsp_hseq>TGAGGTGGCTGCTCTACTAAGTACGATACCCCGACCGAGAACTAGGTCGTCTACGAATGATTTTACACCTCTTCGGTG-ATGGGATCGATATCGTTTCGGTC----AGCACGTTG-AATTCTAGACGTACCAATGACCGT--TTGCTGTGGCT--T-TACCATC--GCG-GACGCCGAAGCGGTCCGTCCGCGCTTATCGTTGCCTCCC-AACGC-AGAGGTGCAGATAGTATCGTTACAGATTTGGGCGAGATTCTGACTTAGAGGCGTTCAGTCATAATCCCTCAGATGGTAGCTTCGCACCATTGGCTTATCAGCCAAGCACATAAACCAAATGTCTGAACCTGCGGTTCCTCTCGTACTGAGCAGGATTACCATTGCAACGACATGTCATCAGTAGGGTAAAACTAACCTGTCTCACGACGGTCTAAACCCAGCTCACGTTCCCTATTAGTGGGTGAACAAGCCAACGC</Hsp_hseq>
      <Hsp_midline>|||||||||||||||||||||||||| ||||||||||||||||||||||||||||||||||||  |||| |  ||  | ||||| |  |||||| |||||||     || || ||     |  ||||  ||| |||||||   ||||| ||||  |  || | |  |||   ||||| || |||||| | || | ||||| |||||||| | |||  | ||  | || | |||||| ||||||  ||||| ||||||||||||||||||||||||||||||||| ||||||||||| ||||||||||| |||||||| ||||||| ||||||||| ||||||| ||||||||||||||||||||||||| |||||| | |||||||| ||||||||||||||||||||||||||||||||||||||||||||||||||||||||||||||||||||||||||||| |||||||</Hsp_midline>
    </Hsp>
  </Hit_hsps>
</Hit>
<Hit>
  <Hit_num>4</Hit_num>
  <Hit_id>gi|11494215|gb|AF212166.1|AF212166</Hit_id>
  <Hit_def>Eisenia fetida 28S ribosomal RNA gene, partial sequence</Hit_def>
  <Hit_accession>AF212166</Hit_accession>
  <Hit_len>3633</Hit_len>
  <Hit_hsps>
    <Hsp>
      <Hsp_num>1</Hsp_num>
      <Hsp_bit-score>414.77</Hsp_bit-score>
      <Hsp_score>224</Hsp_score>
      <Hsp_evalue>9.9238e-112</Hsp_evalue>
      <Hsp_query-from>702</Hsp_query-from>
      <Hsp_query-to>1167</Hsp_query-to>
      <Hsp_hit-from>3630</Hsp_hit-from>
      <Hsp_hit-to>3174</Hsp_hit-to>
      <Hsp_query-frame>1</Hsp_query-frame>
      <Hsp_hit-frame>-1</Hsp_hit-frame>
      <Hsp_identity>393</Hsp_identity>
      <Hsp_positive>393</Hsp_positive>
      <Hsp_gaps>21</Hsp_gaps>
      <Hsp_align-len>472</Hsp_align-len>
      <Hsp_qseq>TGG-CTGCTCTACTAAGTACGACACCCCGACCGAGAACTAGGTCGTCTACGAATGATTTGGCACCGCCACGTCGCATGGGGTGAATATCGCTTCGGTCCCCGCGCGCGCTGCTCGGC-GCGACGGC-CAGTGACCGTGAGTGCTGCGGCTCGTCCACGACCAGGCGCCCCGCCG--AGGGGTC-CGCCGGCCCGTATCGCTGCCTCCCGACCGCGGGCGGCACTGAAACTATCGTCACAGATCCGGGCGGGATTCTGACTTAGAGGCGTTCAGTCATAATCCCCCAGATGGTAGCCTCGCACCATTGTCTTATCAGGCAAGCACGTAAACCAAAGGTCTGAATCTGCGGTTCCTCTCGTACTGAGCAGAATTACCGTAGCAACGACTTGTCATCAGTAGGGTAAAACTAACCTGTCTCACGACGGTCTAAACCCAGCTCACGTTCCCTATTAGTGGGTGAACAATCCAACGC</Hsp_qseq>
      <Hsp_hseq>TGGACTGCTCTACTGCGTACGACACCCCGACTCAGAACTAGGTCGTCTACGAATGATTTGGCACCTCTACATCGCATGTGATCGCTATCGCTTCGG--CACACGGGCGC-G-TCGTCTGCGCCCGCTAAGAG-CCGTCA-TGCTGTGGCT-G--AACCACC--GCG-GCGGCCGAAATCGGTCGCGCC-GCGTATATCGTTGCCTCTCGAC-G-TCGAGGCGCTAGCGGTATCGTTGCATTTTCGGACGGGATTCTGACTTAGAGGCGTTCAGTCATAATCCCTCAGATGGTAGCCTCGCACCATTGGCTTATCAGCCAAGCACATAAACCAAATGTCTGAACCTGCGGTTCCTCTCGTACTGAGCAGGATTACCGTAGCAACGACCTGTCATTAGTAGGGTAAAACTAACCTGTCTCACGACGGTCTAAACCCAGCTCACGTTCCCTATTGGTGGGTGAACAATCCAACGC</Hsp_hseq>
      <Hsp_midline>||| ||||||||||  |||||||||||||||  |||||||||||||||||||||||||||||||| | || ||||||| | |   |||||||||||  | | || |||| | ||| | ||| | ||  || | |||| | ||||| |||| |   || |||  |||  | ||||  |  |||| |||| ||   ||||| |||||| |||| |   | ||| ||     ||||||  ||  | ||| |||||||||||||||||||||||||||||||||||| ||||||||||||||||||||||| |||||||| ||||||| ||||||||| ||||||| ||||||||||||||||||||||||| ||||||||||||||||| |||||| ||||||||||||||||||||||||||||||||||||||||||||||||||||||||| ||||||||||||||||||||</Hsp_midline>
    </Hsp>
  </Hit_hsps>
</Hit>
<Hit>
  <Hit_num>5</Hit_num>
  <Hit_id>gi|14280067|gb|AF342797.1|</Hit_id>
  <Hit_def>Phoronis vancouverensis 5.8S ribosomal RNA gene, partial sequence; internal transcribed spacer 2, complete sequence; and 28S ribosomal RNA gene, partial sequence</Hit_def>
  <Hit_accession>AF342797</Hit_accession>
  <Hit_len>3992</Hit_len>
  <Hit_hsps>
    <Hsp>
      <Hsp_num>1</Hsp_num>
      <Hsp_bit-score>401.843</Hsp_bit-score>
      <Hsp_score>217</Hsp_score>
      <Hsp_evalue>7.72603e-108</Hsp_evalue>
      <Hsp_query-from>703</Hsp_query-from>
      <Hsp_query-to>1167</Hsp_query-to>
      <Hsp_hit-from>3986</Hsp_hit-from>
      <Hsp_hit-to>3532</Hsp_hit-to>
      <Hsp_query-frame>1</Hsp_query-frame>
      <Hsp_hit-frame>-1</Hsp_hit-frame>
      <Hsp_identity>389</Hsp_identity>
      <Hsp_positive>389</Hsp_positive>
      <Hsp_gaps>20</Hsp_gaps>
      <Hsp_align-len>470</Hsp_align-len>
      <Hsp_qseq>GGCTGCTCTACTAAGTACGACACCCCGACCGAGAACTAGGTCGTCTACGAATGATTTGGCACCGCCACGTCGCATGGGGTGAATATCGCTTCGGTCCCCGCGCGCG-CTGCTCGGCGCGACGGCCAGTGACCGTGAGTGCTGCGGCTCGTCCACGACCAGGCGCCCCGCCGAGG--GGTCCGCCGGCCCGTATCGCTGCCTCCCGACCGCGGGCGGCACTGAAAC--TATCGTCACAGATCCGGGCGGGATTCTGACTTAGAGGCGTTCAGTCATAATCCCCCAGATGGTAGCCTCGCACCATTGTCTTATCAGGCAAGCACGTAAACCAAAGGTCTGAATCTGCGGTTCCTCTCGTACTGAGCAGAATTACCGTAGCAACGACTTGTCATCAGTAGGGTAAAACTAACCTGTCTCACGACGGTCTAAACCCAGCTCACGTTCCCTATTAGTGGGTGAACAATCCAACGC</Hsp_qseq>
      <Hsp_hseq>GGCTGCTCTACCAAGTACGACACCCCGACAGTGAGCTAGGTCGTCTACGAATGATTTGGCGCCCCTGCATCGCACGGGGTGGATATCGTTTCGGCACACGGACGCGACAG-TCAGCG-TCCGAGAAGAG-CCGT--TTACTGTGGCT--T-GA-GA-GACGCG-GGCGCCGAGGCCGGTCGGCCCGCGCATATCGTTGCCTTCCCA-CGCCGG-GGCGC--AAACGGTATCGTTACACTTTTGGGCGGGATTCTGGTTTAGAGGCGTTCAACCATAATCCCTCAGATGGTAGCCTCGCACCATTGGCTTATCAGCCAAGCACATAAACCAAATGTCTGAACCTGCGGTTCCTCTCGTACTGAGCAGGATTACCATTGCAACGACCTGTCATCAGTAGGGTAAAACTAACCTGTCTCACGACGGTCTAAACCCAGCTCACGTTCCCTATTAGTGGGTGAACAATCCAACGC</Hsp_hseq>
      <Hsp_midline>||||||||||| ||||||||||||||||| | || ||||||||||||||||||||||||| || |  | ||||| |||||| |||||| |||||  | ||  |||| | | || |||   ||   || | ||||   | ||| ||||  |  | ||  | |||   ||||||||  |||| ||| || | ||||| ||||| || | ||| || ||| |  ||||  |||||| |||  |  |||||||||||||  |||||||||||||  ||||||||| ||||||||||||||||||||||| |||||||| ||||||| ||||||||| ||||||| ||||||||||||||||||||||||| |||||| | |||||||| |||||||||||||||||||||||||||||||||||||||||||||||||||||||||||||||||||||||||||||||||||||</Hsp_midline>
    </Hsp>
  </Hit_hsps>
</Hit>
<Hit>
  <Hit_num>6</Hit_num>
  <Hit_id>gi|28375686|dbj|AB101612.1|</Hit_id>
  <Hit_def>Arca ventricosa gene for ITS2, 28S rRNA, partial sequence, country:Japan: Okinawa (Ie island)</Hit_def>
  <Hit_accession>AB101612</Hit_accession>
  <Hit_len>3705</Hit_len>
  <Hit_hsps>
    <Hsp>
      <Hsp_num>1</Hsp_num>
      <Hsp_bit-score>390.763</Hsp_bit-score>
      <Hsp_score>211</Hsp_score>
      <Hsp_evalue>1.67239e-104</Hsp_evalue>
      <Hsp_query-from>729</Hsp_query-from>
      <Hsp_query-to>1167</Hsp_query-to>
      <Hsp_hit-from>3705</Hsp_hit-from>
      <Hsp_hit-to>3278</Hsp_hit-to>
      <Hsp_query-frame>1</Hsp_query-frame>
      <Hsp_hit-frame>-1</Hsp_hit-frame>
      <Hsp_identity>367</Hsp_identity>
      <Hsp_positive>367</Hsp_positive>
      <Hsp_gaps>15</Hsp_gaps>
      <Hsp_align-len>441</Hsp_align-len>
      <Hsp_qseq>GACCGAGAACTAGGTCGTCTACGAATGATTTGGCACCGCCACGTCGCATGGGGTGAATATCGCTTCGGTCCCCGCGCGCGCTGCTCGGCGCGACGGCCAGTGACCGTGAGTGCTGCGGCTCGTCCACGACCAGGCGCCCCGCCGAGGGGTCCGCCGGCCCGTATCGCTGCCTCCCGACCGC-G-GGCGGCACTGAAACTATCGTCACAGATCCGGGCGGGATTCTGACTTAGAGGCGTTCAGTCATAATCCCCCAGATGGTAGCCTCGCACCATTGTCTTATCAGGCAAGCACGTAAACCAAAGGTCTGAATCTGCGGTTCCTCTCGTACTGAGCAGAATTACCGTAGCAACGACTTGTCATCAGTAGGGTAAAACTAACCTGTCTCACGACGGTCTAAACCCAGCTCACGTTCCCTATTAGTGGGTGAACAATCCAACGC</Hsp_qseq>
      <Hsp_hseq>GACCGAGAGCTAAGTCGTCTACAAATGATTTTACACCTCTGCATTGCATGGGGTGGATATCTTTTCGG--CCAGCAGACGCGAATCAGCG-AACTGCGAGTGGCC-TG-TTGCTGTGGCT--T-AACCACC-GCGGACGCCCCGAGGGGTCCGTCCGCGTTTATCGTTGCCTCCC-AACGCTGAGGC-GCA-T-AAAGTATCGTTACATTTTTGGGCGAGATTCTGACTTAGAGGCGTTCAGTCATAATCCCTCAGATGGTAGCTTCGCACCATTGGCTTATCAGCCAAGCACATAAACCAAATGTCTGAACCTGCGGTTCCTCTCGTACTGAGCAGGATTACCATTGCAACGACCTGTCATCAGTAGGGTAAAACTAACCTGTCTCACGACGGTCTAAACCCAGCTCACGTTCCCTATTAGTGGGTGAACAATCCAACGC</Hsp_hseq>
      <Hsp_midline>|||||||| ||| ||||||||| ||||||||  |||| |  | | |||||||||| |||||  |||||  || ||   |||   || |||  || || |||| || ||  ||||| ||||  |  || ||| |  | | | |||||||||||| | ||   ||||| |||||||| | ||| | ||| ||| | ||| |||||| |||  |  ||||| ||||||||||||||||||||||||||||||||| ||||||||||| ||||||||||| |||||||| ||||||| ||||||||| ||||||| ||||||||||||||||||||||||| |||||| | |||||||| |||||||||||||||||||||||||||||||||||||||||||||||||||||||||||||||||||||||||||||||||||||</Hsp_midline>
    </Hsp>
  </Hit_hsps>
</Hit>
<Hit>
  <Hit_num>7</Hit_num>
  <Hit_id>gi|28411614|dbj|AB103131.1|</Hit_id>
  <Hit_def>Jupiteria sematensis gene for ITS2, 28S rRNA, partial sequence, country:Japan: central Honshu (Misaki)</Hit_def>
  <Hit_accession>AB103131</Hit_accession>
  <Hit_len>3739</Hit_len>
  <Hit_hsps>
    <Hsp>
      <Hsp_num>1</Hsp_num>
      <Hsp_bit-score>387.07</Hsp_bit-score>
      <Hsp_score>209</Hsp_score>
      <Hsp_evalue>2.16338e-103</Hsp_evalue>
      <Hsp_query-from>729</Hsp_query-from>
      <Hsp_query-to>1167</Hsp_query-to>
      <Hsp_hit-from>3739</Hsp_hit-from>
      <Hsp_hit-to>3310</Hsp_hit-to>
      <Hsp_query-frame>1</Hsp_query-frame>
      <Hsp_hit-frame>-1</Hsp_hit-frame>
      <Hsp_identity>367</Hsp_identity>
      <Hsp_positive>367</Hsp_positive>
      <Hsp_gaps>15</Hsp_gaps>
      <Hsp_align-len>442</Hsp_align-len>
      <Hsp_qseq>GACCGAGAACTAGGTCGTCTACGAATGATTTGGCACCGCCACGTCGCATGGGGTGAATATCGCTTCGGTCCCCGCGCGCGCTGCTCGGCGCGACGGCC-AGTGACCGTGAG-TGCTGCGGCTCGTCCACGACCAGGCGCCCCGCCGAGGGGTCCGCCGGCCCGTATCGCTGCCTCCCGACCGCG-GGCGGCACTGAAACTATCGTCACAGATCCGGGCGGGATTCTGACTTAGAGGCGTTCAGTCATAATCCCCCAGATGGTAGCCTCGCACCATTGTCTTATCAGGCAAGCACGTAAACCAAAGGTCTGAATCTGCGGTTCCTCTCGTACTGAGCAGAATTACCGTAGCAACGACTTGTCATCAGTAGGGTAAAACTAACCTGTCTCACGACGGTCTAAACCCAGCTCACGTTCCCTATTAGTGGGTGAACAATCCAACGC</Hsp_qseq>
      <Hsp_hseq>GACCGAGAGCTAGGTCGTCTACGAATGATTTTACACCTCCGCATTGCATGGGGTGGATATCG-TTTGG-GCCTACG-G-AC-GCAATGCTCAACGTCCGAGT-AGGGCCAGTTGCTGTGGCTTGACCACCGCGA-GTG--CCGGAGACCGGTCCGCTCGCGTCTATCGTTGCCTCCCAACGCCGAGGC-GCAC--AGAGTATCGTTACATTTTTGGGCGAGATTCTGACTTAGAGGCGTTCAGTCATAATCCCTCAGATGGTAGCCTCGCACCATTGGCTTATCAGCCAAGCACATAAACCAAATGTCTGAAACTGCGGTTCCTCTCGTACTGAGCAGGATTACCATTGCAACGACTTGTCATCAGTAGGGTAAAACTAACCTGTCTCACGACGGTCTAAACCCAGCTCACGTTCCCTATTAGTGGGTGAACAATCCAACGC</Hsp_hseq>
      <Hsp_midline>|||||||| ||||||||||||||||||||||  |||| || | | |||||||||| |||||| || ||  ||  || |  | ||   || | ||| || ||| |  |  || ||||| |||| | ||||  | | | |  |||  ||  |||||||  ||   ||||| |||||||| ||  || ||| ||||  | | |||||| |||  |  ||||| ||||||||||||||||||||||||||||||||| ||||||||||||||||||||||| |||||||| ||||||| ||||||||| ||||||| ||||||||||||||||||||||||| |||||| | ||||||||||||||||||||||||||||||||||||||||||||||||||||||||||||||||||||||||||||||||||||||||||||||</Hsp_midline>
    </Hsp>
  </Hit_hsps>
</Hit>
<Hit>
  <Hit_num>8</Hit_num>
  <Hit_id>gi|28411612|dbj|AB103129.1|</Hit_id>
  <Hit_def>Mytilus galloprovincialis gene for ITS2, 28S rRNA, partial sequence, country:Japan: central Honshu (Ooiso)</Hit_def>
  <Hit_accession>AB103129</Hit_accession>
  <Hit_len>3694</Hit_len>
  <Hit_hsps>
    <Hsp>
      <Hsp_num>1</Hsp_num>
      <Hsp_bit-score>387.07</Hsp_bit-score>
      <Hsp_score>209</Hsp_score>
      <Hsp_evalue>2.16338e-103</Hsp_evalue>
      <Hsp_query-from>729</Hsp_query-from>
      <Hsp_query-to>1167</Hsp_query-to>
      <Hsp_hit-from>3694</Hsp_hit-from>
      <Hsp_hit-to>3265</Hsp_hit-to>
      <Hsp_query-frame>1</Hsp_query-frame>
      <Hsp_hit-frame>-1</Hsp_hit-frame>
      <Hsp_identity>369</Hsp_identity>
      <Hsp_positive>369</Hsp_positive>
      <Hsp_gaps>19</Hsp_gaps>
      <Hsp_align-len>444</Hsp_align-len>
      <Hsp_qseq>GACCGAGAACTAGGTCGTCTACGAATGATTTGGCACCGCCACGTCGCATGGGGTGAATATCGCTTCGGTCC-CCGCGCGCGCTGCTCGGCGCGACGGCCAGTGACCGTGAGTGCTGCGGCTCGTCCACGACCAGGCGCCCCGCCGAGG--GGTCCGCCGGCCCG--TATCGCTGCCTCCCGACCGCGGGCGGCACTGAAACTATCGTCACAGATCCGGGCGGGATTCTGACTTAGAGGCGTTCAGTCATAATCCCCCAGATGGTAGCCTCGCACCATTGTCTTATCAGGCAAGCACGTAAACCAAAGGTCTGAATCTGCGGTTCCTCTCGTACTGAGCAGAATTACCGTAGCAACGACTTGTCATCAGTAGGGTAAAACTAACCTGTCTCACGACGGTCTAAACCCAGCTCACGTTCCCTATTAGTGGGTGAACAATCCAACGC</Hsp_qseq>
      <Hsp_hseq>GACAGAGAGCTAGGTCGTCTACGAATGATTTTACACCTCTGCTTCGCATGGGGTTGATATCGTTTCGACCCACCGCG-GCAAAAGTCAGC-CG-CGGCCGATGGCCG-G-TTACTGTGGCT--T-TACCACC-GG-G-GACGCCTAGGTAGGTCCGTC-GCCCGTCTATCGTTGCCTCCCAAGGCCGAGATGCA-T-AAAGTATCGTTACATTTTTGGGCGAGATTCTGACTTAGAGGCGTTCAGTCATAATCCCTCAGATGGTAGCTTCGCACCATTGGCTTATCAGCCAAGCACATAAACCAAATGTCTGAACCTGCGGTTCCTCTCGTACTGAGCAGGATTACCATTGCAACGACTTGTCATCAGTAGGGTAAAACTAACCTGTCTCACGACGGTCTAAACCCAGCTCACGTTCCCTATTAGTGGGTGAACAATCCAACGC</Hsp_hseq>
      <Hsp_midline>||| |||| ||||||||||||||||||||||  |||| |  | |||||||||||  |||||| ||||  || ||||| ||     || || || |||||  || ||| |  | ||| ||||  |  || ||| || |   |||| |||  |||||| | |||||  ||||| |||||||| |   || |  ||| | ||| |||||| |||  |  ||||| ||||||||||||||||||||||||||||||||| ||||||||||| ||||||||||| |||||||| ||||||| ||||||||| ||||||| ||||||||||||||||||||||||| |||||| | ||||||||||||||||||||||||||||||||||||||||||||||||||||||||||||||||||||||||||||||||||||||||||||||</Hsp_midline>
    </Hsp>
  </Hit_hsps>
</Hit>
<Hit>
  <Hit_num>9</Hit_num>
  <Hit_id>gi|28411611|dbj|AB103128.1|</Hit_id>
  <Hit_def>Botula silicula gene for ITS2, 28S rRNA, partial sequence, country:Japan: Okinawa (Haneji inland sea)</Hit_def>
  <Hit_accession>AB103128</Hit_accession>
  <Hit_len>3654</Hit_len>
  <Hit_hsps>
    <Hsp>
      <Hsp_num>1</Hsp_num>
      <Hsp_bit-score>387.07</Hsp_bit-score>
      <Hsp_score>209</Hsp_score>
      <Hsp_evalue>2.16338e-103</Hsp_evalue>
      <Hsp_query-from>729</Hsp_query-from>
      <Hsp_query-to>1167</Hsp_query-to>
      <Hsp_hit-from>3654</Hsp_hit-from>
      <Hsp_hit-to>3225</Hsp_hit-to>
      <Hsp_query-frame>1</Hsp_query-frame>
      <Hsp_hit-frame>-1</Hsp_hit-frame>
      <Hsp_identity>370</Hsp_identity>
      <Hsp_positive>370</Hsp_positive>
      <Hsp_gaps>21</Hsp_gaps>
      <Hsp_align-len>445</Hsp_align-len>
      <Hsp_qseq>GACCGAGAACTAGGTCGTCTACGAATGATTTGGCACCGCCACGTCGCATGGGGTGAATATCGCTTCGGTCCCC-GC-GCGCGCTGCTCG-GCGCGACGGCCAGTGACCGTGAGTGCTGCGGCTCGTCCACGACC-AGGCGCCCCGCCGAGGGGTCCGCCGGCCCG--TATCGCTGCCTCCCGACCGCGGGCGGCACTGAAACTATCGTCACAGATCCGGGCGGGATTCTGACTTAGAGGCGTTCAGTCATAATCCCCCAGATGGTAGCCTCGCACCATTGTCTTATCAGGCAAGCACGTAAACCAAAGGTCTGAATCTGCGGTTCCTCTCGTACTGAGCAGAATTACCGTAGCAACGACTTGTCATCAGTAGGGTAAAACTAACCTGTCTCACGACGGTCTAAACCCAGCTCACGTTCCCTATTAGTGGGTGAACAATCCAACGC</Hsp_qseq>
      <Hsp_hseq>GACAGAGAGCTAGGTCGTCTACGAATGATTTTACACCTCTGCTTCGCATGGGGTTGATATCGTTTCGACCCACTGCGGCGAG-AG-TCGACCGC-A-GTCGA-TGGCCG-G-TTGCTGTGGCT--T-CACCACCGAGG-ACGCCGCTGA-CGGTCCGTC--CCCGTCTATCGTTGCCTCCCAAGGCCGAGATGCA-TAAAAGTATCGTTACATTTTTGGGCGAGATTCTGACTTAGAGGCGTTCAGTCATAATCCCTCAGATGGTAGCTTCGCACCATTGGCTTATCAGCCAAGCACATAAACCAAATGTCTGAACCTGCGGTTCCTCTCGTACTGAGCAGGATTACCATTGCAACGACTTGTCATCAGTAGGGTAAAACTAACCTGTCTCACGACGGTCTAAACCCAGCTCACGTTCCCTATTAGTGGGTGAACAATCCAACGC</Hsp_hseq>
      <Hsp_midline>||| |||| ||||||||||||||||||||||  |||| |  | |||||||||||  |||||| ||||  || | || ||| |  | |||  ||| | | | | || ||| |  ||||| ||||  | ||| ||| |||  | |||| ||  |||||| |  ||||  ||||| |||||||| |   || |  ||| | ||| |||||| |||  |  ||||| ||||||||||||||||||||||||||||||||| ||||||||||| ||||||||||| |||||||| ||||||| ||||||||| ||||||| ||||||||||||||||||||||||| |||||| | ||||||||||||||||||||||||||||||||||||||||||||||||||||||||||||||||||||||||||||||||||||||||||||||</Hsp_midline>
    </Hsp>
  </Hit_hsps>
</Hit>
<Hit>
  <Hit_num>10</Hit_num>
  <Hit_id>gi|28411609|dbj|AB103126.1|</Hit_id>
  <Hit_def>Septifer virgatus gene for ITS2, 28S rRNA, partial sequence, country:Japan: central Honshu (Manazuru)</Hit_def>
  <Hit_accession>AB103126</Hit_accession>
  <Hit_len>3643</Hit_len>
  <Hit_hsps>
    <Hsp>
      <Hsp_num>1</Hsp_num>
      <Hsp_bit-score>385.223</Hsp_bit-score>
      <Hsp_score>208</Hsp_score>
      <Hsp_evalue>7.78088e-103</Hsp_evalue>
      <Hsp_query-from>729</Hsp_query-from>
      <Hsp_query-to>1167</Hsp_query-to>
      <Hsp_hit-from>3643</Hsp_hit-from>
      <Hsp_hit-to>3216</Hsp_hit-to>
      <Hsp_query-frame>1</Hsp_query-frame>
      <Hsp_hit-frame>-1</Hsp_hit-frame>
      <Hsp_identity>370</Hsp_identity>
      <Hsp_positive>370</Hsp_positive>
      <Hsp_gaps>23</Hsp_gaps>
      <Hsp_align-len>445</Hsp_align-len>
      <Hsp_qseq>GACCGAGAACTAGGTCGTCTACGAATGATTTGGCACCGCCACGTCGCATGGGGTGAATATCGCTTCGGTCCCCGCGCGCGCTG-CTCGGCGCGACGGCCAGTGACCGTGAGTGCTGCGGCTCGTCCACGACCAGGCGCCCCGCC-GAG-GGGTCCGCCGGCCCG--TATCGCTGCCTCCCGACCGC-GGGCGGCACTGAAACTATCGTCACAGATCCGGGCGGGATTCTGACTTAGAGGCGTTCAGTCATAATCCCCCAGATGGTAGCCTCGCACCATTGTCTTATCAGGCAAGCACGTAAACCAAAGGTCTGAATCTGCGGTTCCTCTCGTACTGAGCAGAATTACCGTAGCAACGACTTGTCATCAGTAGGGTAAAACTAACCTGTCTCACGACGGTCTAAACCCAGCTCACGTTCCCTATTAGTGGGTGAACAATCCAACGC</Hsp_qseq>
      <Hsp_hseq>GACAGAGAGCTAGGTCGTCTACGAATGATTTTACACCTCTGCTTCGCATGGGGTGGATATCGTTTCG-ACCCACCGCG-GCAGAGTCAGC-CG-CGGCCGATGGCCG-G-TTGCTGTGGCT--T-GACCACC-GG-G-GACGCCTGAGTAGGTCCGTC--CCCGTCTATCGTTGCCTCCC-AAGGCTGAGATGCA-T-AAAGTATCGTTACATTTTTGGGCGAGATTCTGACTTAGAGGCGTTCAGTCATAATCCCTCAGATGGTAGCTTCGCACCATTGGCTTATCAGCCAAGCACATAAACCAAATGTCTGAACCTGCGGTTCCTCTCGTACTGAGCAGGATTACCATTGCAACGACGAGTCATCAGTAGGGTAAAACTAACCTGTCTCACGACGGTCTAAACCCAGCTCACGTTCCCTATTAGTGGGTGAACAATCCAACGC</Hsp_hseq>
      <Hsp_midline>||| |||| ||||||||||||||||||||||  |||| |  | |||||||||||| |||||| ||||  |||  |||| || |  || || || |||||  || ||| |  ||||| ||||  |  || ||| || |   |||| |||  |||||| |  ||||  ||||| |||||||| |  || | |  ||| | ||| |||||| |||  |  ||||| ||||||||||||||||||||||||||||||||| ||||||||||| ||||||||||| |||||||| ||||||| ||||||||| ||||||| ||||||||||||||||||||||||| |||||| | ||||||||  ||||||||||||||||||||||||||||||||||||||||||||||||||||||||||||||||||||||||||||||||||||</Hsp_midline>
    </Hsp>
  </Hit_hsps>
</Hit>
<Hit>
  <Hit_num>11</Hit_num>
  <Hit_id>gi|340763917|gb|JF509736.1|</Hit_id>
  <Hit_def>Crepidula fornicata voucher AToL000306 28S ribosomal RNA gene, partial sequence</Hit_def>
  <Hit_accession>JF509736</Hit_accession>
  <Hit_len>3380</Hit_len>
  <Hit_hsps>
    <Hsp>
      <Hsp_num>1</Hsp_num>
      <Hsp_bit-score>381.53</Hsp_bit-score>
      <Hsp_score>206</Hsp_score>
      <Hsp_evalue>1.00652e-101</Hsp_evalue>
      <Hsp_query-from>948</Hsp_query-from>
      <Hsp_query-to>1167</Hsp_query-to>
      <Hsp_hit-from>3380</Hsp_hit-from>
      <Hsp_hit-to>3161</Hsp_hit-to>
      <Hsp_query-frame>1</Hsp_query-frame>
      <Hsp_hit-frame>-1</Hsp_hit-frame>
      <Hsp_identity>215</Hsp_identity>
      <Hsp_positive>215</Hsp_positive>
      <Hsp_gaps>0</Hsp_gaps>
      <Hsp_align-len>220</Hsp_align-len>
      <Hsp_qseq>TTCTGACTTAGAGGCGTTCAGTCATAATCCCCCAGATGGTAGCCTCGCACCATTGTCTTATCAGGCAAGCACGTAAACCAAAGGTCTGAATCTGCGGTTCCTCTCGTACTGAGCAGAATTACCGTAGCAACGACTTGTCATCAGTAGGGTAAAACTAACCTGTCTCACGACGGTCTAAACCCAGCTCACGTTCCCTATTAGTGGGTGAACAATCCAACGC</Hsp_qseq>
      <Hsp_hseq>TTCTGACTTANAGGCGTTCAGTCATAATCCCTCAGATGGTAGCCTCGCACCATTGGCTTATCAGCCAAGCACGTAAACCAAATGTCTGAATCTGCGGTTCCTCTCGTACTGAGCAGAATTACCGTAGCAACGACTTGTCATCAGTAGGGTAAAACTAACCTGTCTCACGACGGTCTAAACCCAGCTCACGTTCCCTATTAGTGGGTGAACAATCCAACGC</Hsp_hseq>
      <Hsp_midline>|||||||||| |||||||||||||||||||| ||||||||||||||||||||||| |||||||| ||||||||||||||||| |||||||||||||||||||||||||||||||||||||||||||||||||||||||||||||||||||||||||||||||||||||||||||||||||||||||||||||||||||||||||||||||||||||||||</Hsp_midline>
    </Hsp>
  </Hit_hsps>
</Hit>
<Hit>
  <Hit_num>12</Hit_num>
  <Hit_id>gi|327248635|dbj|AB591838.1|</Hit_id>
  <Hit_def>Pteria penguin gene for 28S rRNA, complete sequence</Hit_def>
  <Hit_accession>AB591838</Hit_accession>
  <Hit_len>3660</Hit_len>
  <Hit_hsps>
    <Hsp>
      <Hsp_num>1</Hsp_num>
      <Hsp_bit-score>381.53</Hsp_bit-score>
      <Hsp_score>206</Hsp_score>
      <Hsp_evalue>1.00652e-101</Hsp_evalue>
      <Hsp_query-from>696</Hsp_query-from>
      <Hsp_query-to>1167</Hsp_query-to>
      <Hsp_hit-from>3660</Hsp_hit-from>
      <Hsp_hit-to>3192</Hsp_hit-to>
      <Hsp_query-frame>1</Hsp_query-frame>
      <Hsp_hit-frame>-1</Hsp_hit-frame>
      <Hsp_identity>395</Hsp_identity>
      <Hsp_positive>395</Hsp_positive>
      <Hsp_gaps>25</Hsp_gaps>
      <Hsp_align-len>483</Hsp_align-len>
      <Hsp_qseq>GTGAGGTGGCTGCTCTACTAAGTACGACACCCCGACCGAGAACTAGGTCGTCTACGAATGATTTGGCACCGCCACGTCGCATGGGGTGAATATCGCTTCGGTCCCCGC-G-CGCG-CTGCTCGGCGCGACGGCCAGTGACCGTGAGTGCTGCGGCTCGTCCACGACCAGGCGC-CCCGCCGAGGGGTCCGCCGGCCCG--TATCGCTGCCTCCCGACCGC-GG-GCGGCACTGA-AACTATCGTCACAGATCCGGGCGGGATTCTGACTTAGAGGCGTTCAGTCATAATCCCCCAGATGGTAGCCTCGCACCATTGTCTTATCAGGCAAGCACGTAAACCAAAGGTCTGAATCTGCGGTTCCTCTCGTACTGAGCAGAATTACCGTAGCAACGAC--TTGTCATCAGTAGGGTAAAACTAACCTGTCTCACGACGGTCTAAACCCAGCTCACGTTCCCTATTAGTGGGTGAACAATCCAACGC</Hsp_qseq>
      <Hsp_hseq>GTGAGGTGGCTGCTCTACTAGGTACGACACCCCGACCAAGAACTAGGTCGTCTACGAATGATTTTACGCTCCGACTTCGCATCGGGTTGATATCG-TTTAG-ACCCGCAGACACGAATG-TCAGTGC--CTACCAGTGGTCC--ATTACTGTGGCT--T-AACCACCGGGGACGCCCGTCGCCGGGTC-GGTACCCCGTTTATCGTTGCCTCCCAAGGCCTGGAGC-GCA--GAGAAGTATCGTTGTAAATTTGGGCGAGATTCTGACTTAGAGGCGTTCAGTCATAATCCCTCAGATGGTAGCCTCGCACCATTGGCTTATCAGCCAAGCACATAAACCAAATGTCTGAACCTGCGGTTCCTCTCGTACTGAGCAGGATTACCATAGCAACGACGATAGTCAACAGTAGGGTAAAACTAACCTGTCTCACGACGGTCTAAACCCAGCTCACGTTCCCTATTAGTGGGTGAACAAGCCAACGC</Hsp_hseq>
      <Hsp_midline>|||||||||||||||||||| |||||||||||||||| ||||||||||||||||||||||||||  | |  | || |||||| ||||  |||||| ||  |  ||||| | | ||  || || | ||  |  ||||||  |   | | ||| ||||  |  || ||| ||  | |||| ||  ||||| |    ||||  ||||| |||||||| |   | || || |||  || || ||||||   | ||  ||||| ||||||||||||||||||||||||||||||||| ||||||||||||||||||||||| |||||||| ||||||| ||||||||| ||||||| ||||||||||||||||||||||||| |||||| ||||||||||  | |||| ||||||||||||||||||||||||||||||||||||||||||||||||||||||||||||||||||||||| |||||||</Hsp_midline>
    </Hsp>
  </Hit_hsps>
</Hit>
<Hit>
  <Hit_num>13</Hit_num>
  <Hit_id>gi|34369200|gb|AY145406.1|</Hit_id>
  <Hit_def>Gibbula magnus 28S ribosomal RNA gene, partial sequence</Hit_def>
  <Hit_accession>AY145406</Hit_accession>
  <Hit_len>3423</Hit_len>
  <Hit_hsps>
    <Hsp>
      <Hsp_num>1</Hsp_num>
      <Hsp_bit-score>381.53</Hsp_bit-score>
      <Hsp_score>206</Hsp_score>
      <Hsp_evalue>1.00652e-101</Hsp_evalue>
      <Hsp_query-from>948</Hsp_query-from>
      <Hsp_query-to>1167</Hsp_query-to>
      <Hsp_hit-from>3423</Hsp_hit-from>
      <Hsp_hit-to>3204</Hsp_hit-to>
      <Hsp_query-frame>1</Hsp_query-frame>
      <Hsp_hit-frame>-1</Hsp_hit-frame>
      <Hsp_identity>215</Hsp_identity>
      <Hsp_positive>215</Hsp_positive>
      <Hsp_gaps>0</Hsp_gaps>
      <Hsp_align-len>220</Hsp_align-len>
      <Hsp_qseq>TTCTGACTTAGAGGCGTTCAGTCATAATCCCCCAGATGGTAGCCTCGCACCATTGTCTTATCAGGCAAGCACGTAAACCAAAGGTCTGAATCTGCGGTTCCTCTCGTACTGAGCAGAATTACCGTAGCAACGACTTGTCATCAGTAGGGTAAAACTAACCTGTCTCACGACGGTCTAAACCCAGCTCACGTTCCCTATTAGTGGGTGAACAATCCAACGC</Hsp_qseq>
      <Hsp_hseq>TTCTGACTTANAGGCGTTCAGTCATAATCCCTCAGATGGTAGCCTCGCACCATTGGCTTATCAGCCAAGCACGTAAACCAAATGTCTGAATCTGCGGTTCCTCTCGTACTGAGCAGAATTACCGTAGCAACGACTTGTCATCAGTAGGGTAAAACTAACCTGTCTCACGACGGTCTAAACCCAGCTCACGTTCCCTATTAGTGGGTGAACAATCCAACGC</Hsp_hseq>
      <Hsp_midline>|||||||||| |||||||||||||||||||| ||||||||||||||||||||||| |||||||| ||||||||||||||||| |||||||||||||||||||||||||||||||||||||||||||||||||||||||||||||||||||||||||||||||||||||||||||||||||||||||||||||||||||||||||||||||||||||||||</Hsp_midline>
    </Hsp>
  </Hit_hsps>
</Hit>
<Hit>
  <Hit_num>14</Hit_num>
  <Hit_id>gi|34369205|gb|AY145411.1|</Hit_id>
  <Hit_def>Ilyanassa obsoleta 28S ribosomal RNA gene, partial sequence</Hit_def>
  <Hit_accession>AY145411</Hit_accession>
  <Hit_len>3415</Hit_len>
  <Hit_hsps>
    <Hsp>
      <Hsp_num>1</Hsp_num>
      <Hsp_bit-score>379.683</Hsp_bit-score>
      <Hsp_score>205</Hsp_score>
      <Hsp_evalue>3.62009e-101</Hsp_evalue>
      <Hsp_query-from>948</Hsp_query-from>
      <Hsp_query-to>1167</Hsp_query-to>
      <Hsp_hit-from>3415</Hsp_hit-from>
      <Hsp_hit-to>3196</Hsp_hit-to>
      <Hsp_query-frame>1</Hsp_query-frame>
      <Hsp_hit-frame>-1</Hsp_hit-frame>
      <Hsp_identity>215</Hsp_identity>
      <Hsp_positive>215</Hsp_positive>
      <Hsp_gaps>0</Hsp_gaps>
      <Hsp_align-len>220</Hsp_align-len>
      <Hsp_qseq>TTCTGACTTAGAGGCGTTCAGTCATAATCCCCCAGATGGTAGCCTCGCACCATTGTCTTATCAGGCAAGCACGTAAACCAAAGGTCTGAATCTGCGGTTCCTCTCGTACTGAGCAGAATTACCGTAGCAACGACTTGTCATCAGTAGGGTAAAACTAACCTGTCTCACGACGGTCTAAACCCAGCTCACGTTCCCTATTAGTGGGTGAACAATCCAACGC</Hsp_qseq>
      <Hsp_hseq>TTCCGACTTAGAGGCGTTCAGTCATAATCCCTCAGATGGTAGCCTCGCACCATTGGCTTATCAGCCAAGCACGTAAACCAAATGTCTGAATCTGCGGTTCCTCTCGTACTGAGCAGAATTACCGTAGCAACGACTTGTCATCAGTAGGGTAAAACTAACCTGTCTCACGACGGTCTAAACCCAGCTCACGTTCCCTATTAGTGGGTGAACAATCCAACGC</Hsp_hseq>
      <Hsp_midline>||| ||||||||||||||||||||||||||| ||||||||||||||||||||||| |||||||| ||||||||||||||||| |||||||||||||||||||||||||||||||||||||||||||||||||||||||||||||||||||||||||||||||||||||||||||||||||||||||||||||||||||||||||||||||||||||||||</Hsp_midline>
    </Hsp>
  </Hit_hsps>
</Hit>
<Hit>
  <Hit_num>15</Hit_num>
  <Hit_id>gi|28375707|dbj|AB102754.1|</Hit_id>
  <Hit_def>Pinna muricata genes for ITS2, 28S rRNA, partial sequence, country: Japan: Okinawa (Gushikami)</Hit_def>
  <Hit_accession>AB102754</Hit_accession>
  <Hit_len>3741</Hit_len>
  <Hit_hsps>
    <Hsp>
      <Hsp_num>1</Hsp_num>
      <Hsp_bit-score>377.837</Hsp_bit-score>
      <Hsp_score>204</Hsp_score>
      <Hsp_evalue>1.30202e-100</Hsp_evalue>
      <Hsp_query-from>729</Hsp_query-from>
      <Hsp_query-to>1167</Hsp_query-to>
      <Hsp_hit-from>3741</Hsp_hit-from>
      <Hsp_hit-to>3311</Hsp_hit-to>
      <Hsp_query-frame>1</Hsp_query-frame>
      <Hsp_hit-frame>-1</Hsp_hit-frame>
      <Hsp_identity>367</Hsp_identity>
      <Hsp_positive>367</Hsp_positive>
      <Hsp_gaps>18</Hsp_gaps>
      <Hsp_align-len>444</Hsp_align-len>
      <Hsp_qseq>GACCGAGAACTAGGTCGTCTACGAATGATTTGGCACCGCCACGTCGCATGGGGTGAATATCGCTTCGGTCCCCGCGCGCGCTGCTC-GG-CGCGACGGCCAGTGACCGTGAGTGCTGCGGCTCGTCCACGACCAGGCGCCCCG-CCGAGGGGTCCGCCGGCCCGTATCGCTGCCTCCCGACCGC-GGGCG-GCACTGAAACTATCGTCACAGATCCGGGCGGGATTCTGACTTAGAGGCGTTCAGTCATAATCCCCCAGATGGTAGCCTCGCACCATTGTCTTATCAGGCAAGCACGTAAACCAAAGGTCTGAATCTGCGGTTCCTCTCGTACTGAGCAGAATTACCGTAGCAACGACTTGTCATCAGTAGGGTAAAACTAACCTGTCTCACGACGGTCTAAACCCAGCTCACGTTCCCTATTAGTGGGTGAACAATCCAACGC</Hsp_qseq>
      <Hsp_hseq>GACCAAGAACTAGGTCGTCTACGAATGATTTTACACTCTCACTTCGCATGGGATGGATATCGTTTCGGCCTACGCGCCCGAAG-TCGGGACGCGA--G-CAG-GGCCGT--TTGCTGTGGCT--TACCC-ACCGCGGGCGCCGTCGGAACGGTCGACCCGCGTTTATCGTTGCCTCCC-AAGGCAAAGAGTGCA-T-AAAGTATCGTTACATGTTTGGGCGAGATTCTGACTTAGAGGCGTTCAGTCATAATCCCTCAGATGGTAGCTTCGCACCATTGGCTTATCAGCCAAGCACATAAACCAAATGTCTGAACCTGCGGTTCCTCTCGTACTGAGCAGGATTACCATTGCAACGACGTGTCATCAGTAGGGTAAAACTAACCTGTCTCACGACGGTCTAAACCCAGCTCACGTTCCCTATTAGTGGGTGAACAAGCCAACGC</Hsp_hseq>
      <Hsp_midline>|||| ||||||||||||||||||||||||||  |||   ||| ||||||||| || |||||| ||||| |  ||||| ||  | || || |||||  | ||| | ||||   ||||| ||||  | | | |||  | || ||| | ||  ||||  || ||   ||||| |||||||| |  ||   | | ||| | ||| |||||| |||  |  ||||| ||||||||||||||||||||||||||||||||| ||||||||||| ||||||||||| |||||||| ||||||| ||||||||| ||||||| ||||||||||||||||||||||||| |||||| | |||||||| ||||||||||||||||||||||||||||||||||||||||||||||||||||||||||||||||||||||||||||| |||||||</Hsp_midline>
    </Hsp>
  </Hit_hsps>
</Hit>
<Hit>
  <Hit_num>16</Hit_num>
  <Hit_id>gi|28411610|dbj|AB103127.1|</Hit_id>
  <Hit_def>Lithophaga nigra gene for ITS2, 28S rRNA, partial sequence, country:Japan: Okinawa (Haneji inland sea)</Hit_def>
  <Hit_accession>AB103127</Hit_accession>
  <Hit_len>3760</Hit_len>
  <Hit_hsps>
    <Hsp>
      <Hsp_num>1</Hsp_num>
      <Hsp_bit-score>375.99</Hsp_bit-score>
      <Hsp_score>203</Hsp_score>
      <Hsp_evalue>4.68289e-100</Hsp_evalue>
      <Hsp_query-from>729</Hsp_query-from>
      <Hsp_query-to>1167</Hsp_query-to>
      <Hsp_hit-from>3760</Hsp_hit-from>
      <Hsp_hit-to>3331</Hsp_hit-to>
      <Hsp_query-frame>1</Hsp_query-frame>
      <Hsp_hit-frame>-1</Hsp_hit-frame>
      <Hsp_identity>369</Hsp_identity>
      <Hsp_positive>369</Hsp_positive>
      <Hsp_gaps>23</Hsp_gaps>
      <Hsp_align-len>446</Hsp_align-len>
      <Hsp_qseq>GACCGAGAACTAGGTCGTCTACGAATGATTTGGCACCGCCACGTCGCATGGGGTGAATATCGCTTCGGTCCCCGC-GC-GCGCTGCTCGGCGCGACGGCCAGTGACCGTGAGTGCTGCGGCTCGTCCACGACC-AGG-CGCCCCGCCGA-GGGGTCCGCCGGCCCG--TATCGCTGCCTCCCGACCGCGGGCGGCACTGAAACTATCGTCACAGATCCGGGCGGGATTCTGACTTAGAGGCGTTCAGTCATAATCCCCCAGATGGTAGCCTCGCACCATTGTCTTATCAGGCAAGCACGTAAACCAAAGGTCTGAATCTGCGGTTCCTCTCGTACTGAGCAGAATTACCGTAGCAACGACTTGTCATCAGTAGGGTAAAACTAACCTGTCTCACGACGGTCTAAACCCAGCTCACGTTCCCTATTAGTGGGTGAACAATCCAACGC</Hsp_qseq>
      <Hsp_hseq>GACAGAGAGCTAGGTCGTCTACGAATGATTTTACACCTCTGCTTCGCATGGGGTTGATATCGTTTC-G-ACCCGCTGCGGCGAAAGTCAGC-CG-CAGCCGATGGCCG-G-TTGCTGTGGCT--T-AACCACCGAGGACG-CCTG--GATCAGGTCCGCC--CCCGTCTATCGTTGCCTCCCAAGGCCGAGATGCAC--AAAGTATCGTTACATTTTTGGGCGAGATTCTGACTTAGAGGCGTTCAGTCATAATCCCTCAGATGGTAGCTTCGCACCATTGGCTTATCAGCCAAGCACATAAACCAAATGTCTGAACCTGCGGTTCCTCTCGTACTGAGCAGGATTACCATTGCAACGACGTGTCATCAGTAGGGTAAAACTAACCTGTCTCACGACGGTCTAAACCCAGCTCACGTTCCCTATTAGTGGGTGAACAATCCAACGC</Hsp_hseq>
      <Hsp_midline>||| |||| ||||||||||||||||||||||  |||| |  | |||||||||||  |||||| ||| |  ||||| || |||    || || || | |||  || ||| |  ||||| ||||  |  || ||| ||| || || |  ||   ||||||||  ||||  ||||| |||||||| |   || |  ||||  ||| |||||| |||  |  ||||| ||||||||||||||||||||||||||||||||| ||||||||||| ||||||||||| |||||||| ||||||| ||||||||| ||||||| ||||||||||||||||||||||||| |||||| | |||||||| |||||||||||||||||||||||||||||||||||||||||||||||||||||||||||||||||||||||||||||||||||||</Hsp_midline>
    </Hsp>
  </Hit_hsps>
</Hit>
<Hit>
  <Hit_num>17</Hit_num>
  <Hit_id>gi|28375706|dbj|AB102753.1|</Hit_id>
  <Hit_def>Pinna saccata genes for ITS2, 28S rRNA, partial sequence, country: Japan: Okinawa (Irabu island)</Hit_def>
  <Hit_accession>AB102753</Hit_accession>
  <Hit_len>3722</Hit_len>
  <Hit_hsps>
    <Hsp>
      <Hsp_num>1</Hsp_num>
      <Hsp_bit-score>372.297</Hsp_bit-score>
      <Hsp_score>201</Hsp_score>
      <Hsp_evalue>6.0577e-99</Hsp_evalue>
      <Hsp_query-from>729</Hsp_query-from>
      <Hsp_query-to>1167</Hsp_query-to>
      <Hsp_hit-from>3722</Hsp_hit-from>
      <Hsp_hit-to>3292</Hsp_hit-to>
      <Hsp_query-frame>1</Hsp_query-frame>
      <Hsp_hit-frame>-1</Hsp_hit-frame>
      <Hsp_identity>364</Hsp_identity>
      <Hsp_positive>364</Hsp_positive>
      <Hsp_gaps>14</Hsp_gaps>
      <Hsp_align-len>442</Hsp_align-len>
      <Hsp_qseq>GACCGAGAACTAGGTCGTCTACGAATGATTTGGCACCGCCACGTCGCATGGGGTGAATATCGCTTCGGTCCCCGCGCGCGCTGCTCGGCGCGACGGCCAGTGACCGTGAGTGCTGCGGCTCGTCCACGACCAGGCGCCCCG-CCGAGGGGTCCGCCGGCCCGTATCGCTGCCTCCCGACCGC-GGGCG-GCACTGAAACTATCGTCACAGATCCGGGCGGGATTCTGACTTAGAGGCGTTCAGTCATAATCCCCCAGATGGTAGCCTCGCACCATTGTCTTATCAGGCAAGCACGTAAACCAAAGGTCTGAATCTGCGGTTCCTCTCGTACTGAGCAGAATTACCGTAGCAACGACTTGTCATCAGTAGGGTAAAACTAACCTGTCTCACGACGGTCTAAACCCAGCTCACGTTCCCTATTAGTGGGTGAACAATCCAACGC</Hsp_qseq>
      <Hsp_hseq>GACCAAGAACTAGGTCGTCTACGAATGATTTTACACTCTCACTTCGCATGGGATGGATATCGTTTCGGCCTACGCACCCGAAG-TCGGAGTG-CGAGCAG-GGCC--GCTTGCTGTGGCT-TTCC-C-ACCGCGGGCGCCGTCGGAACGGTCGACCCGCGTTTATCGTTGCCTCCC-AAGGCAAAGAGTGCA-T-AAAGTATCGTTACATGTTTGGGCGAGATTCTGACTTAGAGGCGTTCAGTCATAATCCCTCAGATGGTAGCTTCGCACCATTGGCTTATCAGCCAAGCACATAAACCAAATGTCTGAACCTGCGGTTCCTCTCGTACTGAGCAGGATTACCATTGCAACGACGTGTCATCAGTAGGGTAAAACTAACCTGTCTCACGACGGTCTAAACCCAGCTCACGTTCCCTATTAGTGGGTGAACAAGCCAACGC</Hsp_hseq>
      <Hsp_midline>|||| ||||||||||||||||||||||||||  |||   ||| ||||||||| || |||||| ||||| |  ||| | ||  | |||| | | ||  ||| | ||  |  ||||| ||||  ||| | |||  | || ||| | ||  ||||  || ||   ||||| |||||||| |  ||   | | ||| | ||| |||||| |||  |  ||||| ||||||||||||||||||||||||||||||||| ||||||||||| ||||||||||| |||||||| ||||||| ||||||||| ||||||| ||||||||||||||||||||||||| |||||| | |||||||| ||||||||||||||||||||||||||||||||||||||||||||||||||||||||||||||||||||||||||||| |||||||</Hsp_midline>
    </Hsp>
  </Hit_hsps>
</Hit>
<Hit>
  <Hit_num>18</Hit_num>
  <Hit_id>gi|28411613|dbj|AB103130.1|</Hit_id>
  <Hit_def>Septifer excisus gene for ITS2, 28S rRNA, partial sequence, country:Japan: Okinawa (Ie island)</Hit_def>
  <Hit_accession>AB103130</Hit_accession>
  <Hit_len>3644</Hit_len>
  <Hit_hsps>
    <Hsp>
      <Hsp_num>1</Hsp_num>
      <Hsp_bit-score>370.45</Hsp_bit-score>
      <Hsp_score>200</Hsp_score>
      <Hsp_evalue>2.17873e-98</Hsp_evalue>
      <Hsp_query-from>729</Hsp_query-from>
      <Hsp_query-to>1167</Hsp_query-to>
      <Hsp_hit-from>3644</Hsp_hit-from>
      <Hsp_hit-to>3215</Hsp_hit-to>
      <Hsp_query-frame>1</Hsp_query-frame>
      <Hsp_hit-frame>-1</Hsp_hit-frame>
      <Hsp_identity>366</Hsp_identity>
      <Hsp_positive>366</Hsp_positive>
      <Hsp_gaps>19</Hsp_gaps>
      <Hsp_align-len>444</Hsp_align-len>
      <Hsp_qseq>GACCGAGAACTAGGTCGTCTACGAATGATTTGGCACCGCCACGTCGCATGGGGTGAATATCGCTTCGGTCC-CCGCGCGCGCTGCTCGGCGCGACGGCCAGTGACCGTGAGTGCTGCGGCTCGTCCACGACC--AGGCGC-CCCGCCGAGGGGTCCGCCGGCCCGTATCGCTGCCTCCCGACCGCGGGCGGCACTGAAACTATCGTCACAGATCCGGGCGGGATTCTGACTTAGAGGCGTTCAGTCATAATCCCCCAGATGGTAGCCTCGCACCATTGTCTTATCAGGCAAGCACGTAAACCAAAGGTCTGAATCTGCGGTTCCTCTCGTACTGAGCAGAATTACCGTAGCAACGAC-TTGTCATCAGTAGGGTAAAACTAACCTGTCTCACGACGGTCTAAACCCAGCTCACGTTCCCTATTAGTGGGTGAACAATCCAACGC</Hsp_qseq>
      <Hsp_hseq>GACAGAGAGCTAGGTCGTCTACGAATGATTTTACACCTCTGCTTCGCATGGGGTTGATATCGTGTCGACCCACCGCG-GCAAAG-TCAGC-CG-CGGCCGATGGCCGT--TTGCTGTGGCT-GT--ACCACCGGAGGAACTCGTGCCGAGTTTTCC-CCCG-TC-TATCGTTGCCTCCCAAGGCCGAGATGCA-T-AAAGTATCGTTACATTTTTGGGCGAGATTCTGACTTAGAGGCGTTCAGTCATAATCCCTCAGATGGTAGCTTCGCACCATTGGCTTATCAGCCAAGCACATAAACCAAATGTCTGAACCTGCGGTTCCTCTCGTACTGAGCAGGATTACCATTGCAACGACGTGGTCATCAGTAGGGTAAAACTAACCTGTCTCACGACGGTCTAAACCCAGCTCACGTTCCCTATTAGTGGGTGAACAATCCAACGC</Hsp_hseq>
      <Hsp_midline>||| |||| ||||||||||||||||||||||  |||| |  | |||||||||||  ||||||  |||  || ||||| ||   | || || || |||||  || ||||   ||||| |||| ||  || |||  |||  | |  ||||||   ||| || |  | ||||| |||||||| |   || |  ||| | ||| |||||| |||  |  ||||| ||||||||||||||||||||||||||||||||| ||||||||||| ||||||||||| |||||||| ||||||| ||||||||| ||||||| ||||||||||||||||||||||||| |||||| | |||||||| | ||||||||||||||||||||||||||||||||||||||||||||||||||||||||||||||||||||||||||||||||||||</Hsp_midline>
    </Hsp>
  </Hit_hsps>
</Hit>
<Hit>
  <Hit_num>19</Hit_num>
  <Hit_id>gi|28375711|dbj|AB102758.1|</Hit_id>
  <Hit_def>Hyotissa imbricata genes for ITS2, 28S rRNA, partial sequence, country: Japan: Okinawa (Ie island)</Hit_def>
  <Hit_accession>AB102758</Hit_accession>
  <Hit_len>3788</Hit_len>
  <Hit_hsps>
    <Hsp>
      <Hsp_num>1</Hsp_num>
      <Hsp_bit-score>370.45</Hsp_bit-score>
      <Hsp_score>200</Hsp_score>
      <Hsp_evalue>2.17873e-98</Hsp_evalue>
      <Hsp_query-from>729</Hsp_query-from>
      <Hsp_query-to>1167</Hsp_query-to>
      <Hsp_hit-from>3788</Hsp_hit-from>
      <Hsp_hit-to>3354</Hsp_hit-to>
      <Hsp_query-frame>1</Hsp_query-frame>
      <Hsp_hit-frame>-1</Hsp_hit-frame>
      <Hsp_identity>365</Hsp_identity>
      <Hsp_positive>365</Hsp_positive>
      <Hsp_gaps>14</Hsp_gaps>
      <Hsp_align-len>444</Hsp_align-len>
      <Hsp_qseq>GACCGAGAACTAGGTCGTCTACGAATGATTTGGCACCGCCACGTCGCATGGGGTGAATATCGCTTCGGTCCCCGCGCGCGCTGCTCGGCGCGACGGCCAGTGACCGTGAGTGCTGCGGCTCGTCCACGACCAGGCGCCCCGCCGA-G-GGGTCCGCCGGCCCGTATCGCTGCCTCCCGACCGCGGGCG-GCACTGAAACTATCGTCACAGATCCGGGCGGGATTCTGACTTAGAGGCGTTCAGTCATAATCCCCCAGATGGTAGCCTCGCACCATTGTCTTATCAGGCAAGCACGTAAACCAAAGGTCTGAATCTGCGGTTCCTCTCGTACTGAGCAGAATTACCGTAGCAACGACTT--GTCATCAGTAGGGTAAAACTAACCTGTCTCACGACGGTCTAAACCCAGCTCACGTTCCCTATTAGTGGGTGAACAATCCAACGC</Hsp_qseq>
      <Hsp_hseq>GACCAAGAACTAAGTCGTCTACAAATGATTTTACACTTCTACCTTGCCTGGGATGGATATCGTTTCGATCTCCGCTCGAAATGACCGACGAG-CGGGTA-TGATC-TG-TTGCTGTGGCTAAACCACTGCC-GACG-CCCGACGACGCGGGTCCGTCGACATTTATCGTTGCCGCCC-AAAGCCGAAGTGCA-T-AAGATATCGTTGTAAATCTGGGCGAGATTCTGACTTAGAGGCGTTCAGTCATAATCCCTCAGATGGTAGCCTCGCACCATTGGCTTATCAGCCAAGCACATAAACCAAATGTCTGAACCTGCGGTTCCTCTCGTACTGAGCAGGATTACCGTTGCAACGACTTTAGTCATCAGTAGGGTAAAACTAACCTGTCTCACGACGGTCTAAACCCAGCTCACGTTCCCTATTAGTGGGTGAACAAGCCAACGC</Hsp_hseq>
      <Hsp_midline>|||| ||||||| ||||||||| ||||||||  |||  | || | || |||| || |||||| |||| || |||| ||   ||  || || | |||  | ||| | ||  ||||| ||||   ||||  || | || |||| ||| | ||||||| || |   ||||| |||| ||| |  || |  | ||| | ||  ||||||   | ||| ||||| ||||||||||||||||||||||||||||||||| ||||||||||||||||||||||| |||||||| ||||||| ||||||||| ||||||| ||||||||||||||||||||||||| |||||||| ||||||||||  |||||||||||||||||||||||||||||||||||||||||||||||||||||||||||||||||||||||||||| |||||||</Hsp_midline>
    </Hsp>
  </Hit_hsps>
</Hit>
<Hit>
  <Hit_num>20</Hit_num>
  <Hit_id>gi|28375700|dbj|AB102747.1|</Hit_id>
  <Hit_def>Chlamys islandica gene for ITS2, 28S rRNA, partial sequence, country:Japan: north Hokkaido (Soya strait)</Hit_def>
  <Hit_accession>AB102747</Hit_accession>
  <Hit_len>3711</Hit_len>
  <Hit_hsps>
    <Hsp>
      <Hsp_num>1</Hsp_num>
      <Hsp_bit-score>370.45</Hsp_bit-score>
      <Hsp_score>200</Hsp_score>
      <Hsp_evalue>2.17873e-98</Hsp_evalue>
      <Hsp_query-from>868</Hsp_query-from>
      <Hsp_query-to>1167</Hsp_query-to>
      <Hsp_hit-from>3585</Hsp_hit-from>
      <Hsp_hit-to>3287</Hsp_hit-to>
      <Hsp_query-frame>1</Hsp_query-frame>
      <Hsp_hit-frame>-1</Hsp_hit-frame>
      <Hsp_identity>268</Hsp_identity>
      <Hsp_positive>268</Hsp_positive>
      <Hsp_gaps>3</Hsp_gaps>
      <Hsp_align-len>301</Hsp_align-len>
      <Hsp_qseq>CGCC-GAGGGGTCCGCCGGCCCGTATCGCTGCCTCCCGACCGCGGGCGGCACTGAAACTATCGTCACAGATCCGGGCGGGATTCTGACTTAGAGGCGTTCAGTCATAATCCCCCAGATGGTAGCCTCGCACCATTGTCTTATCAGGCAAGCACGTAAACCAAAGGTCTGAATCTGCGGTTCCTCTCGTACTGAGCAGAATTACCGTAGCAACGACTTGTCATCAGTAGGGTAAAACTAACCTGTCTCACGACGGTCTAAACCCAGCTCACGTTCCCTATTAGTGGGTGAACAATCCAACGC</Hsp_qseq>
      <Hsp_hseq>CGCCGGAGCGGTCCGTCCGCGCTTATCGTTGCCTCCC-AACGC-AGAGGTGCAGATAGTATCGTTACAGATTTGGGCGAGATTCTGACTTAGAGGCGTTCAGTCATAATCCCTCAGATGGTAGCTTCGCACCATTGGCTTATCAGCCAAGCACATAAACCAAATGTCTGAACCTGCGGTTCCTCTCGTACTGAGCAGGATTACCATTGCAACGACGTGTCATCAGTAGGGTAAAACTAACCTGTCTCACGACGGTCTAAACCCAGCTCACGTTCCCTATTAGTGGGTGAACAAGCCAACGC</Hsp_hseq>
      <Hsp_midline>|||| ||| |||||| | || | ||||| |||||||| | |||  | ||  | || | |||||| ||||||  ||||| ||||||||||||||||||||||||||||||||| ||||||||||| ||||||||||| |||||||| ||||||| ||||||||| ||||||| ||||||||||||||||||||||||| |||||| | |||||||| ||||||||||||||||||||||||||||||||||||||||||||||||||||||||||||||||||||||||||||| |||||||</Hsp_midline>
    </Hsp>
  </Hit_hsps>
</Hit>
<Hit>
  <Hit_num>21</Hit_num>
  <Hit_id>gi|28375699|dbj|AB102746.1|</Hit_id>
  <Hit_def>Anguipecten superbus gene for ITS2, 28S rRNA, partial sequence, country:Japan: Okinawa (Seragaki)</Hit_def>
  <Hit_accession>AB102746</Hit_accession>
  <Hit_len>3691</Hit_len>
  <Hit_hsps>
    <Hsp>
      <Hsp_num>1</Hsp_num>
      <Hsp_bit-score>370.45</Hsp_bit-score>
      <Hsp_score>200</Hsp_score>
      <Hsp_evalue>2.17873e-98</Hsp_evalue>
      <Hsp_query-from>868</Hsp_query-from>
      <Hsp_query-to>1167</Hsp_query-to>
      <Hsp_hit-from>3565</Hsp_hit-from>
      <Hsp_hit-to>3267</Hsp_hit-to>
      <Hsp_query-frame>1</Hsp_query-frame>
      <Hsp_hit-frame>-1</Hsp_hit-frame>
      <Hsp_identity>269</Hsp_identity>
      <Hsp_positive>269</Hsp_positive>
      <Hsp_gaps>5</Hsp_gaps>
      <Hsp_align-len>302</Hsp_align-len>
      <Hsp_qseq>CGCCG-AGGGGTCCGCCGGCCCGTATCGCTGCCTCCCGACCGC-GGGCGGCACTGAAACTATCGTCACAGATCCGGGCGGGATTCTGACTTAGAGGCGTTCAGTCATAATCCCCCAGATGGTAGCCTCGCACCATTGTCTTATCAGGCAAGCACGTAAACCAAAGGTCTGAATCTGCGGTTCCTCTCGTACTGAGCAGAATTACCGTAGCAACGACTTGTCATCAGTAGGGTAAAACTAACCTGTCTCACGACGGTCTAAACCCAGCTCACGTTCCCTATTAGTGGGTGAACAATCCAACGC</Hsp_qseq>
      <Hsp_hseq>CGCCGAAGCGGTCCGTCCGCGCTTATCGTTGCCTCCC-AACGCAGAGATGCA--GATAGTATCGTTACAGATTTGGGCGAGATTCTGACTTAGAGGCGTTCAGTCATAATCCCTCAGATGGTAGCTTCGCACCATTGGCTTATCAGCCAAGCACATAAACCAAATGTCTGAACCTGCGGTTCCTCTCGTACTGAGCAGGATTACCATTGCAACGACGTGTCATCAGTAGGGTAAAACTAACCTGTCTCACGACGGTCTAAACCCAGCTCACGTTCCCTATTAGTGGGTGAACAAGCCAACGC</Hsp_hseq>
      <Hsp_midline>||||| || |||||| | || | ||||| |||||||| | ||| | |  |||  || | |||||| ||||||  ||||| ||||||||||||||||||||||||||||||||| ||||||||||| ||||||||||| |||||||| ||||||| ||||||||| ||||||| ||||||||||||||||||||||||| |||||| | |||||||| ||||||||||||||||||||||||||||||||||||||||||||||||||||||||||||||||||||||||||||| |||||||</Hsp_midline>
    </Hsp>
    <Hsp>
      <Hsp_num>2</Hsp_num>
      <Hsp_bit-score>62.0597</Hsp_bit-score>
      <Hsp_score>33</Hsp_score>
      <Hsp_evalue>1.48934e-05</Hsp_evalue>
      <Hsp_query-from>729</Hsp_query-from>
      <Hsp_query-to>798</Hsp_query-to>
      <Hsp_hit-from>3691</Hsp_hit-from>
      <Hsp_hit-to>3623</Hsp_hit-to>
      <Hsp_query-frame>1</Hsp_query-frame>
      <Hsp_hit-frame>-1</Hsp_hit-frame>
      <Hsp_identity>60</Hsp_identity>
      <Hsp_positive>60</Hsp_positive>
      <Hsp_gaps>5</Hsp_gaps>
      <Hsp_align-len>72</Hsp_align-len>
      <Hsp_qseq>GACCGAGAACTAGGTCGTCTACGAATGATTTGGCACCGC--CACGTCGCATGGGGTGAATATCGCTTCGGTC</Hsp_qseq>
      <Hsp_hseq>GACCGAGAACTAGGTCGTCTACGAATGATTTTACACCTCTTCA-GT-G-ATGGGATCGATATCGTTTCGGTC</Hsp_hseq>
      <Hsp_midline>|||||||||||||||||||||||||||||||  |||| |  || || | ||||| |  |||||| |||||||</Hsp_midline>
    </Hsp>
  </Hit_hsps>
</Hit>
<Hit>
  <Hit_num>22</Hit_num>
  <Hit_id>gi|28375698|dbj|AB102745.1|</Hit_id>
  <Hit_def>Mimachlamys albolineata gene for ITS2, 28S rRNA, partial sequence, country:Japan: Okinawa (Kyota)</Hit_def>
  <Hit_accession>AB102745</Hit_accession>
  <Hit_len>3709</Hit_len>
  <Hit_hsps>
    <Hsp>
      <Hsp_num>1</Hsp_num>
      <Hsp_bit-score>368.604</Hsp_bit-score>
      <Hsp_score>199</Hsp_score>
      <Hsp_evalue>7.83612e-98</Hsp_evalue>
      <Hsp_query-from>890</Hsp_query-from>
      <Hsp_query-to>1167</Hsp_query-to>
      <Hsp_hit-from>3560</Hsp_hit-from>
      <Hsp_hit-to>3285</Hsp_hit-to>
      <Hsp_query-frame>1</Hsp_query-frame>
      <Hsp_hit-frame>-1</Hsp_hit-frame>
      <Hsp_identity>252</Hsp_identity>
      <Hsp_positive>252</Hsp_positive>
      <Hsp_gaps>2</Hsp_gaps>
      <Hsp_align-len>278</Hsp_align-len>
      <Hsp_qseq>TATCGCTGCCTCCCGACCGCGGGCGGCACTGAAACTATCGTCACAGATCCGGGCGGGATTCTGACTTAGAGGCGTTCAGTCATAATCCCCCAGATGGTAGCCTCGCACCATTGTCTTATCAGGCAAGCACGTAAACCAAAGGTCTGAATCTGCGGTTCCTCTCGTACTGAGCAGAATTACCGTAGCAACGACTTGTCATCAGTAGGGTAAAACTAACCTGTCTCACGACGGTCTAAACCCAGCTCACGTTCCCTATTAGTGGGTGAACAATCCAACGC</Hsp_qseq>
      <Hsp_hseq>TATCGTTGCCTCCC-AACGC-GGAGGTGCAGATAGTATCGTTACAGATTTGGGCGAGATTCTGACTTAGAGGCGTTCAGTCATAATCCCTCAGATGGTAGCTTCGCACCATTGGCTTATCAGCCAAGCACATAAACCAAATGTCTGAACCTGCGGTTCCTCTCGTACTGAGCAGGATTACCATTGCAACGACGTGTCATCAGTAGGGTAAAACTAACCTGTCTCACGACGGTCTAAACCCAGCTCACGTTCCCTATTAGTGGGTGAACAAGCCAACGC</Hsp_hseq>
      <Hsp_midline>||||| |||||||| | ||| || ||  | || | |||||| ||||||  ||||| ||||||||||||||||||||||||||||||||| ||||||||||| ||||||||||| |||||||| ||||||| ||||||||| ||||||| ||||||||||||||||||||||||| |||||| | |||||||| ||||||||||||||||||||||||||||||||||||||||||||||||||||||||||||||||||||||||||||| |||||||</Hsp_midline>
    </Hsp>
  </Hit_hsps>
</Hit>
<Hit>
  <Hit_num>23</Hit_num>
  <Hit_id>gi|28375681|dbj|AB101606.1|</Hit_id>
  <Hit_def>Barbatia fusca gene for ITS2, 28S rRNA, partial sequence, country:Japan: Okinawa (Ie island)</Hit_def>
  <Hit_accession>AB101606</Hit_accession>
  <Hit_len>3668</Hit_len>
  <Hit_hsps>
    <Hsp>
      <Hsp_num>1</Hsp_num>
      <Hsp_bit-score>368.604</Hsp_bit-score>
      <Hsp_score>199</Hsp_score>
      <Hsp_evalue>7.83612e-98</Hsp_evalue>
      <Hsp_query-from>729</Hsp_query-from>
      <Hsp_query-to>1167</Hsp_query-to>
      <Hsp_hit-from>3668</Hsp_hit-from>
      <Hsp_hit-to>3241</Hsp_hit-to>
      <Hsp_query-frame>1</Hsp_query-frame>
      <Hsp_hit-frame>-1</Hsp_hit-frame>
      <Hsp_identity>365</Hsp_identity>
      <Hsp_positive>365</Hsp_positive>
      <Hsp_gaps>19</Hsp_gaps>
      <Hsp_align-len>443</Hsp_align-len>
      <Hsp_qseq>GACCGAGAACTAGGTCGTCTACGAATGATTTGGCACCGCCACGTCGCATGGGGTGAATATCGCTTCGGTCCCCGC-G-CGCGCTGCTCGGCGCGACGGCCAGTGACCGTGAGTGCTGCGGCTCGTCCACGACCAGGCGCCCCGCCGAGGGGTCCGCCGGCCCGTATCGCTGCCTCCCGACCGC-G-GGCGGCACTGAAACTATCGTCACAGATCCGGGCGGGATTCTGACTTAGAGGCGTTCAGTCATAATCCCCCAGATGGTAGCCTCGCACCATTGTCTTATCAGGCAAGCACGTAAACCAAAGGTCTGAATCTGCGGTTCCTCTCGTACTGAGCAGAATTACCGTAGCAACGACTTGTCATCAGTAGGGTAAAACTAACCTGTCTCACGACGGTCTAAACCCAGCTCACGTTCCCTATTAGTGGGTGAACAATCCAACGC</Hsp_qseq>
      <Hsp_hseq>GACCGAGAGCTAAGTCGTCTACAAATGATTTTACACCTCTGCATTGCATGGGGTTGATATCGTTTCGG--CCAGCAGACGCG-AG-TCAGCG-AACTGCCAATGGCC-TG-TTGCTGTGGCTTAACCACCG-CAGACG--CCAATGA-TGGTCCGTCCGCGTTTATCGTTGCCTCCC-AACGCTGAGGC-GCA-T-AAAGTATCGTTACATTTTTGGGCGAGATTCTAACTTAGAGGCGTTCAGTTATAATCCCTCAGATGGTAGCTTCGCACCATTGGCTTATCAGCCAAGCACATAAACCAAATGTCTGAACCTGCGGTTCCTCTCGTACTGAGCAGGATTACCATTGCAACGACCTGTCATCAGTAGGGTAAAACTAACCTGTCTCACGACGGTCTAAACCCAGCTCACGTTCCCTATTAGTGGGTGAACAATCCAACGC</Hsp_hseq>
      <Hsp_midline>|||||||| ||| ||||||||| ||||||||  |||| |  | | |||||||||  |||||| |||||  || || | ||||  | || |||  || |||| || || ||  ||||| ||||   ||||   ||| ||  ||   ||  |||||| | ||   ||||| |||||||| | ||| | ||| ||| | ||| |||||| |||  |  ||||| |||||| ||||||||||||||||| |||||||| ||||||||||| ||||||||||| |||||||| ||||||| ||||||||| ||||||| ||||||||||||||||||||||||| |||||| | |||||||| |||||||||||||||||||||||||||||||||||||||||||||||||||||||||||||||||||||||||||||||||||||</Hsp_midline>
    </Hsp>
  </Hit_hsps>
</Hit>
<Hit>
  <Hit_num>24</Hit_num>
  <Hit_id>gi|28375701|dbj|AB102748.1|</Hit_id>
  <Hit_def>Mizuhopecten yessoensis gene for ITS2, 28S rRNA, partial sequence, country:Japan: north Honshu (Sanriku coast)</Hit_def>
  <Hit_accession>AB102748</Hit_accession>
  <Hit_len>3705</Hit_len>
  <Hit_hsps>
    <Hsp>
      <Hsp_num>1</Hsp_num>
      <Hsp_bit-score>366.757</Hsp_bit-score>
      <Hsp_score>198</Hsp_score>
      <Hsp_evalue>2.81837e-97</Hsp_evalue>
      <Hsp_query-from>876</Hsp_query-from>
      <Hsp_query-to>1167</Hsp_query-to>
      <Hsp_hit-from>3570</Hsp_hit-from>
      <Hsp_hit-to>3281</Hsp_hit-to>
      <Hsp_query-frame>1</Hsp_query-frame>
      <Hsp_hit-frame>-1</Hsp_hit-frame>
      <Hsp_identity>261</Hsp_identity>
      <Hsp_positive>261</Hsp_positive>
      <Hsp_gaps>2</Hsp_gaps>
      <Hsp_align-len>292</Hsp_align-len>
      <Hsp_qseq>GGTCCGCCGGCCCGTATCGCTGCCTCCCGACCGCGGGCGGCACTGAAACTATCGTCACAGATCCGGGCGGGATTCTGACTTAGAGGCGTTCAGTCATAATCCCCCAGATGGTAGCCTCGCACCATTGTCTTATCAGGCAAGCACGTAAACCAAAGGTCTGAATCTGCGGTTCCTCTCGTACTGAGCAGAATTACCGTAGCAACGACTTGTCATCAGTAGGGTAAAACTAACCTGTCTCACGACGGTCTAAACCCAGCTCACGTTCCCTATTAGTGGGTGAACAATCCAACGC</Hsp_qseq>
      <Hsp_hseq>GGTCCGTCCGCGCTTATCGTTGCCTCCC-AACGC-AGAGGTGCAGATAGTATCGTTACAGATTTGGGCGAGATTCTGACTTAGAGGCGTTCAGTCATAATCCCTCAGATGGTAGCTTCGCACCATTGGCTTATCAGCCAAGCACATAAACCAAATGTCTGAACCTGCGGTTCCTCTCGTACTGAGCAGGATTACCATTGCAACGACGTGTCATCAGTAGGGTAAAACTAACCTGTCTCACGACGGTCTAAACCCAGCTCACGTTCCCTATTAGTGGGTGAACAAGCCAACGC</Hsp_hseq>
      <Hsp_midline>|||||| | || | ||||| |||||||| | |||  | ||  | || | |||||| ||||||  ||||| ||||||||||||||||||||||||||||||||| ||||||||||| ||||||||||| |||||||| ||||||| ||||||||| ||||||| ||||||||||||||||||||||||| |||||| | |||||||| ||||||||||||||||||||||||||||||||||||||||||||||||||||||||||||||||||||||||||||| |||||||</Hsp_midline>
    </Hsp>
  </Hit_hsps>
</Hit>
<Hit>
  <Hit_num>25</Hit_num>
  <Hit_id>gi|28375696|dbj|AB102743.1|</Hit_id>
  <Hit_def>Excellichlamys spectabilis gene for ITS2, 28S rRNA, partial sequence, country:Japan: Okinawa</Hit_def>
  <Hit_accession>AB102743</Hit_accession>
  <Hit_len>3703</Hit_len>
  <Hit_hsps>
    <Hsp>
      <Hsp_num>1</Hsp_num>
      <Hsp_bit-score>366.757</Hsp_bit-score>
      <Hsp_score>198</Hsp_score>
      <Hsp_evalue>2.81837e-97</Hsp_evalue>
      <Hsp_query-from>876</Hsp_query-from>
      <Hsp_query-to>1167</Hsp_query-to>
      <Hsp_hit-from>3566</Hsp_hit-from>
      <Hsp_hit-to>3277</Hsp_hit-to>
      <Hsp_query-frame>1</Hsp_query-frame>
      <Hsp_hit-frame>-1</Hsp_hit-frame>
      <Hsp_identity>262</Hsp_identity>
      <Hsp_positive>262</Hsp_positive>
      <Hsp_gaps>4</Hsp_gaps>
      <Hsp_align-len>293</Hsp_align-len>
      <Hsp_qseq>GGTCCGCCGGCCCGTATCGCTGCCTCCCGACCGC-GGGCGGCACTGAAACTATCGTCACAGATCCGGGCGGGATTCTGACTTAGAGGCGTTCAGTCATAATCCCCCAGATGGTAGCCTCGCACCATTGTCTTATCAGGCAAGCACGTAAACCAAAGGTCTGAATCTGCGGTTCCTCTCGTACTGAGCAGAATTACCGTAGCAACGACTTGTCATCAGTAGGGTAAAACTAACCTGTCTCACGACGGTCTAAACCCAGCTCACGTTCCCTATTAGTGGGTGAACAATCCAACGC</Hsp_qseq>
      <Hsp_hseq>GGTCCGTCCGCGCTTATCGTTGCCTCCC-AACGCAGAGATGCA--GATAGTATCGTTACAGATTTGGGCGAGATTCTGACTTAGAGGCGTTCAGTCATAATCCCTCAGATGGTAGCTTCGCACCATTGGCTTATCAGCCAAGCACATAAACCAAATGTCTGAACCTGCGGTTCCTCTCGTACTGAGCAGGATTACCATTGCAACGACGTGTCATCAGTAGGGTAAAACTAACCTGTCTCACGACGGTCTAAACCCAGCTCACGTTCCCTATTAGTGGGTGAACAAGCCAACGC</Hsp_hseq>
      <Hsp_midline>|||||| | || | ||||| |||||||| | ||| | |  |||  || | |||||| ||||||  ||||| ||||||||||||||||||||||||||||||||| ||||||||||| ||||||||||| |||||||| ||||||| ||||||||| ||||||| ||||||||||||||||||||||||| |||||| | |||||||| ||||||||||||||||||||||||||||||||||||||||||||||||||||||||||||||||||||||||||||| |||||||</Hsp_midline>
    </Hsp>
    <Hsp>
      <Hsp_num>2</Hsp_num>
      <Hsp_bit-score>62.0597</Hsp_bit-score>
      <Hsp_score>33</Hsp_score>
      <Hsp_evalue>1.48934e-05</Hsp_evalue>
      <Hsp_query-from>729</Hsp_query-from>
      <Hsp_query-to>798</Hsp_query-to>
      <Hsp_hit-from>3703</Hsp_hit-from>
      <Hsp_hit-to>3635</Hsp_hit-to>
      <Hsp_query-frame>1</Hsp_query-frame>
      <Hsp_hit-frame>-1</Hsp_hit-frame>
      <Hsp_identity>60</Hsp_identity>
      <Hsp_positive>60</Hsp_positive>
      <Hsp_gaps>5</Hsp_gaps>
      <Hsp_align-len>72</Hsp_align-len>
      <Hsp_qseq>GACCGAGAACTAGGTCGTCTACGAATGATTTGGCACCGC--CACGTCGCATGGGGTGAATATCGCTTCGGTC</Hsp_qseq>
      <Hsp_hseq>GACCGAGAACTAGGTCGTCTACGAATGATTTTACACCTCTTCA-GT-G-ATGGGATCGATATCGTTTCGGTC</Hsp_hseq>
      <Hsp_midline>|||||||||||||||||||||||||||||||  |||| |  || || | ||||| |  |||||| |||||||</Hsp_midline>
    </Hsp>
  </Hit_hsps>
</Hit>
<Hit>
  <Hit_num>26</Hit_num>
  <Hit_id>gi|28411604|dbj|AB103121.1|</Hit_id>
  <Hit_def>Urumella concava gene for ITS2, 28S rRNA, partial sequence, country:Japan: Okinawa (Shimoji island)</Hit_def>
  <Hit_accession>AB103121</Hit_accession>
  <Hit_len>3706</Hit_len>
  <Hit_hsps>
    <Hsp>
      <Hsp_num>1</Hsp_num>
      <Hsp_bit-score>363.064</Hsp_bit-score>
      <Hsp_score>196</Hsp_score>
      <Hsp_evalue>3.64579e-96</Hsp_evalue>
      <Hsp_query-from>921</Hsp_query-from>
      <Hsp_query-to>1167</Hsp_query-to>
      <Hsp_hit-from>3522</Hsp_hit-from>
      <Hsp_hit-to>3276</Hsp_hit-to>
      <Hsp_query-frame>1</Hsp_query-frame>
      <Hsp_hit-frame>-1</Hsp_hit-frame>
      <Hsp_identity>230</Hsp_identity>
      <Hsp_positive>230</Hsp_positive>
      <Hsp_gaps>0</Hsp_gaps>
      <Hsp_align-len>247</Hsp_align-len>
      <Hsp_qseq>AAACTATCGTCACAGATCCGGGCGGGATTCTGACTTAGAGGCGTTCAGTCATAATCCCCCAGATGGTAGCCTCGCACCATTGTCTTATCAGGCAAGCACGTAAACCAAAGGTCTGAATCTGCGGTTCCTCTCGTACTGAGCAGAATTACCGTAGCAACGACTTGTCATCAGTAGGGTAAAACTAACCTGTCTCACGACGGTCTAAACCCAGCTCACGTTCCCTATTAGTGGGTGAACAATCCAACGC</Hsp_qseq>
      <Hsp_hseq>AAAGTATCGTTACATTTTTGGGCGAGATTCTGACTTAGAGGCGTTCAGTCATAATCCCTCAGATGGTAGCTTCGCACCATTGGCTTATCAGCCAAGCACATAAACCAAATGTCTGAACCTGCGGTTCCTCTCGTACTGAGCAGGATTACCATTGCAACGACTTGTCATCAGTAGGGTAAAACTAACCTGTCTCACGACGGTCTAAACCCAGCTCACGTTCCCTATTAGTGGGTGAACAATCCAACGC</Hsp_hseq>
      <Hsp_midline>||| |||||| |||  |  ||||| ||||||||||||||||||||||||||||||||| ||||||||||| ||||||||||| |||||||| ||||||| ||||||||| ||||||| ||||||||||||||||||||||||| |||||| | ||||||||||||||||||||||||||||||||||||||||||||||||||||||||||||||||||||||||||||||||||||||||||||||</Hsp_midline>
    </Hsp>
  </Hit_hsps>
</Hit>
<Hit>
  <Hit_num>27</Hit_num>
  <Hit_id>gi|28394179|dbj|AB101611.1|</Hit_id>
  <Hit_def>Cucullaea labiata gene for ITS2, 28S rRNA, partial sequence, country:Japan: south Shikoku (Ookata)</Hit_def>
  <Hit_accession>AB101611</Hit_accession>
  <Hit_len>3666</Hit_len>
  <Hit_hsps>
    <Hsp>
      <Hsp_num>1</Hsp_num>
      <Hsp_bit-score>363.064</Hsp_bit-score>
      <Hsp_score>196</Hsp_score>
      <Hsp_evalue>3.64579e-96</Hsp_evalue>
      <Hsp_query-from>729</Hsp_query-from>
      <Hsp_query-to>1167</Hsp_query-to>
      <Hsp_hit-from>3666</Hsp_hit-from>
      <Hsp_hit-to>3240</Hsp_hit-to>
      <Hsp_query-frame>1</Hsp_query-frame>
      <Hsp_hit-frame>-1</Hsp_hit-frame>
      <Hsp_identity>365</Hsp_identity>
      <Hsp_positive>365</Hsp_positive>
      <Hsp_gaps>22</Hsp_gaps>
      <Hsp_align-len>444</Hsp_align-len>
      <Hsp_qseq>GACCGAGAACTAGGTCGTCTACGAATGATTTGGCACCGCCACGTCGCATGGGGTGAATATCGCTTCGGTCCCCGC-G-CGCGCTGCTCGGCGCGACGGCCAGTGACCGTGAGTGCTGCGGCTCGTCCACGACCAGGCGCCCCGCC-GAGGGGTCCGCCGGCCCGTATCGCTGCCTCCCGACCGC-G-GGCGGCACTGAAACTATCGTCACAGATCCGGGCGGGATTCTGACTTAGAGGCGTTCAGTCATAATCCCCCAGATGGTAGCCTCGCACCATTGTCTTATCAGGCAAGCACGTAAACCAAAGGTCTGAATCTGCGGTTCCTCTCGTACTGAGCAGAATTACCGTAGCAACGACTTGTCATCAGTAGGGTAAAACTAACCTGTCTCACGACGGTCTAAACCCAGCTCACGTTCCCTATTAGTGGGTGAACAATCCAACGC</Hsp_qseq>
      <Hsp_hseq>GACCGAGAGCTAAGTCGTCTACAAATGATTTTACACCTCTGCATTGCATGGGGTTGATATCGTTTCGG--CCAGCAGACGCG-AG-TCAGCG-AACTGCGAATGGCC-TG-TTGCTGCGGCT--T-AACCACCA--CG-GACGCCAAAATGGTCCGTCCGTGTTTATCGTTGCCTCCC-AACGCTGAGGC-GCA-T-AAAGTATCGTTACATTTTTGGGCGAGATTCTAACTTAGAGGCGTTCAGTTATAATCCCTCAGATGGTAGCTTCGCACCATTGGCTTATCAGCCAAGCACATAAACCAAATGTCTGAACCTGCGGTTCCTCTCGTACTGAGCAGGATTACCATTGCAACGACCTGTCATCAGTAGGGTAAAACTAACCTGTCTCACGACGGTCTAAACCCAGCTCACGTTCCCTATTAGTGGGTGAACAATCCAACGC</Hsp_hseq>
      <Hsp_midline>|||||||| ||| ||||||||| ||||||||  |||| |  | | |||||||||  |||||| |||||  || || | ||||  | || |||  || || | || || ||  ||||||||||  |  || ||||  ||   ||||  |  |||||| | |    ||||| |||||||| | ||| | ||| ||| | ||| |||||| |||  |  ||||| |||||| ||||||||||||||||| |||||||| ||||||||||| ||||||||||| |||||||| ||||||| ||||||||| ||||||| ||||||||||||||||||||||||| |||||| | |||||||| |||||||||||||||||||||||||||||||||||||||||||||||||||||||||||||||||||||||||||||||||||||</Hsp_midline>
    </Hsp>
  </Hit_hsps>
</Hit>
<Hit>
  <Hit_num>28</Hit_num>
  <Hit_id>gi|28375692|dbj|AB102739.1|</Hit_id>
  <Hit_def>Anomia sinensis gene for ITS2, 28S rRNA, partial sequence, country:Japan: central Honshu (Manazuru)</Hit_def>
  <Hit_accession>AB102739</Hit_accession>
  <Hit_len>3694</Hit_len>
  <Hit_hsps>
    <Hsp>
      <Hsp_num>1</Hsp_num>
      <Hsp_bit-score>363.064</Hsp_bit-score>
      <Hsp_score>196</Hsp_score>
      <Hsp_evalue>3.64579e-96</Hsp_evalue>
      <Hsp_query-from>890</Hsp_query-from>
      <Hsp_query-to>1167</Hsp_query-to>
      <Hsp_hit-from>3534</Hsp_hit-from>
      <Hsp_hit-to>3259</Hsp_hit-to>
      <Hsp_query-frame>1</Hsp_query-frame>
      <Hsp_hit-frame>-1</Hsp_hit-frame>
      <Hsp_identity>252</Hsp_identity>
      <Hsp_positive>252</Hsp_positive>
      <Hsp_gaps>4</Hsp_gaps>
      <Hsp_align-len>279</Hsp_align-len>
      <Hsp_qseq>TATCGCTGCCTCCCGACCGCGG-GCGGCACTGAAACTATCGTCACAGATCCGGGCGGGATTCTGACTTAGAGGCGTTCAGTCATAATCCCCCAGATGGTAGCCTCGCACCATTGTCTTATCAGGCAAGCACGTAAACCAAAGGTCTGAATCTGCGGTTCCTCTCGTACTGAGCAGAATTACCGTAGCAACGACTTGTCATCAGTAGGGTAAAACTAACCTGTCTCACGACGGTCTAAACCCAGCTCACGTTCCCTATTAGTGGGTGAACAATCCAACGC</Hsp_qseq>
      <Hsp_hseq>TATCGTTGCCTCCC-AACGCGGAGGTGCA-T-AGAGTATCGTTACAGATCTGGGCGAGATTCTGACTTAGAGGCGTTCAGTCATAATCTCTCAGATGGTAGCCTCGCACCATTGGCTGATCAGCCAAGCACATAAACCAAATGTCTGAACCTGCGGTTCCTCTCGTACTGAGCAGGATTACCATTGCAACGACGAGTCATCAGTAGGGTAAAACTAACCTGTCTCACGACGGTCTAAACCCAGCTCACGTTCCCTATTAGTGGGTGAACAAGCCAACGC</Hsp_hseq>
      <Hsp_midline>||||| |||||||| | ||||| |  ||| | | | |||||| ||||||| ||||| ||||||||||||||||||||||||||||||| | ||||||||||||||||||||||| || ||||| ||||||| ||||||||| ||||||| ||||||||||||||||||||||||| |||||| | ||||||||  |||||||||||||||||||||||||||||||||||||||||||||||||||||||||||||||||||||||||||| |||||||</Hsp_midline>
    </Hsp>
  </Hit_hsps>
</Hit>
<Hit>
  <Hit_num>29</Hit_num>
  <Hit_id>gi|28375680|dbj|AB101605.1|</Hit_id>
  <Hit_def>Barbatia lacerata gene for ITS2, 28S rRNA, partial sequence, country:Japan: Okinawa (Iriomote island)</Hit_def>
  <Hit_accession>AB101605</Hit_accession>
  <Hit_len>3671</Hit_len>
  <Hit_hsps>
    <Hsp>
      <Hsp_num>1</Hsp_num>
      <Hsp_bit-score>363.064</Hsp_bit-score>
      <Hsp_score>196</Hsp_score>
      <Hsp_evalue>3.64579e-96</Hsp_evalue>
      <Hsp_query-from>890</Hsp_query-from>
      <Hsp_query-to>1167</Hsp_query-to>
      <Hsp_hit-from>3518</Hsp_hit-from>
      <Hsp_hit-to>3243</Hsp_hit-to>
      <Hsp_query-frame>1</Hsp_query-frame>
      <Hsp_hit-frame>-1</Hsp_hit-frame>
      <Hsp_identity>253</Hsp_identity>
      <Hsp_positive>253</Hsp_positive>
      <Hsp_gaps>6</Hsp_gaps>
      <Hsp_align-len>280</Hsp_align-len>
      <Hsp_qseq>TATCGCTGCCTCCCGACCGC-G-GGCGGCACTGAAACTATCGTCACAGATCCGGGCGGGATTCTGACTTAGAGGCGTTCAGTCATAATCCCCCAGATGGTAGCCTCGCACCATTGTCTTATCAGGCAAGCACGTAAACCAAAGGTCTGAATCTGCGGTTCCTCTCGTACTGAGCAGAATTACCGTAGCAACGACTTGTCATCAGTAGGGTAAAACTAACCTGTCTCACGACGGTCTAAACCCAGCTCACGTTCCCTATTAGTGGGTGAACAATCCAACGC</Hsp_qseq>
      <Hsp_hseq>TATCGTTGCCTCCC-AACGCTGAGGC-GCA-T-AAAGTATCGTTACATTTTTGGGCGAGATTCTAACTTAGAGGCGTTCAGTTATAATCCCTCAGATGGTAGCTTCGCACCATTGGCTTATCAGCCAAGCACATAAACCAAATGTCTGAACCTGCGGTTCCTCTCGTACTGAGCAGGATTACCATTGCAACGACTTGTCATCAGTAGGGTAAAACTAACCTGTCTCACGACGGTCTAAACCCAGCTCACGTTCCCTATTAGTGGGTGAACAATCCAACGC</Hsp_hseq>
      <Hsp_midline>||||| |||||||| | ||| | ||| ||| | ||| |||||| |||  |  ||||| |||||| ||||||||||||||||| |||||||| ||||||||||| ||||||||||| |||||||| ||||||| ||||||||| ||||||| ||||||||||||||||||||||||| |||||| | ||||||||||||||||||||||||||||||||||||||||||||||||||||||||||||||||||||||||||||||||||||||||||||||</Hsp_midline>
    </Hsp>
  </Hit_hsps>
</Hit>
<Hit>
  <Hit_num>30</Hit_num>
  <Hit_id>gi|14280054|gb|AF342786.1|AF342785S2</Hit_id>
  <Hit_def>Amphiporus sp. MWS-2001 internal transcribed spacer 2, and 28S ribosomal RNA gene, partial sequence</Hit_def>
  <Hit_accession>AF342786</Hit_accession>
  <Hit_len>4001</Hit_len>
  <Hit_hsps>
    <Hsp>
      <Hsp_num>1</Hsp_num>
      <Hsp_bit-score>361.217</Hsp_bit-score>
      <Hsp_score>195</Hsp_score>
      <Hsp_evalue>1.31126e-95</Hsp_evalue>
      <Hsp_query-from>890</Hsp_query-from>
      <Hsp_query-to>1167</Hsp_query-to>
      <Hsp_hit-from>3799</Hsp_hit-from>
      <Hsp_hit-to>3519</Hsp_hit-to>
      <Hsp_query-frame>1</Hsp_query-frame>
      <Hsp_hit-frame>-1</Hsp_hit-frame>
      <Hsp_identity>255</Hsp_identity>
      <Hsp_positive>255</Hsp_positive>
      <Hsp_gaps>7</Hsp_gaps>
      <Hsp_align-len>283</Hsp_align-len>
      <Hsp_qseq>TATCGCTGCCTCCCGACCG-CGGGCGGCACTGAAACTATCGTCACAGATCCGGGCGGGATTCTGACTTAGAGGCGTTCAGTCATAATCCCCCAGATGGTAGCCTCGCACCATTGTCTTATCAGGCAAGCACGTAAACCAAAGGTCTGAATCTGCGGTTCCTCTCGTACTGAGCAGAATTACC-GTAGCAACGA-C--TTGTCATCAGTAGGGTAAAACTAACCTGTCTCACGACGGTCTAAACCCAGCTCACGTTCCCTATTAGTGGGTGAACAATCCAACGC</Hsp_qseq>
      <Hsp_hseq>TATCGATGCCTCCCGATGGTCCGAGGACAC-GAAAATATCGTTGCATGTTTGGGCGGGATTCTGACTTAGAGGCGTTCAGTCATAATCCCCCAGATGGTAGCCTCGCACCATTGGCTTATCAGCCAAGCACGTAAACCAAATGTCTGAACCTGCGGTTCCTCTCGTACTGAGCAGGATTACCAGT-GCAACGACCAATGGTCATCAGTAGGGTAAAACTAACCTGTCTCACGACGGTCTAAACCCAGCTCACGTTCCCTATTGGTGGGTGAACAATCCAACGC</Hsp_hseq>
      <Hsp_midline>||||| ||||||||||  | | |  | ||| |||| ||||||  ||  |  ||||||||||||||||||||||||||||||||||||||||||||||||||||||||||||||| |||||||| ||||||||||||||||| ||||||| ||||||||||||||||||||||||| |||||| || ||||||| |  | ||||||||||||||||||||||||||||||||||||||||||||||||||||||||||||||| ||||||||||||||||||||</Hsp_midline>
    </Hsp>
  </Hit_hsps>
</Hit>
<Hit>
  <Hit_num>31</Hit_num>
  <Hit_id>gi|28375697|dbj|AB102744.1|</Hit_id>
  <Hit_def>Gloripallium speciosum gene for ITS2, 28S rRNA, partial sequence, country:Japan: Okinawa (Seragaki)</Hit_def>
  <Hit_accession>AB102744</Hit_accession>
  <Hit_len>3711</Hit_len>
  <Hit_hsps>
    <Hsp>
      <Hsp_num>1</Hsp_num>
      <Hsp_bit-score>361.217</Hsp_bit-score>
      <Hsp_score>195</Hsp_score>
      <Hsp_evalue>1.31126e-95</Hsp_evalue>
      <Hsp_query-from>925</Hsp_query-from>
      <Hsp_query-to>1167</Hsp_query-to>
      <Hsp_hit-from>3529</Hsp_hit-from>
      <Hsp_hit-to>3287</Hsp_hit-to>
      <Hsp_query-frame>1</Hsp_query-frame>
      <Hsp_hit-frame>-1</Hsp_hit-frame>
      <Hsp_identity>227</Hsp_identity>
      <Hsp_positive>227</Hsp_positive>
      <Hsp_gaps>0</Hsp_gaps>
      <Hsp_align-len>243</Hsp_align-len>
      <Hsp_qseq>TATCGTCACAGATCCGGGCGGGATTCTGACTTAGAGGCGTTCAGTCATAATCCCCCAGATGGTAGCCTCGCACCATTGTCTTATCAGGCAAGCACGTAAACCAAAGGTCTGAATCTGCGGTTCCTCTCGTACTGAGCAGAATTACCGTAGCAACGACTTGTCATCAGTAGGGTAAAACTAACCTGTCTCACGACGGTCTAAACCCAGCTCACGTTCCCTATTAGTGGGTGAACAATCCAACGC</Hsp_qseq>
      <Hsp_hseq>TATCGTTACAGATTTGGGCGAGATTCTGACTTAGAGGCGTTCAGTCATAATCCCTCAGATGGTAGCTTCGCACCATTGGCTTATCAGCCAAGCACATAAACCAAATGTCTGAACCTGCGGTTCCTCTCGTACTGAGCAGGATTACCATTGCAACGACATGTCATCAGTAGGGTAAAACTAACCTGTCTCACGACGGTCTAAACCCAGCTCACGTTCCCTATTAGTGGGTGAACAAGCCAACGC</Hsp_hseq>
      <Hsp_midline>|||||| ||||||  ||||| ||||||||||||||||||||||||||||||||| ||||||||||| ||||||||||| |||||||| ||||||| ||||||||| ||||||| ||||||||||||||||||||||||| |||||| | |||||||| ||||||||||||||||||||||||||||||||||||||||||||||||||||||||||||||||||||||||||||| |||||||</Hsp_midline>
    </Hsp>
    <Hsp>
      <Hsp_num>2</Hsp_num>
      <Hsp_bit-score>62.0597</Hsp_bit-score>
      <Hsp_score>33</Hsp_score>
      <Hsp_evalue>1.48934e-05</Hsp_evalue>
      <Hsp_query-from>729</Hsp_query-from>
      <Hsp_query-to>798</Hsp_query-to>
      <Hsp_hit-from>3711</Hsp_hit-from>
      <Hsp_hit-to>3643</Hsp_hit-to>
      <Hsp_query-frame>1</Hsp_query-frame>
      <Hsp_hit-frame>-1</Hsp_hit-frame>
      <Hsp_identity>60</Hsp_identity>
      <Hsp_positive>60</Hsp_positive>
      <Hsp_gaps>5</Hsp_gaps>
      <Hsp_align-len>72</Hsp_align-len>
      <Hsp_qseq>GACCGAGAACTAGGTCGTCTACGAATGATTTGGCACCGC--CACGTCGCATGGGGTGAATATCGCTTCGGTC</Hsp_qseq>
      <Hsp_hseq>GACCGAGAACTAGGTCGTCTACGAATGATTTTACACCTCTTCA-GT-G-ATGGGATCGATATCGTTTCGGTC</Hsp_hseq>
      <Hsp_midline>|||||||||||||||||||||||||||||||  |||| |  || || | ||||| |  |||||| |||||||</Hsp_midline>
    </Hsp>
  </Hit_hsps>
</Hit>
<Hit>
  <Hit_num>32</Hit_num>
  <Hit_id>gi|172053653|gb|EU418877.1|</Hit_id>
  <Hit_def>Saccocirrus papillocercus 28S ribosomal RNA gene, partial sequence</Hit_def>
  <Hit_accession>EU418877</Hit_accession>
  <Hit_len>3439</Hit_len>
  <Hit_hsps>
    <Hsp>
      <Hsp_num>1</Hsp_num>
      <Hsp_bit-score>359.37</Hsp_bit-score>
      <Hsp_score>194</Hsp_score>
      <Hsp_evalue>4.71613e-95</Hsp_evalue>
      <Hsp_query-from>950</Hsp_query-from>
      <Hsp_query-to>1167</Hsp_query-to>
      <Hsp_hit-from>3439</Hsp_hit-from>
      <Hsp_hit-to>3222</Hsp_hit-to>
      <Hsp_query-frame>1</Hsp_query-frame>
      <Hsp_hit-frame>-1</Hsp_hit-frame>
      <Hsp_identity>211</Hsp_identity>
      <Hsp_positive>211</Hsp_positive>
      <Hsp_gaps>2</Hsp_gaps>
      <Hsp_align-len>219</Hsp_align-len>
      <Hsp_qseq>CTGACTTAGAGGCGTTCAGTCATAATCCCCCAGATGGTAGCCTCGCACCATTGTCTTATCAGGCAAGCACGTAAACCAAAGGTCTGAATCTGCGGTTCCTCTCGTACTGAGCAGAATTACC-GTAGCAACGACTTGTCATCAGTAGGGTAAAACTAACCTGTCTCACGACGGTCTAAACCCAGCTCACGTTCCCTATTAGTGGGTGAACAATCCAACGC</Hsp_qseq>
      <Hsp_hseq>CTGACTTAGAGGCGTTCAGTCATAATCCCCCAGATGGTAGCCTCGCACCATTGGCTTATCAGCCAAGCACATAAACCAAATGTCTGAACCTGCGGTTCCTCTCGTACTGAGCAGGATTACCAGT-GCAACGACTTGTCATCAGTAGGGTAAAACTAACCTGTCTCACGACGGTCTAAACCCAGCTCACGTTCCCTATTAGTGGGTGAACAATCCAACGC</Hsp_hseq>
      <Hsp_midline>||||||||||||||||||||||||||||||||||||||||||||||||||||| |||||||| ||||||| ||||||||| ||||||| ||||||||||||||||||||||||| |||||| || ||||||||||||||||||||||||||||||||||||||||||||||||||||||||||||||||||||||||||||||||||||||||||||||</Hsp_midline>
    </Hsp>
  </Hit_hsps>
</Hit>
<Hit>
  <Hit_num>33</Hit_num>
  <Hit_id>gi|28375712|dbj|AB102759.1|</Hit_id>
  <Hit_def>Pycnodonte taniguchii genes for ITS2, 28S rRNA, partial sequence, country: Japan: Okinawa (Shimoji island)</Hit_def>
  <Hit_accession>AB102759</Hit_accession>
  <Hit_len>3714</Hit_len>
  <Hit_hsps>
    <Hsp>
      <Hsp_num>1</Hsp_num>
      <Hsp_bit-score>359.37</Hsp_bit-score>
      <Hsp_score>194</Hsp_score>
      <Hsp_evalue>4.71613e-95</Hsp_evalue>
      <Hsp_query-from>936</Hsp_query-from>
      <Hsp_query-to>1167</Hsp_query-to>
      <Hsp_hit-from>3512</Hsp_hit-from>
      <Hsp_hit-to>3279</Hsp_hit-to>
      <Hsp_query-frame>1</Hsp_query-frame>
      <Hsp_hit-frame>-1</Hsp_hit-frame>
      <Hsp_identity>221</Hsp_identity>
      <Hsp_positive>221</Hsp_positive>
      <Hsp_gaps>2</Hsp_gaps>
      <Hsp_align-len>234</Hsp_align-len>
      <Hsp_qseq>ATCCGGGCGGGATTCTGACTTAGAGGCGTTCAGTCATAATCCCCCAGATGGTAGCCTCGCACCATTGTCTTATCAGGCAAGCACGTAAACCAAAGGTCTGAATCTGCGGTTCCTCTCGTACTGAGCAGAATTACCGTAGCAACGACTT--GTCATCAGTAGGGTAAAACTAACCTGTCTCACGACGGTCTAAACCCAGCTCACGTTCCCTATTAGTGGGTGAACAATCCAACGC</Hsp_qseq>
      <Hsp_hseq>ATCTGGGCGAGATTCTGACTTAGAGGCGTTCAGTCATAATCCCTCAGATGGTAGCCTCGCACCATTGGCTTATCAGCCAAGCACATAAACCAAATGTCTGAACCTGCGGTTCCTCTCGTACTGAGCAGGATTACCGTTGCAACGACTTTAGTCATCAGTAGGGTAAAACTAACCTGTCTCACGACGGTCTAAACCCAGCTCACGTTCCCTATTAGTGGGTGAACAAGCCAACGC</Hsp_hseq>
      <Hsp_midline>||| ||||| ||||||||||||||||||||||||||||||||| ||||||||||||||||||||||| |||||||| ||||||| ||||||||| ||||||| ||||||||||||||||||||||||| |||||||| ||||||||||  |||||||||||||||||||||||||||||||||||||||||||||||||||||||||||||||||||||||||||| |||||||</Hsp_midline>
    </Hsp>
  </Hit_hsps>
</Hit>
<Hit>
  <Hit_num>34</Hit_num>
  <Hit_id>gi|28375710|dbj|AB102757.1|</Hit_id>
  <Hit_def>Crassostrea gigas genes for ITS2, 28S rRNA, partial sequence, country: Japan: Okinawa (Haneji inland sea)</Hit_def>
  <Hit_accession>AB102757</Hit_accession>
  <Hit_len>3761</Hit_len>
  <Hit_hsps>
    <Hsp>
      <Hsp_num>1</Hsp_num>
      <Hsp_bit-score>359.37</Hsp_bit-score>
      <Hsp_score>194</Hsp_score>
      <Hsp_evalue>4.71613e-95</Hsp_evalue>
      <Hsp_query-from>861</Hsp_query-from>
      <Hsp_query-to>1167</Hsp_query-to>
      <Hsp_hit-from>3633</Hsp_hit-from>
      <Hsp_hit-to>3325</Hsp_hit-to>
      <Hsp_query-frame>1</Hsp_query-frame>
      <Hsp_hit-frame>-1</Hsp_hit-frame>
      <Hsp_identity>275</Hsp_identity>
      <Hsp_positive>275</Hsp_positive>
      <Hsp_gaps>10</Hsp_gaps>
      <Hsp_align-len>313</Hsp_align-len>
      <Hsp_qseq>GGCGCCCCGCCGA-G-GGGTCCGCCGGCCCGTATCGCTGCCTCCCGACCGCGGGCG-GCACTGAA-ACTATCGTCACAGATCCGGGCGGGATTCTGACTTAGAGGCGTTCAGTCATAATCCCCCAGATGGTAGCCTCGCACCATTGTCTTATCAGGCAAGCACGTAAACCAAAGGTCTGAATCTGCGGTTCCTCTCGTACTGAGCAGAATTACCGTAGCAACGACT--TGTCATCAGTAGGGTAAAACTAACCTGTCTCACGACGGTCTAAACCCAGCTCACGTTCCCTATTAGTGGGTGAACAATCCAACGC</Hsp_qseq>
      <Hsp_hseq>GGCG-CCCG-CGATGCGGGTCCGCCGACACTTATCGTTGCCGCCC-AAGGCCGAAGTGCA-TAAAGAGTATCGTTGTAGATCTGGGCGAGATTCTGACTTAGAGGCGTTCAGTCATAATCCCTCAGATGGTAGCTTCGCACCATTGGCTTATCAGCCAAGCACATAAACCAAATGTCTGAACCTGCGGTTCCTCTCGTACTGAGCAGGATTACCGTTGCAACGACTGCAGTCATCAGTAGGGTAAAACTAACCTGTCTCACGACGGTCTAAACCCAGCTCACGTTCCCTATTAGTGGGTGAACAAGCCAACGC</Hsp_hseq>
      <Hsp_midline>|||| |||| ||| | |||||||||| | | ||||| |||| ||| |  || |  | ||| | || | ||||||   ||||| ||||| ||||||||||||||||||||||||||||||||| ||||||||||| ||||||||||| |||||||| ||||||| ||||||||| ||||||| ||||||||||||||||||||||||| |||||||| |||||||||   |||||||||||||||||||||||||||||||||||||||||||||||||||||||||||||||||||||||||||| |||||||</Hsp_midline>
    </Hsp>
  </Hit_hsps>
</Hit>
<Hit>
  <Hit_num>35</Hit_num>
  <Hit_id>gi|28375689|dbj|AB102736.1|</Hit_id>
  <Hit_def>Plicatula muricata gene for ITS2, 28S rRNA, partial sequence, country:Japan: central Honshu (Misaki)</Hit_def>
  <Hit_accession>AB102736</Hit_accession>
  <Hit_len>3690</Hit_len>
  <Hit_hsps>
    <Hsp>
      <Hsp_num>1</Hsp_num>
      <Hsp_bit-score>359.37</Hsp_bit-score>
      <Hsp_score>194</Hsp_score>
      <Hsp_evalue>4.71613e-95</Hsp_evalue>
      <Hsp_query-from>729</Hsp_query-from>
      <Hsp_query-to>1167</Hsp_query-to>
      <Hsp_hit-from>3690</Hsp_hit-from>
      <Hsp_hit-to>3261</Hsp_hit-to>
      <Hsp_query-frame>1</Hsp_query-frame>
      <Hsp_hit-frame>-1</Hsp_hit-frame>
      <Hsp_identity>365</Hsp_identity>
      <Hsp_positive>365</Hsp_positive>
      <Hsp_gaps>21</Hsp_gaps>
      <Hsp_align-len>445</Hsp_align-len>
      <Hsp_qseq>GACCGAGAACTAGGTCGTCTACGAATGATTTGGCACCGCCACGTCGCATGGGGTGAATATCGCTTCGGTCCCCGCGC-G-CGCTGCTCGGCGCGACGGCCAGTGA-CCGTGAGTGCTGCGGCTCGTCCACGACCAGGCGCCCCGCCG-AGG-GGTCCGCCGGCCCGTATCGCTGCCTCCCGACCGC-GGGCGGCACTGAAACTATCGTCACAGATCCGGGCGGGATTCTGACTTAGAGGCGTTCAGTCATAATCCCCCAGATGGTAGCCTCGCACCATTGTCTTATCAGGCAAGCACGTAAACCAAAGGTCTGAATCTGCGGTTCCTCTCGTACTGAGCAGAATTACCGTAGCAACGACTTGTCATCAGTAGGGTAAAACTAACCTGTCTCACGACGGTCTAAACCCAGCTCACGTTCCCTATTAGTGGGTGAACAATCCAACGC</Hsp_qseq>
      <Hsp_hseq>GACCGAGAACTAGGTCGTCTACGAATGATTTTACACCTCTACATTGCATGGGATTGATATCGTCTAGG--CCAACGCAGACG-TG-TCCGTCCG-C-GCGAATGACCCGT---TGCTGTGGCT--T-CACCACCGTGGGCCGTCCCGTAGGAAGCAAGCCCACGCTTATCGTTGCCTCCC-AACGCTGAGGTGCA-T-AGATTATCGTTACAGATCTGGGCGAGATTCTGACTTAGAGGCGTTCAGTCATAATCCCTCAGATGGTAGCTTCGCACCATTGGCTGATCAGCCAAGCACATAAACCAAATGTCTGAACCTGCGGTTCCTCTCGTACTGAGCAGGATTACCATTGCAACGACGAGTCATCAGTAGGGTAAAACTAACCTGTCTCACGACGGTCTAAACCCAGCTCACGTTCCCTATTAGTGGGTGAACAAGCCAACGC</Hsp_hseq>
      <Hsp_midline>|||||||||||||||||||||||||||||||  |||| | || | ||||||| |  ||||||  | ||  ||  ||| | || || || |  || | || | ||| ||||   ||||| ||||  | ||| |||  | |||   ||| |||  |   |||  | | ||||| |||||||| | ||| | |  ||| | | | |||||| ||||||| ||||| ||||||||||||||||||||||||||||||||| ||||||||||| ||||||||||| || ||||| ||||||| ||||||||| ||||||| ||||||||||||||||||||||||| |||||| | ||||||||  |||||||||||||||||||||||||||||||||||||||||||||||||||||||||||||||||||||||||||| |||||||</Hsp_midline>
    </Hsp>
  </Hit_hsps>
</Hit>
<Hit>
  <Hit_num>36</Hit_num>
  <Hit_id>gi|28375682|dbj|AB101607.1|</Hit_id>
  <Hit_def>Bentharca tenuis gene for ITS2, 28S rRNA, partial sequence, country:Japan: Okinawa (Ie island)</Hit_def>
  <Hit_accession>AB101607</Hit_accession>
  <Hit_len>3674</Hit_len>
  <Hit_hsps>
    <Hsp>
      <Hsp_num>1</Hsp_num>
      <Hsp_bit-score>359.37</Hsp_bit-score>
      <Hsp_score>194</Hsp_score>
      <Hsp_evalue>4.71613e-95</Hsp_evalue>
      <Hsp_query-from>729</Hsp_query-from>
      <Hsp_query-to>1167</Hsp_query-to>
      <Hsp_hit-from>3674</Hsp_hit-from>
      <Hsp_hit-to>3246</Hsp_hit-to>
      <Hsp_query-frame>1</Hsp_query-frame>
      <Hsp_hit-frame>-1</Hsp_hit-frame>
      <Hsp_identity>366</Hsp_identity>
      <Hsp_positive>366</Hsp_positive>
      <Hsp_gaps>24</Hsp_gaps>
      <Hsp_align-len>446</Hsp_align-len>
      <Hsp_qseq>GACCGAGAACTAGGTCGTCTACGAATGATTTGGCACCGCCACGTCGCATGGGGTGAATATCGCTTCGGTCCCCGC-G-CGCGCTGCTCGGCGCGACGGCCAGTGACCGTGAGTGCTGCGGCTCGTCCACGACCAGGCGCCCCGCC--GAG-GGGTCCGCCGGCCCGTATCGCTGCCTCCCGACCGC-G-GGCGGCACTGAAACTATCGTCACAGATCCGGGCGGGATTCTGACTTAGAGGCGTTCAGTCATAATCCCCCAGATGGTAGCCTCGCACCATTGTCTTATCAGGCAAGCACGTAAACCAAAGGTCTGAATCTGCGGTTCCTCTCGTACTGAGCAGAATTACCGTAGCAACGACTTGTCATCAGTAGGGTAAAACTAACCTGTCTCACGACGGTCTAAACCCAGCTCACGTTCCCTATTAGTGGGTGAACAATCCAACGC</Hsp_qseq>
      <Hsp_hseq>GACCGAGAGCTAAGTCGTCTACAAATGATTTTACACCTCTGCATTGCATGGGGTTGATATCG-TTTGG-GCCAGCAGACGCG-AG-TCAGCGAG-CTGCGAATGGCC-TG-TTGCTGCGGCT--T-AACCACC--GCG-GACGCCAAAAGATGGTCCGTCCGCGTTTATCGTTGCCTCCC-AACGCTGAGGC-GCA-T-AAAGTATCGTTACATTTTTGGGCGAGATTCTAACTTAGAGGCGTTCAGTTATAATCCCTCAGATGGTAGCTTCGCACCATTGGCTTATCAGCCAAGCACATAAACCAAATGTCTGAACCTGCGGTTCCTCTCGTACTGAGCAGGATTACCATTGCAACGACCTGTCATCAGTAGGGTAAAACTAACCTGTCTCACGACGGTCTAAACCCAGCTCACGTTCCCTATTAGTGGGTGAACAATCCAACGC</Hsp_hseq>
      <Hsp_midline>|||||||| ||| ||||||||| ||||||||  |||| |  | | |||||||||  |||||| || ||  || || | ||||  | || ||| | | || | || || ||  ||||||||||  |  || |||  |||   ||||   ||  |||||| | ||   ||||| |||||||| | ||| | ||| ||| | ||| |||||| |||  |  ||||| |||||| ||||||||||||||||| |||||||| ||||||||||| ||||||||||| |||||||| ||||||| ||||||||| ||||||| ||||||||||||||||||||||||| |||||| | |||||||| |||||||||||||||||||||||||||||||||||||||||||||||||||||||||||||||||||||||||||||||||||||</Hsp_midline>
    </Hsp>
  </Hit_hsps>
</Hit>
<Hit>
  <Hit_num>37</Hit_num>
  <Hit_id>gi|340763912|gb|JF509731.1|</Hit_id>
  <Hit_def>Urechis caupo voucher AToL000328 28S ribosomal RNA gene, partial sequence</Hit_def>
  <Hit_accession>JF509731</Hit_accession>
  <Hit_len>3671</Hit_len>
  <Hit_hsps>
    <Hsp>
      <Hsp_num>1</Hsp_num>
      <Hsp_bit-score>357.524</Hsp_bit-score>
      <Hsp_score>193</Hsp_score>
      <Hsp_evalue>1.69622e-94</Hsp_evalue>
      <Hsp_query-from>896</Hsp_query-from>
      <Hsp_query-to>1167</Hsp_query-to>
      <Hsp_hit-from>3481</Hsp_hit-from>
      <Hsp_hit-to>3212</Hsp_hit-to>
      <Hsp_query-frame>1</Hsp_query-frame>
      <Hsp_hit-frame>-1</Hsp_hit-frame>
      <Hsp_identity>246</Hsp_identity>
      <Hsp_positive>246</Hsp_positive>
      <Hsp_gaps>2</Hsp_gaps>
      <Hsp_align-len>272</Hsp_align-len>
      <Hsp_qseq>TGCCTCCCGACCGCGGGCGGCACTGAAACTATCGTCACAGATCCGGGCGGGATTCTGACTTAGAGGCGTTCAGTCATAATCCCCCAGATGGTAGCCTCGCACCATTGTCTTATCAGGCAAGCACGTAAACCAAAGGTCTGAATCTGCGGTTCCTCTCGTACTGAGCAGAATTACCGTAGCAACGACTTGTCATCAGTAGGGTAAAACTAACCTGTCTCACGACGGTCTAAACCCAGCTCACGTTCCCTATTAGTGGGTGAACAATCCAACGC</Hsp_qseq>
      <Hsp_hseq>TGCCTCCC-AATGCAGG-GGCACCGAACATATCGTTACATTTTTGGGCGGGATTCTGACTTAGAGGCGTTCAGTCATAATCCCTCAGATGGTAGCCTCGCACCATTGGCTTATCAGCCAAGCACATGAACCAAATGTCTGAACCTACGGTTCCTCTCGTACTGAGCAGGATTACCATTGCAACAACCTGTCATCAGTAGGGTAAAACTAACCTGTCTCACGACGGTCTAAACCCAGCTCACGTTCCCTATTAGTGGGTGAACAATCCAACGC</Hsp_hseq>
      <Hsp_midline>|||||||| |  || || ||||| |||  |||||| |||  |  ||||||||||||||||||||||||||||||||||||||| ||||||||||||||||||||||| |||||||| ||||||| | ||||||| ||||||| || |||||||||||||||||||||| |||||| | ||||| || |||||||||||||||||||||||||||||||||||||||||||||||||||||||||||||||||||||||||||||||||||||</Hsp_midline>
    </Hsp>
  </Hit_hsps>
</Hit>
<Hit>
  <Hit_num>38</Hit_num>
  <Hit_id>gi|34369214|gb|AY145419.1|</Hit_id>
  <Hit_def>Nuculana pernula 28S ribosomal RNA gene, partial sequence</Hit_def>
  <Hit_accession>AY145419</Hit_accession>
  <Hit_len>3382</Hit_len>
  <Hit_hsps>
    <Hsp>
      <Hsp_num>1</Hsp_num>
      <Hsp_bit-score>357.524</Hsp_bit-score>
      <Hsp_score>193</Hsp_score>
      <Hsp_evalue>1.69622e-94</Hsp_evalue>
      <Hsp_query-from>948</Hsp_query-from>
      <Hsp_query-to>1167</Hsp_query-to>
      <Hsp_hit-from>3382</Hsp_hit-from>
      <Hsp_hit-to>3163</Hsp_hit-to>
      <Hsp_query-frame>1</Hsp_query-frame>
      <Hsp_hit-frame>-1</Hsp_hit-frame>
      <Hsp_identity>211</Hsp_identity>
      <Hsp_positive>211</Hsp_positive>
      <Hsp_gaps>0</Hsp_gaps>
      <Hsp_align-len>220</Hsp_align-len>
      <Hsp_qseq>TTCTGACTTAGAGGCGTTCAGTCATAATCCCCCAGATGGTAGCCTCGCACCATTGTCTTATCAGGCAAGCACGTAAACCAAAGGTCTGAATCTGCGGTTCCTCTCGTACTGAGCAGAATTACCGTAGCAACGACTTGTCATCAGTAGGGTAAAACTAACCTGTCTCACGACGGTCTAAACCCAGCTCACGTTCCCTATTAGTGGGTGAACAATCCAACGC</Hsp_qseq>
      <Hsp_hseq>TTCTGACTTAGAGGCGTTCAGTCATAATCCCTCAGATGGTAGCCTCGCACCATTGGCTTATCAGCCAAGCACATAAACCAAATGTCTGAAACTGCGGTTCCTCTCGTACTGAGCAGGATTACCATTGCAACGACTTGTCATCAGTAGGGTAAAACTAACCTGTCTCACGACGGTCTAAACCCAGCTCACGTTCCCTATTAGTGGGTGAACAATCCAACGC</Hsp_hseq>
      <Hsp_midline>||||||||||||||||||||||||||||||| ||||||||||||||||||||||| |||||||| ||||||| ||||||||| ||||||| ||||||||||||||||||||||||| |||||| | ||||||||||||||||||||||||||||||||||||||||||||||||||||||||||||||||||||||||||||||||||||||||||||||</Hsp_midline>
    </Hsp>
  </Hit_hsps>
</Hit>
<Hit>
  <Hit_num>39</Hit_num>
  <Hit_id>gi|34369189|gb|AY145395.1|</Hit_id>
  <Hit_def>Boonea seminuda 28S ribosomal RNA gene, partial sequence</Hit_def>
  <Hit_accession>AY145395</Hit_accession>
  <Hit_len>3414</Hit_len>
  <Hit_hsps>
    <Hsp>
      <Hsp_num>1</Hsp_num>
      <Hsp_bit-score>357.524</Hsp_bit-score>
      <Hsp_score>193</Hsp_score>
      <Hsp_evalue>1.69622e-94</Hsp_evalue>
      <Hsp_query-from>948</Hsp_query-from>
      <Hsp_query-to>1167</Hsp_query-to>
      <Hsp_hit-from>3414</Hsp_hit-from>
      <Hsp_hit-to>3195</Hsp_hit-to>
      <Hsp_query-frame>1</Hsp_query-frame>
      <Hsp_hit-frame>-1</Hsp_hit-frame>
      <Hsp_identity>211</Hsp_identity>
      <Hsp_positive>211</Hsp_positive>
      <Hsp_gaps>0</Hsp_gaps>
      <Hsp_align-len>220</Hsp_align-len>
      <Hsp_qseq>TTCTGACTTAGAGGCGTTCAGTCATAATCCCCCAGATGGTAGCCTCGCACCATTGTCTTATCAGGCAAGCACGTAAACCAAAGGTCTGAATCTGCGGTTCCTCTCGTACTGAGCAGAATTACCGTAGCAACGACTTGTCATCAGTAGGGTAAAACTAACCTGTCTCACGACGGTCTAAACCCAGCTCACGTTCCCTATTAGTGGGTGAACAATCCAACGC</Hsp_qseq>
      <Hsp_hseq>TTCTGACTTAGAGGCGTTCAGCCATAATCCCTCAGATGGTAGCCTCGCACCATTGGCTTATCAGCCAAGCACGTGAACCAAATGTCTGAACCTGCGGTTCCTCTCGTACTGAGCAGGATTACCGTAGCTACGACTTGTCATCAGTAGGGTAAAACTAACCTGTCTCACGACGGTCTAAACCCAGCTCACGTTCCCTATTAGTGGGTGAACAATCCAACGC</Hsp_hseq>
      <Hsp_midline>||||||||||||||||||||| ||||||||| ||||||||||||||||||||||| |||||||| ||||||||| ||||||| ||||||| ||||||||||||||||||||||||| ||||||||||| |||||||||||||||||||||||||||||||||||||||||||||||||||||||||||||||||||||||||||||||||||||||||||</Hsp_midline>
    </Hsp>
  </Hit_hsps>
</Hit>
<Hit>
  <Hit_num>40</Hit_num>
  <Hit_id>gi|14280074|gb|AF342804.1|</Hit_id>
  <Hit_def>Urechis caupo internal transcribed spacer 1, partial sequence; 5.8S ribosomal RNA gene, and internal transcribed spacer 2, complete sequence; and 28S ribosomal RNA gene, partial sequence</Hit_def>
  <Hit_accession>AF342804</Hit_accession>
  <Hit_len>4275</Hit_len>
  <Hit_hsps>
    <Hsp>
      <Hsp_num>1</Hsp_num>
      <Hsp_bit-score>357.524</Hsp_bit-score>
      <Hsp_score>193</Hsp_score>
      <Hsp_evalue>1.69622e-94</Hsp_evalue>
      <Hsp_query-from>896</Hsp_query-from>
      <Hsp_query-to>1167</Hsp_query-to>
      <Hsp_hit-from>4085</Hsp_hit-from>
      <Hsp_hit-to>3816</Hsp_hit-to>
      <Hsp_query-frame>1</Hsp_query-frame>
      <Hsp_hit-frame>-1</Hsp_hit-frame>
      <Hsp_identity>246</Hsp_identity>
      <Hsp_positive>246</Hsp_positive>
      <Hsp_gaps>2</Hsp_gaps>
      <Hsp_align-len>272</Hsp_align-len>
      <Hsp_qseq>TGCCTCCCGACCGCGGGCGGCACTGAAACTATCGTCACAGATCCGGGCGGGATTCTGACTTAGAGGCGTTCAGTCATAATCCCCCAGATGGTAGCCTCGCACCATTGTCTTATCAGGCAAGCACGTAAACCAAAGGTCTGAATCTGCGGTTCCTCTCGTACTGAGCAGAATTACCGTAGCAACGACTTGTCATCAGTAGGGTAAAACTAACCTGTCTCACGACGGTCTAAACCCAGCTCACGTTCCCTATTAGTGGGTGAACAATCCAACGC</Hsp_qseq>
      <Hsp_hseq>TGCCTCCC-AATGCAGG-GGCACCGAACATATCGTTACATTTTTGGGCGGGATTCTGACTTAGAGGCGTTCAGTCATAATCCCTCAGATGGTAGCCTCGCACCATTGGCTTATCAGCCAAGCACATGAACCAAATGTCTGAACCTACGGTTCCTCTCGTACTGAGCAGGATTACCATTGCAACAACCTGTCATCAGTAGGGTAAAACTAACCTGTCTCACGACGGTCTAAACCCAGCTCACGTTCCCTATTAGTGGGTGAACAATCCAACGC</Hsp_hseq>
      <Hsp_midline>|||||||| |  || || ||||| |||  |||||| |||  |  ||||||||||||||||||||||||||||||||||||||| ||||||||||||||||||||||| |||||||| ||||||| | ||||||| ||||||| || |||||||||||||||||||||| |||||| | ||||| || |||||||||||||||||||||||||||||||||||||||||||||||||||||||||||||||||||||||||||||||||||||</Hsp_midline>
    </Hsp>
  </Hit_hsps>
</Hit>
</Iteration_hits>
  <Iteration_stat>
    <Statistics>
      <Statistics_db-num>24148431</Statistics_db-num>
      <Statistics_db-len>64004591435</Statistics_db-len>
      <Statistics_hsp-len>34</Statistics_hsp-len>
      <Statistics_eff-space>71586956236873</Statistics_eff-space>
      <Statistics_kappa>0.46</Statistics_kappa>
      <Statistics_lambda>1.28</Statistics_lambda>
      <Statistics_entropy>0.85</Statistics_entropy>
    </Statistics>
  </Iteration_stat>
</Iteration>
<Iteration>
  <Iteration_iter-num>18</Iteration_iter-num>
  <Iteration_query-ID>Query_18</Iteration_query-ID>
  <Iteration_query-def>allreadspala_c18</Iteration_query-def>
  <Iteration_query-len>908</Iteration_query-len>
<Iteration_hits>
<Hit>
  <Hit_num>1</Hit_num>
  <Hit_id>gi|71037566|gb|CP000082.1|</Hit_id>
  <Hit_def>Psychrobacter arcticus 273-4, complete genome</Hit_def>
  <Hit_accession>CP000082</Hit_accession>
  <Hit_len>2650701</Hit_len>
  <Hit_hsps>
    <Hsp>
      <Hsp_num>1</Hsp_num>
      <Hsp_bit-score>606.821</Hsp_bit-score>
      <Hsp_score>328</Hsp_score>
      <Hsp_evalue>1.17673e-169</Hsp_evalue>
      <Hsp_query-from>334</Hsp_query-from>
      <Hsp_query-to>908</Hsp_query-to>
      <Hsp_hit-from>979675</Hsp_hit-from>
      <Hsp_hit-to>979098</Hsp_hit-to>
      <Hsp_query-frame>1</Hsp_query-frame>
      <Hsp_hit-frame>-1</Hsp_hit-frame>
      <Hsp_identity>486</Hsp_identity>
      <Hsp_positive>486</Hsp_positive>
      <Hsp_gaps>5</Hsp_gaps>
      <Hsp_align-len>579</Hsp_align-len>
      <Hsp_qseq>TTATACAGCTTAGATCACGCATGATGGTTTAAGCTGAGCCACGCAAAATAT---CGT-TTTATTAAAGTGTTGTTTTATTAAAATATAGCACTGTTCAAATACGATTTTAGCCGAATATAAATCAATTAAAATATCATACTAACGAAGGTAGCCCTAACTATGCCAAAACGTATCGACATAAAAAGCATTCTTATCATAGGCGCAGGTCCTATCGTCATCGGTCAAGCATGTGAGTTTGATTATTCGGGTGCACAGGCCTGTAAAGCGCTAAAAGAAGAAGGCTACCGCGTCATCTTGGTCAACTCAAACCCTGCGACCATCATGACTGACCCTRCCATGGCKGAYGCGACYTATATYGAGCCSATYACKTGGCAGACGGTTGAGCAAATCATYGCYAAAGAACGYCCWGAYGCKATCTTGCCAACCATGGGYGGWCARACSGCKCTRAACTGTGCSTTRGARYTRGAYAARCAYGGCGTMTTGACCAARTATAACTGCGAATTGATTGGCGCGACCAAAGACTCAATYGAGATGGCRGAAGAYCGCAACTTATTTGATAAAGCCATGAAGCGTATCGG</Hsp_qseq>
      <Hsp_hseq>TTATAAAGCTTAAATCACTGACGGTGGTTTAAGCTGATCCACCCAAAATATGATAGTAACTATTCAAATATAGATTTCATAAGATACAGCTTTGCTCAAATACCGTTTTATTCAAATATAAACCAAT-AAAATATCACCCAAACGAAGGTAGCCCTAACTATGCCAAAACGTACCGACATAAAAAGCATTCTTATCATTGGCGCAGGTCCTATCGTCATCGGGCAAGCGTGCGAGTTTGATTATTCAGGCGCACAGGCGTGTAAAGCGTTAAAAGAAGAAGGCTACCGCGTCATCTTGGTCAATTCAAATCCTGCCACTATCATGACTGACCCTGCTATGGCTGATGCGACTTATATCGAGCCTATTACATGGCAGACGGTTGAGCAAATCATTGCTAAAGAGCGTCCTGATGCTATCTTGCCAACGATGGGCGGACAAACCGCTCTAAACTGTGCGTTAGAATTAGATAAGCATGGCGTATTGACCAAATATAATTGCGAATTGATTGGGGCGACTAAAGATTCAATCGAGATGGCAGAAGACCGCAACTTGTTCGATAAAGCGATGAAGCGTATCGG</Hsp_hseq>
      <Hsp_midline>||||| |||||| |||||  | | ||||||||||||| |||| ||||||||    ||   |||| || | | | |||  ||| ||| |||  || ||||||||  |||||  | |||||||| |||| |||||||||  | |||||||||||||||||||||||||||||||| |||||||||||||||||||||||| ||||||||||||||||||||||| ||||| || |||||||||||||| || |||||||| ||||||||| |||||||||||||||||||||||||||||||||| ||||| ||||| || ||||||||||||||| | ||||| || ||||| ||||| ||||| || || ||||||||||||||||||||||| || ||||| || || || || ||||||||||| ||||| || || || || || |||||||| || ||  | || || || ||||| |||||||| ||||| |||||||||||||| ||||| ||||| ||||| |||||||| ||||| |||||||| || |||||||| ||||||||||||||</Hsp_midline>
    </Hsp>
  </Hit_hsps>
</Hit>
<Hit>
  <Hit_num>2</Hit_num>
  <Hit_id>gi|521014486|gb|CP006265.1|</Hit_id>
  <Hit_def>Psychrobacter sp. G, complete genome</Hit_def>
  <Hit_accession>CP006265</Hit_accession>
  <Hit_len>3079438</Hit_len>
  <Hit_hsps>
    <Hsp>
      <Hsp_num>1</Hsp_num>
      <Hsp_bit-score>599.435</Hsp_bit-score>
      <Hsp_score>324</Hsp_score>
      <Hsp_evalue>1.96909e-167</Hsp_evalue>
      <Hsp_query-from>458</Hsp_query-from>
      <Hsp_query-to>908</Hsp_query-to>
      <Hsp_hit-from>1022825</Hsp_hit-from>
      <Hsp_hit-to>1022375</Hsp_hit-to>
      <Hsp_query-frame>1</Hsp_query-frame>
      <Hsp_hit-frame>-1</Hsp_hit-frame>
      <Hsp_identity>398</Hsp_identity>
      <Hsp_positive>398</Hsp_positive>
      <Hsp_gaps>0</Hsp_gaps>
      <Hsp_align-len>451</Hsp_align-len>
      <Hsp_qseq>AAAATATCATACTAACGAAGGTAGCCCTAACTATGCCAAAACGTATCGACATAAAAAGCATTCTTATCATAGGCGCAGGTCCTATCGTCATCGGTCAAGCATGTGAGTTTGATTATTCGGGTGCACAGGCCTGTAAAGCGCTAAAAGAAGAAGGCTACCGCGTCATCTTGGTCAACTCAAACCCTGCGACCATCATGACTGACCCTRCCATGGCKGAYGCGACYTATATYGAGCCSATYACKTGGCAGACGGTTGAGCAAATCATYGCYAAAGAACGYCCWGAYGCKATCTTGCCAACCATGGGYGGWCARACSGCKCTRAACTGTGCSTTRGARYTRGAYAARCAYGGCGTMTTGACCAARTATAACTGCGAATTGATTGGCGCGACCAAAGACTCAATYGAGATGGCRGAAGAYCGCAACTTATTTGATAAAGCCATGAAGCGTATCGG</Hsp_qseq>
      <Hsp_hseq>AAAATATCACTCAAACGAAGGTAGCCCTAACTATGCCAAAACGTACCGACATAAAAAGCATTCTTATCATTGGCGCAGGCCCTATCGTCATCGGCCAAGCATGTGAGTTTGACTACTCAGGCGCGCAGGCGTGTAAAGCGCTAAAAGAAGAAGGCTACCGCGTCATCTTGGTCAACTCAAACCCTGCGACTATTATGACTGACCCAACCATGGCGGATGCGACCTATATCGAGCCGATTACTTGGCAGACCGTTGAGCAAATCATTGCTAAAGAACGTCCTGACGCCATCTTGCCAACGATGGGCGGACAGACCGCTCTAAACTGTGCCTTAGAATTAGATAAGCATGGCGTACTGACCAAGTACAACTGCGAATTGATTGGCGCGACCAAAGACTCAATCGAGATGGCAGAAGATCGCAACTTATTTGATAAAGCCATGAAGCGTATCGG</Hsp_hseq>
      <Hsp_midline>|||||||||  | |||||||||||||||||||||||||||||||| |||||||||||||||||||||||| |||||||| |||||||||||||| ||||||||||||||||| || || || || ||||| ||||||||||||||||||||||||||||||||||||||||||||||||||||||||||| || |||||||||||  ||||||| || ||||| ||||| ||||| || || |||||||| |||||||||||||| || |||||||| || || || ||||||||||| ||||| || || || || || |||||||| || ||  | || || || |||||  ||||||| || ||||||||||||||||||||||||||||||||||| |||||||| ||||| |||||||||||||||||||||||||||||||||||</Hsp_midline>
    </Hsp>
  </Hit_hsps>
</Hit>
<Hit>
  <Hit_num>3</Hit_num>
  <Hit_id>gi|92392509|gb|CP000323.1|</Hit_id>
  <Hit_def>Psychrobacter cryohalolentis K5, complete genome</Hit_def>
  <Hit_accession>CP000323</Hit_accession>
  <Hit_len>3059876</Hit_len>
  <Hit_hsps>
    <Hsp>
      <Hsp_num>1</Hsp_num>
      <Hsp_bit-score>582.815</Hsp_bit-score>
      <Hsp_score>315</Hsp_score>
      <Hsp_evalue>1.98307e-162</Hsp_evalue>
      <Hsp_query-from>458</Hsp_query-from>
      <Hsp_query-to>908</Hsp_query-to>
      <Hsp_hit-from>983735</Hsp_hit-from>
      <Hsp_hit-to>983285</Hsp_hit-to>
      <Hsp_query-frame>1</Hsp_query-frame>
      <Hsp_hit-frame>-1</Hsp_hit-frame>
      <Hsp_identity>395</Hsp_identity>
      <Hsp_positive>395</Hsp_positive>
      <Hsp_gaps>0</Hsp_gaps>
      <Hsp_align-len>451</Hsp_align-len>
      <Hsp_qseq>AAAATATCATACTAACGAAGGTAGCCCTAACTATGCCAAAACGTATCGACATAAAAAGCATTCTTATCATAGGCGCAGGTCCTATCGTCATCGGTCAAGCATGTGAGTTTGATTATTCGGGTGCACAGGCCTGTAAAGCGCTAAAAGAAGAAGGCTACCGCGTCATCTTGGTCAACTCAAACCCTGCGACCATCATGACTGACCCTRCCATGGCKGAYGCGACYTATATYGAGCCSATYACKTGGCAGACGGTTGAGCAAATCATYGCYAAAGAACGYCCWGAYGCKATCTTGCCAACCATGGGYGGWCARACSGCKCTRAACTGTGCSTTRGARYTRGAYAARCAYGGCGTMTTGACCAARTATAACTGCGAATTGATTGGCGCGACCAAAGACTCAATYGAGATGGCRGAAGAYCGCAACTTATTTGATAAAGCCATGAAGCGTATCGG</Hsp_qseq>
      <Hsp_hseq>AAAATATCACTCAAACGAAGGTAGCCCTAACTATGCCAAAACGTACCGACATAAAAAGCATTCTTATCATTGGCGCAGGCCCTATCGTCATCGGCCAAGCATGTGAGTTTGACTACTCAGGCGCGCAGGCGTGTAAAGCGCTAAAAGAAGAAGGCTACCGCGTCATCTTGGTCAACTCAAACCCTGCGACTATTATGACTGACCCAACCATGGCGGATGCGACCTATATCGAGCCGATTACTTGGCAGACGGTTGAGCAAATCATTGCCAAAGAACGCCCTGACGCTATCTTGCCAACCATGGGTGGTCAGACCGCTCTAAACTGTGCCTTAGAGTTAGACAAGCACGGCGTATTAACCAAATATAACTGCGAATTGATTGGGGCAACCAAAGATTCAATAGAGATGGCAGAAGACCGCAACTTGTTCGATAAAGCCATGAAGCGCATCGG</Hsp_hseq>
      <Hsp_midline>|||||||||  | |||||||||||||||||||||||||||||||| |||||||||||||||||||||||| |||||||| |||||||||||||| ||||||||||||||||| || || || || ||||| ||||||||||||||||||||||||||||||||||||||||||||||||||||||||||| || |||||||||||  ||||||| || ||||| ||||| ||||| || || ||||||||||||||||||||||| || |||||||| || || || ||||||||||||||||| || || || || || |||||||| || ||  | || || || ||||| || ||||| |||||||||||||||||||| || |||||||| ||||| |||||||| ||||| |||||||| || ||||||||||||||||| |||||</Hsp_midline>
    </Hsp>
  </Hit_hsps>
</Hit>
</Iteration_hits>
  <Iteration_stat>
    <Statistics>
      <Statistics_db-num>24148431</Statistics_db-num>
      <Statistics_db-len>64004591435</Statistics_db-len>
      <Statistics_hsp-len>34</Statistics_hsp-len>
      <Statistics_eff-space>55222418138594</Statistics_eff-space>
      <Statistics_kappa>0.46</Statistics_kappa>
      <Statistics_lambda>1.28</Statistics_lambda>
      <Statistics_entropy>0.85</Statistics_entropy>
    </Statistics>
  </Iteration_stat>
</Iteration>
<Iteration>
  <Iteration_iter-num>19</Iteration_iter-num>
  <Iteration_query-ID>Query_19</Iteration_query-ID>
  <Iteration_query-def>allreadspala_c19</Iteration_query-def>
  <Iteration_query-len>1148</Iteration_query-len>
<Iteration_hits>
</Iteration_hits>
  <Iteration_stat>
    <Statistics>
      <Statistics_db-num>24148431</Statistics_db-num>
      <Statistics_db-len>64004591435</Statistics_db-len>
      <Statistics_hsp-len>34</Statistics_hsp-len>
      <Statistics_eff-space>70386468886034</Statistics_eff-space>
      <Statistics_kappa>0.46</Statistics_kappa>
      <Statistics_lambda>1.28</Statistics_lambda>
      <Statistics_entropy>0.85</Statistics_entropy>
    </Statistics>
  </Iteration_stat>
  <Iteration_message>No hits found</Iteration_message>
</Iteration>
<Iteration>
  <Iteration_iter-num>20</Iteration_iter-num>
  <Iteration_query-ID>Query_20</Iteration_query-ID>
  <Iteration_query-def>allreadspala_c20</Iteration_query-def>
  <Iteration_query-len>429</Iteration_query-len>
<Iteration_hits>
</Iteration_hits>
  <Iteration_stat>
    <Statistics>
      <Statistics_db-num>24148431</Statistics_db-num>
      <Statistics_db-len>64004591435</Statistics_db-len>
      <Statistics_hsp-len>33</Statistics_hsp-len>
      <Statistics_eff-space>25030246511952</Statistics_eff-space>
      <Statistics_kappa>0.46</Statistics_kappa>
      <Statistics_lambda>1.28</Statistics_lambda>
      <Statistics_entropy>0.85</Statistics_entropy>
    </Statistics>
  </Iteration_stat>
  <Iteration_message>No hits found</Iteration_message>
</Iteration>
<Iteration>
  <Iteration_iter-num>21</Iteration_iter-num>
  <Iteration_query-ID>Query_21</Iteration_query-ID>
  <Iteration_query-def>allreadspala_c21</Iteration_query-def>
  <Iteration_query-len>783</Iteration_query-len>
<Iteration_hits>
</Iteration_hits>
  <Iteration_stat>
    <Statistics>
      <Statistics_db-num>24148431</Statistics_db-num>
      <Statistics_db-len>64004591435</Statistics_db-len>
      <Statistics_hsp-len>33</Statistics_hsp-len>
      <Statistics_eff-space>47405769909000</Statistics_eff-space>
      <Statistics_kappa>0.46</Statistics_kappa>
      <Statistics_lambda>1.28</Statistics_lambda>
      <Statistics_entropy>0.85</Statistics_entropy>
    </Statistics>
  </Iteration_stat>
  <Iteration_message>No hits found</Iteration_message>
</Iteration>
<Iteration>
  <Iteration_iter-num>22</Iteration_iter-num>
  <Iteration_query-ID>Query_22</Iteration_query-ID>
  <Iteration_query-def>allreadspala_c22</Iteration_query-def>
  <Iteration_query-len>636</Iteration_query-len>
<Iteration_hits>
</Iteration_hits>
  <Iteration_stat>
    <Statistics>
      <Statistics_db-num>24148431</Statistics_db-num>
      <Statistics_db-len>64004591435</Statistics_db-len>
      <Statistics_hsp-len>33</Statistics_hsp-len>
      <Statistics_eff-space>38114239006836</Statistics_eff-space>
      <Statistics_kappa>0.46</Statistics_kappa>
      <Statistics_lambda>1.28</Statistics_lambda>
      <Statistics_entropy>0.85</Statistics_entropy>
    </Statistics>
  </Iteration_stat>
  <Iteration_message>No hits found</Iteration_message>
</Iteration>
<Iteration>
  <Iteration_iter-num>23</Iteration_iter-num>
  <Iteration_query-ID>Query_23</Iteration_query-ID>
  <Iteration_query-def>allreadspala_c23</Iteration_query-def>
  <Iteration_query-len>1141</Iteration_query-len>
<Iteration_hits>
<Hit>
  <Hit_num>1</Hit_num>
  <Hit_id>gi|71037566|gb|CP000082.1|</Hit_id>
  <Hit_def>Psychrobacter arcticus 273-4, complete genome</Hit_def>
  <Hit_accession>CP000082</Hit_accession>
  <Hit_len>2650701</Hit_len>
  <Hit_hsps>
    <Hsp>
      <Hsp_num>1</Hsp_num>
      <Hsp_bit-score>1118.34</Hsp_bit-score>
      <Hsp_score>605</Hsp_score>
      <Hsp_evalue>0</Hsp_evalue>
      <Hsp_query-from>53</Hsp_query-from>
      <Hsp_query-to>1141</Hsp_query-to>
      <Hsp_hit-from>2085169</Hsp_hit-from>
      <Hsp_hit-to>2084077</Hsp_hit-to>
      <Hsp_query-frame>1</Hsp_query-frame>
      <Hsp_hit-frame>-1</Hsp_hit-frame>
      <Hsp_identity>935</Hsp_identity>
      <Hsp_positive>935</Hsp_positive>
      <Hsp_gaps>18</Hsp_gaps>
      <Hsp_align-len>1100</Hsp_align-len>
      <Hsp_qseq>ACGCCTTACTTTATTGTCATGGCGACCGCATTATTCAAGGTGTGATTGCGCATCCGATGCAGTTGGTAACAAAATAATCGCGTAATATGAATGGCTTGGGT-TGAG-ACGGTATAGGAGGCTGCACCAATAAGACAAAAGTCTCGGCAAGCAAACGGCGAATGTCTTATACTAGTGGGCTTAATTTGTAG-CTAAAGTCTTGATAGCA-TCACAATAGTATAAGCAG--C-GCAGTAGTGATAAATCAGCAATGACGAACCAGTGAGGCAAGTATGAATAGCGTAGAAAAACGGGCAATCCTCGGGGTCGGTGGTATATTTGCTTTGCGGATGATTGGTCTGTTTATGATTGTGCCTGTGTTTTCTGTATATGGTGACAATTATACGCACGCGACGCCATTTTTGATTGGCTTAGCCGTCGGTATTTATGGGCTAGGGCAGGCGATATTTCAGATTCCTATGAGTCTTGCTGCGGATAAATTCCCGCGTAAGCCGATTATCTTTTTAGGACTGATCTTATTTGCTCTCGGCGGTATCATTGCGGCMAATGCGACKGATATYTACGARGTTATCAGTTGGTCG-GCGCTGGCRGGTAGTGGCGCGGTWTCTGCGGTATTGATGGCRTTATTGGCTGATGTAACGCGCGAAGARATGCGTACCAAAGCGATGGCAACGATGGGCTTGACCATTGCGACTTCTATCATGCTCGCTTTTGCCTTTGGTCCGTTATTGGTTGGCTCGCTGGGTATCTCTGGTTTATTTTGGTTGACCTCAGGCTTTGCTGTTTTGGCGATGCTRTTAYTGTTGTTTGTGCCGACACCGCTACGAGTGCTTAAACACAATTTAGACAATAAATCGATTGGTCAACAATTAGCGACCGTCCTCAAAATCGGCGATTTAAACCGTTTACATATCGGTATCTTTGCTCTGCATCTAACCATGACGGCGATATTTGTGATATTGCCGCATCAGCTTAATGAAGTGATGGGTTTATCGGTACGTCAGCAAGGCTTGGTTTATTTGCCGCTGTTA-T-TT-ATTGGTTTTGCCGTCGCCATTCCTTTTATTATCATTGCCGAAAAGAAACGCAAAATGCGCC</Hsp_qseq>
      <Hsp_hseq>ACGTCTTACTTTATTGTCATGATAGCCACATTATTCAAGGTGTAATGACCTATGAGATGCACTTGGTAACAAAATTATCGCGTAAAATTAATGGCTTAAGTCAGTGTCCGCTAT--GATGCTGGAGTAGGAAGGCAAAAGTCTCGGCAAGCAAACGGCGAATGTCTTATACTAGTGAGCTTAATTTGTAGGCTAAAGCCTTGATA-CAGTCGTAATAATACAAGCAGAGCTGCAGCAGTGATAAACCAGCAATGATGAACCAGTGAGGCAAGTATGAATAGCGTAGAAAAACGGGCAATCCTCGGGGTCGGTGGTATTTTTGCCTTGCGGATGATTGGTTTGTTTATGATTGTGCCAGTATTTTCTGTGTATGGTGATAATTATGCACATGCGACGCCGTTTCTGATCGGTTTGGCAGTCGGTATTTATGGGCTAGGGCAGGCGATATTTCAGATCCCGATGAGCCTTGCCGCTGATAAGTTTCCACGTAAACCGATTATATTTTTAGGTCTGATATTATTTGCGCTTGGTGGTATTATCGCCGCCAATGCGACGGATATTTACGAGGTCATTA-TTGGTCGTGCGCTGGCAGGTAGTGGTGCGGTCTCTGCGGTCTTGATGGCGCTACTAGCGGATGTGACTCGTGAAGAGATGCGCACCAAAGCGATGGCGACGATGGGTTTGACCATTGCGACCTCCATCATGCTCGCGTTTGCCTTTGGTCCCTTATTAGTCGGCTCACTTGGTATTTCTGGGCTGTTTTGGTTGACCGCAGGCTTTGCTGTTTTGGCGATGTTATTACTACTGTTCGTGCCGACACCACTACGGGTACTTAAGCATAACTTAGACAATAAATCGATTGGTCAACAGTTAGCGACAGTCTTAAAAATCGGTGATTTAAACCGATTGCATATTGGTATTTTTGCCCTGCATTTAACCATGACGGCGATATTTGTTATTTTGCCGCATCAGCTCAATGAAGTACTAGGATTGTCGGTACGTCAGCAAGGGTTGGTTTATTTGCC--T-TTACTGTTCATCGGTTTTGCTGTCGCGATACCTTTTATTATTATCGCCGAAAAGAAACGTAAAATGCGCC</Hsp_hseq>
      <Hsp_midline>||| |||||||||||||||||    || ||||||||||||||| ||  |  ||  |||||| ||||||||||||| ||||||||| || ||||||||  ||  | |  || |||  || |||| |  |  ||| |||||||||||||||||||||||||||||||||||||||||| ||||||||||||| |||||| ||||||| || ||  |||| || ||||||  | |||| ||||||||| ||||||||| ||||||||||||||||||||||||||||||||||||||||||||||||||||||||||||| ||||| ||||||||||||||| |||||||||||||||| || |||||||| |||||||| |||||| | || |||||||| ||| |||| || || || |||||||||||||||||||||||||||||||||||||| || ||||| ||||| || ||||| || || ||||| |||||||| |||||||| ||||| |||||||| || || ||||| || || || |||||||| ||||| ||||| || || | ||||||| |||||||| |||||||| ||||| |||||||| ||||||||  || | || ||||| || || ||||| ||||| |||||||||||||| |||||||| |||||||||||||| || ||||||||||| |||||||||||||| ||||| || ||||| || ||||| |||||  | |||||||||||| ||||||||||||||||||||||| | ||| |  |||| ||||||||||| ||||| || ||||| || || |||||||||||||||||||||||||| |||||||| ||| | |||||||| ||||||||||| || ||||| ||||| ||||| |||||| |||||||||||||||||||||| || |||||||||||||| ||||||||  | || || ||||||||||||||||| ||||||||||||||  | ||| | || || |||||||| ||||| || ||||||||||| || |||||||||||||| ||||||||||</Hsp_midline>
    </Hsp>
  </Hit_hsps>
</Hit>
<Hit>
  <Hit_num>2</Hit_num>
  <Hit_id>gi|92392509|gb|CP000323.1|</Hit_id>
  <Hit_def>Psychrobacter cryohalolentis K5, complete genome</Hit_def>
  <Hit_accession>CP000323</Hit_accession>
  <Hit_len>3059876</Hit_len>
  <Hit_hsps>
    <Hsp>
      <Hsp_num>1</Hsp_num>
      <Hsp_bit-score>1079.56</Hsp_bit-score>
      <Hsp_score>584</Hsp_score>
      <Hsp_evalue>0</Hsp_evalue>
      <Hsp_query-from>53</Hsp_query-from>
      <Hsp_query-to>1141</Hsp_query-to>
      <Hsp_hit-from>2419085</Hsp_hit-from>
      <Hsp_hit-to>2417996</Hsp_hit-to>
      <Hsp_query-frame>1</Hsp_query-frame>
      <Hsp_hit-frame>-1</Hsp_hit-frame>
      <Hsp_identity>923</Hsp_identity>
      <Hsp_positive>923</Hsp_positive>
      <Hsp_gaps>9</Hsp_gaps>
      <Hsp_align-len>1094</Hsp_align-len>
      <Hsp_qseq>ACGCCTTACTTTATTGTCATGGCGACCGCATTATTCAAGGTGTGATTGCGCATCCGATGCAGTTGGTAACAAAATAATCGCGTAATATGAATGGCTTGGGT-TGAG-ACGGTATAGGAGGCTGCACCAATAAGACAAAAGTCTCGGCAAGCAAACGGCGAATGTCTTATACTAGTGGGCTTAATTTGTAG-CTAAAGTCTTGATAGCA-TCACAATAGTATAAGCAGCGCAGTAGTGATAAATCAGCAATGACGAACCAGTGAGGCAAGTATGAATAGCGTAGAAAAACGGGCAATCCTCGGGGTCGGTGGTATATTTGCTTTGCGGATGATTGGTCTGTTTATGATTGTGCCTGTGTTTTCTGTATATGGTGACAATTATACGCACGCGACGCCATTTTTGATTGGCTTAGCCGTCGGTATTTATGGGCTAGGGCAGGCGATATTTCAGATTCCTATGAGTCTTGCTGCGGATAAATTCCCGCGTAAGCCGATTATCTTTTTAGGACTGATCTTATTTGCTCTCGGCGGTATCATTGCGGCMAATGCGACKGATATYTACGARGTTATCAGTTGGTCG-GCGCTGGCRGGTAGTGGCGCGGTWTCTGCGGTATTGATGGCRTTATTGGCTGATGTAACGCGCGAAGARATGCGTACCAAAGCGATGGCAACGATGGGCTTGACCATTGCGACTTCTATCATGCTCGCTTTTGCCTTTGGTCCGTTATTGGTTGGCTCGCTGGGTATCTCTGGTTTATTTTGGTTGACCTCAGGCTTTGCTGTTTTGGCGATGCTRTTAYTGTTGTTTGTGCCGACACCGCTACGAGTGCTTAAACACAATTTAGACAATAAATCGATTGGTCAACAATTAGCGACCGTCCTCAAAATCGGCGATTTAAACCGTTTACATATCGGTATCTTTGCTCTGCATCTAACCATGACGGCGATATTTGTGATATTGCCGCATCAGCTTAATGAAGTGATGGGTTTATCGGTACGTCAGCAAGGCTTGGTTTATTTGCCGCTGTTATTTATTGGTTTTGCCGTCGCCATTCCTTTTATTATCATTGCCGAAAAGAAACGCAAAATGCGCC</Hsp_qseq>
      <Hsp_hseq>ACGTCTTACTTTATTGTCATGATAGCTGCATTATTCAAGGTGCAATGACTCATCAGATGCACTTGGTAACAAAATTATTGCGTAAAATGAATGGCTTAAGTCGGTGTCCACTAT--GATGCTGAAGTAGGAGGGCAAAAGTCTCGGCAAGCAAACGGCGAATGTCTTATACTAGTGAGCTTAATTTGTAGGCTAAACCCTTGATA-CAGTCGTAATAATACAAGCAGAGCTGCCGTGATAAACCAGCAATGATGAACCAGTGAGGCAAGTATGAATAGCGTAGAAAAACGGGCAATCCTCGGGGTCGGTGGCATCTTTGCCTTGCGGATGATTGGTTTGTTTATGATTGTGCCAGTATTTTCTGTGTATGGTGATAATTATGCGCATGCGACGCCGTTTCTGATTGGTTTGGCAGTCGGTATTTATGGGCTAGGACAGGCAATATTTCAGATTCCAATGAGCCTTGCCGCGGATAAGTTCCCGCGTAAGCCGATTATATTTTTAGGTCTTGTCTTGTTTGCCATCGGCGGTATTATTGCTGCCAATGCCACAGATATTTACGAGGTCATTA-TTGGTCGAGCACTGGCAGGTAGTGGCGCGGTCTCTGCGGTATTGATGGCGTTACTTGCCGATGTAACTCGTGAGGAGATGCGCACCAAAGCGATGGCGACGATGGGTTTGACGATTGCGACCTCTATCATGCTTGCTTTTGCCTTTGGGCCTCTATTAGTAGGCTCGCTTGGCATCTCAGGATTGTTTTGGTTGACTGCAGGCTTTGCAGTTTTGGCGATGTTATTGTTACTGTTCGTCCCGACACCGCTACGGGTACTTAAGCACAATTTAGACAATAAATCGATTGGTCAGCAGTTGGCAACAGTTCTAAAAATTGGTGATCTAAATCGCTTGCACATTGGCATATTTGCTCTGCATCTGACCATGACCGCTATCTTTGTTATTTTACCGCATCAGCTTAATGACGTACTAGGATTGTCGGTACGTCAGCAAGGCTTGGTCTATTTGCCTTTATTGTTCATCGGTTTTGCCGTCGCGATACCTTTTATTATCATCGCCGAAAAGAAACGCAAAATGCGCC</Hsp_hseq>
      <Hsp_midline>||| |||||||||||||||||    | |||||||||||||||  ||  | |||| |||||| ||||||||||||| || |||||| |||||||||||  ||  | |  |  |||  || |||| |  |  | | |||||||||||||||||||||||||||||||||||||||||| ||||||||||||| |||||  ||||||| || ||  |||| || |||||| || |  |||||||| ||||||||| |||||||||||||||||||||||||||||||||||||||||||||||||||||||||| || ||||| ||||||||||||||| |||||||||||||||| || |||||||| |||||||| |||||| |||| |||||||| ||| ||||||| || || |||||||||||||||||||| ||||| |||||||||||||| ||||| ||||| |||||||| |||||||||||||||||||| |||||||| ||  |||| |||||  |||||||||| ||||| || ||||| || ||||| ||||| || || | ||||||| || ||||| |||||||||||||| ||||||||||||||||| ||| | || |||||||| || || || ||||| |||||||||||||| |||||||| ||||| |||||||| ||||||||||| |||||||||||||| ||  |||| || |||||||| || ||||| || || |||||||||||  |||||||||| |||||||||||| | ||  |  |||| || |||||||||||||| || ||||| ||||||||||||||||||||||||||||| || || || || || || ||||| || ||| |||| || || || || || || |||||||||||||| |||||||| || || ||||| || || ||||||||||||||||| ||  | || || ||||||||||||||||||||||| ||||||||  | || || || |||||||||||||| || |||||||||||||| |||||||||||||||||||||||||</Hsp_midline>
    </Hsp>
  </Hit_hsps>
</Hit>
<Hit>
  <Hit_num>3</Hit_num>
  <Hit_id>gi|521014486|gb|CP006265.1|</Hit_id>
  <Hit_def>Psychrobacter sp. G, complete genome</Hit_def>
  <Hit_accession>CP006265</Hit_accession>
  <Hit_len>3079438</Hit_len>
  <Hit_hsps>
    <Hsp>
      <Hsp_num>1</Hsp_num>
      <Hsp_bit-score>1064.79</Hsp_bit-score>
      <Hsp_score>576</Hsp_score>
      <Hsp_evalue>0</Hsp_evalue>
      <Hsp_query-from>53</Hsp_query-from>
      <Hsp_query-to>1139</Hsp_query-to>
      <Hsp_hit-from>2453499</Hsp_hit-from>
      <Hsp_hit-to>2452412</Hsp_hit-to>
      <Hsp_query-frame>1</Hsp_query-frame>
      <Hsp_hit-frame>-1</Hsp_hit-frame>
      <Hsp_identity>920</Hsp_identity>
      <Hsp_positive>920</Hsp_positive>
      <Hsp_gaps>11</Hsp_gaps>
      <Hsp_align-len>1093</Hsp_align-len>
      <Hsp_qseq>ACGCCTTACTTTATTGTCATGGCGACCGCATTATTCAAGGTGTGATTGCGCATCCGATGCAGTTGGTAACAAAATAATCGCGTAATATGAATGGCTT--G-GGTTGAGACGGTATAGGAGGCTGCACCAATAAGACAAAAGTCTCGGCAAGCAAACGGCGAATGTCTTATACTAGTGGGCTTAATTTGTAG-CTAAAGTCTTGATAGCA-TCACAATAGTATAAGCAGCGCAGTAGTGATAAATCAGCAATGACGAACCAGTGAGGCAAGTATGAATAGCGTAGAAAAACGGGCAATCCTCGGGGTCGGTGGTATATTTGCTTTGCGGATGATTGGTCTGTTTATGATTGTGCCTGTGTTTTCTGTATATGGTGACAATTATACGCACGCGACGCCATTTTTGATTGGCTTAGCCGTCGGTATTTATGGGCTAGGGCAGGCGATATTTCAGATTCCTATGAGTCTTGCTGCGGATAAATTCCCGCGTAAGCCGATTATCTTTTTAGGACTGATCTTATTTGCTCTCGGCGGTATCATTGCGGCMAATGCGACKGATATYTACGARGTTATCAGTTGGTCG-GCGCTGGCRGGTAGTGGCGCGGTWTCTGCGGTATTGATGGCRTTATTGGCTGATGTAACGCGCGAAGARATGCGTACCAAAGCGATGGCAACGATGGGCTTGACCATTGCGACTTCTATCATGCTCGCTTTTGCCTTTGGTCCGTTATTGGTTGGCTCGCTGGGTATCTCTGGTTTATTTTGGTTGACCTCAGGCTTTGCTGTTTTGGCGATGCTRTTAYTGTTGTTTGTGCCGACACCGCTACGAGTGCTTAAACACAATTTAGACAATAAATCGATTGGTCAACAATTAGCGACCGTCCTCAAAATCGGCGATTTAAACCGTTTACATATCGGTATCTTTGCTCTGCATCTAACCATGACGGCGATATTTGTGATATTGCCGCATCAGCTTAATGAAGTGATGGGTTTATCGGTACGTCAGCAAGGCTTGGTTTATTTGCCGCTGTTATTTATTGGTTTTGCCGTCGCCATTCCTTTTATTATCATTGCCGAAAAGAAACGCAAAATGCG</Hsp_qseq>
      <Hsp_hseq>ACGTCTTACTTTATTGTCATGATAGCTGCATTATTCAAGGTGCAATGACCCATCAGATGCACTCGGTAACAAAATTATCGCGTAAAATGAATGGCTTAAGTCGGTG-GCCGCTAT--GATGCTGAAGTGGGAGGGCAAAAGTCTCGGCAAGCAAACGGCGAATGTCTTATACTAGTGAGCTTAATTTGTAGGCTAAAGCCTTGATA-CAGTCGTAATAATACAAGCAGAGCTGCCGTGATAAACCAGCAATGATGAACCAGTGAGGCAAGTATGAATAGCGTAGAAAAACGGGCAATCCTCGGGGTCGGTGGCATCTTTGCCTTGCGGATGATTGGTTTGTTTATGATTGTGCCAGTATTTTCTGTGTATGGTGATAATTATGCGCATGCGACCCCGTTTCTGATTGGTTTGGCAGTCGGTATTTATGGGTTAGGACAAGCGATATTTCAGATTCCGATGAGCCTTGCCGCGGATAAGTTCCCGCGTAAGCCGATTATATTTTTAGGTCTTGTCTTGTTTGCCATCGGCGGTATTATTGCTGCCAATGCCACAGATATTTACGAGGTCATTA-TTGGTCGAGCACTGGCAGGTAGTGGCGCGGTCTCTGCGGTATTGATGGCGTTACTTGCCGATGTAACTCGTGAGGAGATGCGCACCAAAGCGATGGCGACGATGGGTTTGACGATTGCGACCTCTATCATGCTTGCTTTTGCCTTTGGGCCTCTATTAGTAGGCTCGCTTGGCATCTCAGGATTGTTTTGGTTGACTGCAGGCTTTGCAGTTTTGGCGATGTTATTGTTACTGTTCGTCCCGACACCGCTACGGGTACTTAAGCACAATTTAGACAATAAATCGATTGGTCAGCAGTTGGCAACAGTTCTAAAAATTGGTGATCTAAATCGCTTGCACATTGGCATATTTGCTCTGCATCTGACCATGACCGCTATCTTTGTTATTTTACCGCATCAGCTTAATGACGTACTAGGATTGTCGGTACGTCAGCAAGGCTTGGTCTATTTGCCTTTATTATTCATCGGTTTTGCCGTCGCGATACCTTTTATTATTATTGCTGAAAAGAAGCGCAAAATGCG</Hsp_hseq>
      <Hsp_midline>||| |||||||||||||||||    | |||||||||||||||  ||  | |||| |||||| | ||||||||||| ||||||||| |||||||||||  |  | || | || |||  || |||| |     | | |||||||||||||||||||||||||||||||||||||||||| ||||||||||||| |||||| ||||||| || ||  |||| || |||||| || |  |||||||| ||||||||| |||||||||||||||||||||||||||||||||||||||||||||||||||||||||| || ||||| ||||||||||||||| |||||||||||||||| || |||||||| |||||||| |||||| |||| ||||| || ||| ||||||| || || ||||||||||||||| |||| || ||||||||||||||||| ||||| ||||| |||||||| |||||||||||||||||||| |||||||| ||  |||| |||||  |||||||||| ||||| || ||||| || ||||| ||||| || || | ||||||| || ||||| |||||||||||||| ||||||||||||||||| ||| | || |||||||| || || || ||||| |||||||||||||| |||||||| ||||| |||||||| ||||||||||| |||||||||||||| ||  |||| || |||||||| || ||||| || || |||||||||||  |||||||||| |||||||||||| | ||  |  |||| || |||||||||||||| || ||||| ||||||||||||||||||||||||||||| || || || || || || ||||| || ||| |||| || || || || || || |||||||||||||| |||||||| || || ||||| || || ||||||||||||||||| ||  | || || ||||||||||||||||||||||| ||||||||  | ||||| || |||||||||||||| || ||||||||||| ||||| |||||||| |||||||||||</Hsp_midline>
    </Hsp>
  </Hit_hsps>
</Hit>
</Iteration_hits>
  <Iteration_stat>
    <Statistics>
      <Statistics_db-num>24148431</Statistics_db-num>
      <Statistics_db-len>64004591435</Statistics_db-len>
      <Statistics_hsp-len>34</Statistics_hsp-len>
      <Statistics_eff-space>69944184072567</Statistics_eff-space>
      <Statistics_kappa>0.46</Statistics_kappa>
      <Statistics_lambda>1.28</Statistics_lambda>
      <Statistics_entropy>0.85</Statistics_entropy>
    </Statistics>
  </Iteration_stat>
</Iteration>
<Iteration>
  <Iteration_iter-num>24</Iteration_iter-num>
  <Iteration_query-ID>Query_24</Iteration_query-ID>
  <Iteration_query-def>allreadspala_c24</Iteration_query-def>
  <Iteration_query-len>848</Iteration_query-len>
<Iteration_hits>
</Iteration_hits>
  <Iteration_stat>
    <Statistics>
      <Statistics_db-num>24148431</Statistics_db-num>
      <Statistics_db-len>64004591435</Statistics_db-len>
      <Statistics_hsp-len>34</Statistics_hsp-len>
      <Statistics_eff-space>51431405451734</Statistics_eff-space>
      <Statistics_kappa>0.46</Statistics_kappa>
      <Statistics_lambda>1.28</Statistics_lambda>
      <Statistics_entropy>0.85</Statistics_entropy>
    </Statistics>
  </Iteration_stat>
  <Iteration_message>No hits found</Iteration_message>
</Iteration>
<Iteration>
  <Iteration_iter-num>25</Iteration_iter-num>
  <Iteration_query-ID>Query_25</Iteration_query-ID>
  <Iteration_query-def>allreadspala_c25</Iteration_query-def>
  <Iteration_query-len>1779</Iteration_query-len>
<Iteration_hits>
</Iteration_hits>
  <Iteration_stat>
    <Statistics>
      <Statistics_db-num>24148431</Statistics_db-num>
      <Statistics_db-len>64004591435</Statistics_db-len>
      <Statistics_hsp-len>34</Statistics_hsp-len>
      <Statistics_eff-space>110255285642845</Statistics_eff-space>
      <Statistics_kappa>0.46</Statistics_kappa>
      <Statistics_lambda>1.28</Statistics_lambda>
      <Statistics_entropy>0.85</Statistics_entropy>
    </Statistics>
  </Iteration_stat>
  <Iteration_message>No hits found</Iteration_message>
</Iteration>
<Iteration>
  <Iteration_iter-num>26</Iteration_iter-num>
  <Iteration_query-ID>Query_26</Iteration_query-ID>
  <Iteration_query-def>allreadspala_c26</Iteration_query-def>
  <Iteration_query-len>1013</Iteration_query-len>
<Iteration_hits>
<Hit>
  <Hit_num>1</Hit_num>
  <Hit_id>gi|290775200|gb|EU391544.2|</Hit_id>
  <Hit_def>Murex occa 28S ribosomal RNA gene, partial sequence</Hit_def>
  <Hit_accession>EU391544</Hit_accession>
  <Hit_len>1481</Hit_len>
  <Hit_hsps>
    <Hsp>
      <Hsp_num>1</Hsp_num>
      <Hsp_bit-score>1380.57</Hsp_bit-score>
      <Hsp_score>747</Hsp_score>
      <Hsp_evalue>0</Hsp_evalue>
      <Hsp_query-from>1</Hsp_query-from>
      <Hsp_query-to>1013</Hsp_query-to>
      <Hsp_hit-from>483</Hsp_hit-from>
      <Hsp_hit-to>1480</Hsp_hit-to>
      <Hsp_query-frame>1</Hsp_query-frame>
      <Hsp_hit-frame>1</Hsp_hit-frame>
      <Hsp_identity>937</Hsp_identity>
      <Hsp_positive>937</Hsp_positive>
      <Hsp_gaps>35</Hsp_gaps>
      <Hsp_align-len>1023</Hsp_align-len>
      <Hsp_qseq>CGGGAC-CCCCGCCGGCCGCGTGCACTTTCCGCGGGCAGAGCGCCACGACCGGTTCCGGGTCAAGCGGTCAGAAGGCCGCGAGGAAGGTAGGCGGGTCAGCTGGCTGC-CCCGCTGTTACAGCCTCGCGTGCGTCTCCCGATCCGCC-CCGGGACCGAGGAGCCGCCGCCGGCCTACGGGCCCGCCCTCGCCCTCCTGGGACGTTCGACTGGCAGAGACTGGGCCAACCGTGTCTGCCGACCGCGTCCTCGGGACGGCCGGGGGTCCGGGCCCTGCGCCGGCACAGGGTCAGTGGCGAATCGGTCGGCCCTCCACCCGACCCGTCTTGAAACACGGACCAAGGAGTCTAACATGCGCGCGAGTCGTTGGGTGGCCT-CGAAGCCCGAAGGCGAAGTGAAAGCGAGGGCGGGGTTCCGCGCCCCGCTCAGGTGGGATCCCGGCGGCGGCTGCCGCTGGGCGCACCACCGGCCCGTCTCGTCCGCTTTTCGTCGGTGAGGCGGAGCATGAGCGTGCACGTTGGGACCCGAAAGATGGTGAACTATGCCTGAGCAGGACGAAGCCAGAGGAAACTCTGGTGGAGGTCCGCAGCGATTCTGACGTGCAAATCGATCGTCAAACTTGGGTATAGGGGCGAAAGACTAATCGAACCATCTAGTAGCTGGTTCCCTCCGAAGTTTCCCTCAGGATAGCTGGCACTCAG-----GCAGTTTTATCCGGTAAAGCGAATGATTAGAGGCCTTGGGGACGAAACGACCTCAACCTATTCTCAAACTTTAAATGGGTAAGAAGTCCGACTCGCTCGA-CTGGAGCCGGGCCTTTTGAATGCGAGTGCCCAGTGGGCCATTTTTGGTAAGCAGAACTGGCGCTGTGGGATGAACCAAACGTCCGGTTAAGGTGCCTAACGTTGACGCTCATGAGAGACCATAAAAGGTGTTGGTCGATATAGACAGCAGGACGGTGGCCATGGAAGTCGGAACCCGCTAAGGAGTGTGTAACAACTCACCTGCCGAATCAACCAG</Hsp_qseq>
      <Hsp_hseq>CGGGACGCGCGGTCGGCCGCGTGCACTTTCCGCGGGCAGAGCGCCACGACCGGTTC----TCGGGCGGTCAGAAGGCGGCGGGGATGGTAGGCGAG-CGCCTCGCGGCGCGCGCTGGTATAGCC-C-C--GCCTGTCCCGATCCGCCTCGGGGACCGAGGAGCCGCCGCCGGCAT-CGGGGCCGCCC-CGCCCTCCCGGGATGTTCGACTGGCAGAGACTGGG-TGACCGTGTCTGCCGACCGCTTCCT-GGGACGGACCGGGGT--GGGCCC-CCGCCGGCACAGGGTCGGTGGCGAATCGGTCGGCCCTCCACCCGACCCGTCTTGAAACACGGACCAAGGAGTCTAACATGCGCGCGAGTCGTTGGGT--CGTACGAAACCCGAAGGCGAAGTGAAAGCGAGGGC-CGTCTCTG-GACCGGCTCAGGTGGGATCCCGGGGGTAGCAGCC-C-GGGCGCACCACCGGCCCGTCTCGTCCGC--GCCGTCGGTGAGGCGGAGCATGAGCGTGCACGTTGGGACCCGAAAGATGGTGAACTATGCCTGAGTAGGACGAAGCCAGAGGAAACTCTGGTGGAGGTCCGCAGCGATTCTGACGTGCAAATCGATCGTCAAACTTGGGTATAGGGGCGAAAGACTAATCGAACCATCTAGTAGCTGGTTCCCTCCGAAGTTTCCCTCAGGATAGCTGGCACTCGGTACATGCAGTTTTATCCGGTAAAGCGAATGATTAGAGGCCTTGGGGACGAAACGACCTCAACCTATTCTCAAACTTTAAATGGGTAAGAAGTCCGGCTCGCTCGATCTGGAGCCGGGCCTTC-GAATGCGAGTGCCCAGTGGGCCATTTTTGGTAAGCAGAACTGGCGCTGTGGGATGAACCAAACGTCCGGTTAAGGTGCCTAACGCTGACGCTCATCAGACACCATAAAAGGTGTTGGTCGATATAGACAGCAGGACGGTGGCCATGGAAGTCGGAACCCGCTAAGGAGTGTGTAACAACTCACCTGCCGAATCAACCAG</Hsp_hseq>
      <Hsp_midline>|||||| | | | |||||||||||||||||||||||||||||||||||||||||||    ||  ||||||||||||| ||| ||| |||||||| | |  || || || | ||||| || |||| | |  || | |||||||||||| | ||||||||||||||||||||||| | |||| |||||| |||||||| |||| |||||||||||||||||||||   |||||||||||||||||| |||| ||||||| | |||||  ||||||  ||||||||||||||| ||||||||||||||||||||||||||||||||||||||||||||||||||||||||||||||||||||||||||||||||  | | |||| ||||||||||||||||||||||||||  |  || | | || |||||||||||||||||| ||  || ||| | ||||||||||||||||||||||||||||    ||||||||||||||||||||||||||||||||||||||||||||||||||||||||||||||| |||||||||||||||||||||||||||||||||||||||||||||||||||||||||||||||||||||||||||||||||||||||||||||||||||||||||||||||||||||||||||||||||||||||||||||||||||| |     |||||||||||||||||||||||||||||||||||||||||||||||||||||||||||||||||||||||||||||||||||||||||| ||||||||| |||||||||||||||  |||||||||||||||||||||||||||||||||||||||||||||||||||||||||||||||||||||||||||||||||||| |||||||||| ||| |||||||||||||||||||||||||||||||||||||||||||||||||||||||||||||||||||||||||||||||||||||||||||||||||||</Hsp_midline>
    </Hsp>
  </Hit_hsps>
</Hit>
<Hit>
  <Hit_num>2</Hit_num>
  <Hit_id>gi|313575495|emb|FN651970.1|</Hit_id>
  <Hit_def>Naquetia cumingii partial 28S rRNA gene, country Philippines, Panglao Island</Hit_def>
  <Hit_accession>FN651970</Hit_accession>
  <Hit_len>1458</Hit_len>
  <Hit_hsps>
    <Hsp>
      <Hsp_num>1</Hsp_num>
      <Hsp_bit-score>1375.03</Hsp_bit-score>
      <Hsp_score>744</Hsp_score>
      <Hsp_evalue>0</Hsp_evalue>
      <Hsp_query-from>13</Hsp_query-from>
      <Hsp_query-to>1013</Hsp_query-to>
      <Hsp_hit-from>473</Hsp_hit-from>
      <Hsp_hit-to>1457</Hsp_hit-to>
      <Hsp_query-frame>1</Hsp_query-frame>
      <Hsp_hit-frame>1</Hsp_hit-frame>
      <Hsp_identity>928</Hsp_identity>
      <Hsp_positive>928</Hsp_positive>
      <Hsp_gaps>36</Hsp_gaps>
      <Hsp_align-len>1011</Hsp_align-len>
      <Hsp_qseq>CGGCCGCGTGCACTTTCCGCGGGCAGAGCGCCACGACCGGTTCCGGGTCAAGCGGTCAGAAGGCCGCGAGGAAGGTAGGCGGGTCAGC-TGGCTGC-CCCGCTGTTACAGCCTCGCGTGCGTCTCCCGATCCGCC-CCGGGACCGAGGAGCCGCCGCCGGCCTACGGGCCCGCCCTCGCCCTCCTGGGACGTTCGACTGGCAGAGACTGGGCCAACCGTGTCTGCCGACCGCGTCCTCGGGACGGCCGGGGGTCCGGGCCCTGCGCCGGCACAGGGTCAGTGGCGAATCGGTCGGCCCTCCACCCGACCCGTCTTGAAACACGGACCAAGGAGTCTAACATGCGCGCGAGTCGTTGGGTGGCCT-CGAAGCCCGAAGGCGAAGTGAAAGCGAGGGCGGGGTTCCGCGCCCCGCTCAGGTGGGATCCCGGCGGCGGCTGCCGCTGGGCGCACCACCGGCCCGTCTCGTCCGCTTTTCGTCGGTGAGGCGGAGCATGAGCGTGCACGTTGGGACCCGAAAGATGGTGAACTATGCCTGAGCAGGACGAAGCCAGAGGAAACTCTGGTGGAGGTCCGCAGCGATTCTGACGTGCAAATCGATCGTCAAACTTGGGTATAGGGGCGAAAGACTAATCGAACCATCTAGTAGCTGGTTCCCTCCGAAGTTTCCCTCAGGATAGCTGGCACTCAG-----GCAGTTTTATCCGGTAAAGCGAATGATTAGAGGCCTTGGGGACGAAACGACCTCAACCTATTCTCAAACTTTAAATGGGTAAGAAGTCCGACTCGCTCGA-CTGGAGCCGGGCCTTTTGAATGCGAGTGCCCAGTGGGCCATTTTTGGTAAGCAGAACTGGCGCTGTGGGATGAACCAAACGTCCGGTTAAGGTGCCTAACGTTGACGCTCATGAGAGACCATAAAAGGTGTTGGTCGATATAGACAGCAGGACGGTGGCCATGGAAGTCGGAACCCGCTAAGGAGTGTGTAACAACTCACCTGCCGAATCAACCAG</Hsp_qseq>
      <Hsp_hseq>CGGCCGCGTGCACTTTCCGCGGGCAGAGCGCCACGACCGGTTC----TCGGGCGGTCAGAAGGCGGCGGGGATGGTAGGCGCG-C-GCTTCGCGGCGTGCGCTGGTATAGCC-C-C--GCCTGTCCCGATCCGCCTCGGGGACCGAGGAGCCGCCGTCGGC-TGCTGGGCCGCCC-CGCCCTCCTGGGATGTTCGACTGGCAGAGACTGGG-TGACCGTGTCTGCCGACCGCTTCCT-TGGACGGACTGGGGT--GGGCCCT-TGCCGGCACAGGGTCGGTGGCGAATCGGTCGGCCCTCCACCCGACCCGTCTTGAAACACGGACCAAGGAGTCTAACATGCGCGCGAGTCGTTGGGT--CGTACGAAACCCGAAGGCGAAGTGAAAGCGAGGGC-CGTCTCTG-GACCGGCTCAGGTGGGATCCCGGGGGTAGCAGC--CTGGGCGCACCACCGGCCCGTCTCGTCCGC--GTCGTCGGTGAGGCGGAGCATGAGCGTGCACGTTGGGACCCGAAAGATGGTGAACTATGCCTGAGTAGGACGAAGCCAGAGGAAACTCTGGTGGAGGTCCGCAGCGATTCTGACGTGCAAATCGATCGTCAAACTTGGGTATAGGGGCGAAAGACTAATCGAACCATCTAGTAGCTGGTTCCCTCCGAAGTTTCCCTCAGGATAGCTGGCACTCAGTACATGCAGTTTTATCCGGTAAAGCGAATGATTAGAGGCCTTGGGGACGAAACGACCTCAACCTATTCTCAAACTTTAAATGGGTAAGAAGTCCGGCTCGCTCGATCTGGAGCCGGGCCTTC-GAATGCGAGTGCCCAGTGGGCCATTTTTGGTAAGCAGAACTGGCGCTGTGGGATGAACCAAACGTCCGGTTAAGGTGCCTAACGCTGACGCTCATCAGACACCATAAAAGGTGTTGGTCGATATAGACAGCAGGACGGTGGCCATGGAAGTCGGAACCCGCTAAGGAGTGTGTAACAACTCACCTGCCGAATCAACCAG</Hsp_hseq>
      <Hsp_midline>|||||||||||||||||||||||||||||||||||||||||||    ||  ||||||||||||| ||| ||| |||||||| | | || | || ||   ||||| || |||| | |  || | |||||||||||| | |||||||||||||||||| |||| | | || |||||| ||||||||||||| |||||||||||||||||||||   |||||||||||||||||| ||||  |||||| | |||||  |||||||  |||||||||||||| ||||||||||||||||||||||||||||||||||||||||||||||||||||||||||||||||||||||||||||||||  | | |||| ||||||||||||||||||||||||||  |  || | | || |||||||||||||||||| ||  || ||  ||||||||||||||||||||||||||||||   |||||||||||||||||||||||||||||||||||||||||||||||||||||||||||||||| ||||||||||||||||||||||||||||||||||||||||||||||||||||||||||||||||||||||||||||||||||||||||||||||||||||||||||||||||||||||||||||||||||||||||||||||||||||||     |||||||||||||||||||||||||||||||||||||||||||||||||||||||||||||||||||||||||||||||||||||||||| ||||||||| |||||||||||||||  |||||||||||||||||||||||||||||||||||||||||||||||||||||||||||||||||||||||||||||||||||| |||||||||| ||| |||||||||||||||||||||||||||||||||||||||||||||||||||||||||||||||||||||||||||||||||||||||||||||||||||</Hsp_midline>
    </Hsp>
  </Hit_hsps>
</Hit>
<Hit>
  <Hit_num>3</Hit_num>
  <Hit_id>gi|313575499|emb|FN651974.1|</Hit_id>
  <Hit_def>Siratus pliciferoides partial 28S rRNA gene, country New Caledonia</Hit_def>
  <Hit_accession>FN651974</Hit_accession>
  <Hit_len>1473</Hit_len>
  <Hit_hsps>
    <Hsp>
      <Hsp_num>1</Hsp_num>
      <Hsp_bit-score>1369.49</Hsp_bit-score>
      <Hsp_score>741</Hsp_score>
      <Hsp_evalue>0</Hsp_evalue>
      <Hsp_query-from>13</Hsp_query-from>
      <Hsp_query-to>1013</Hsp_query-to>
      <Hsp_hit-from>488</Hsp_hit-from>
      <Hsp_hit-to>1472</Hsp_hit-to>
      <Hsp_query-frame>1</Hsp_query-frame>
      <Hsp_hit-frame>1</Hsp_hit-frame>
      <Hsp_identity>926</Hsp_identity>
      <Hsp_positive>926</Hsp_positive>
      <Hsp_gaps>34</Hsp_gaps>
      <Hsp_align-len>1010</Hsp_align-len>
      <Hsp_qseq>CGGCCGCGTGCACTTTCCGCGGGCAGAGCGCCACGACCGGTTCCGGGTCAAGCGGTCAGAAGGCCGCGAGGAAGGTAGGCGGGTCAGCTGGCTGC-CCCGCTGTTACAGCCTCGCGTGCGTCTCCCGATCCGCC-CCGGGACCGAGGAGCCGCCGCCGGCCTACGGGCCCGCCCTCGCCCTCCTGGGACGTTCGACTGGCAGAGACTGGGCCAACCGTGTCTGCCGACCGCGTCCTCGGGACGGCCGGGGGTCCGGGCCCTGCGCCGGCACAGGGTCAGTGGCGAATCGGTCGGCCCTCCACCCGACCCGTCTTGAAACACGGACCAAGGAGTCTAACATGCGCGCGAGTCGTTGGGTGGCCT-CGAAGCCCGAAGGCGAAGTGAAAGCGAGGGCGGGGTTCCGCGCCCCGCTCAGGTGGGATCCCGGCGGCGGCTGCCGCTGGGCGCACCACCGGCCCGTCTCGTCCGCTTTTCGTCGGTGAGGCGGAGCATGAGCGTGCACGTTGGGACCCGAAAGATGGTGAACTATGCCTGAGCAGGACGAAGCCAGAGGAAACTCTGGTGGAGGTCCGCAGCGATTCTGACGTGCAAATCGATCGTCAAACTTGGGTATAGGGGCGAAAGACTAATCGAACCATCTAGTAGCTGGTTCCCTCCGAAGTTTCCCTCAGGATAGCTGGCACTCAG-----GCAGTTTTATCCGGTAAAGCGAATGATTAGAGGCCTTGGGGACGAAACGACCTCAACCTATTCTCAAACTTTAAATGGGTAAGAAGTCCGACTCGCTCGA-CTGGAGCCGGGCCTTTTGAATGCGAGTGCCCAGTGGGCCATTTTTGGTAAGCAGAACTGGCGCTGTGGGATGAACCAAACGTCCGGTTAAGGTGCCTAACGTTGACGCTCATGAGAGACCATAAAAGGTGTTGGTCGATATAGACAGCAGGACGGTGGCCATGGAAGTCGGAACCCGCTAAGGAGTGTGTAACAACTCACCTGCCGAATCAACCAG</Hsp_qseq>
      <Hsp_hseq>CGGCCGCGTGCACTTTCCGCGGGCAGAGCGCCACGACCGGTTC----TCGGGCGGTCAGAAGGCGGCGGGGATGGTAGGCGCG-CGCCTCGCGGCGTGCGCTGGTATAGCC-C-C--GCCTGTCCCGATCCGCCTCGGGGACCGAGGAGCCGCCGTCGGTTTCTGGG-CCGCCC-CGCCCTCCCGGGATGTTCGACTGGCAGAGACTGGG-TGACCGTGTCTGCCGACCGCTTCCTC-GGACGGACTGGGGT--GGGCCCT-CGCCGGCACAGGGTCGGTGGCGAATCGGTCGGCCCTCCACCCGACCCGTCTTGAAACACGGACCAAGGAGTCTAACATGCGCGCGAGTCGTTGGGT--CGTACGAAACCCGAAGGCGAAGTGAAAGCGAGGGC-CGTCTCTG-GACTGGCTCAGGTGGGATCCCGGGGGTAGCAGC--CTGGGCGCACCACCGGCCCGTCTCGTCCGC--GTCGTCGGTGAGGCGGAGCATGAGCGTGCACGTTGGGACCCGAAAGATGGTGAACTATGCCTGAGTAGGACGAAGCCAGAGGAAACTCTGGTGGAGGTCCGCAGCGATTCTGACGTGCAAATCGATCGTCAAACTTGGGTATAGGGGCGAAAGACTAATCGAACCATCTAGTAGCTGGTTCCCTCCGAAGTTTCCCTCAGGATAGCTGGCACTCAGTACATGCAGTTTTATCCGGTAAAGCGAATGATTAGAGGCCTTGGGGACGAAACGACCTCAACCTATTCTCAAACTTTAAATGGGTAAGAAGTCCGGCTCGCTCGATCTGGAGCCGGGCCTTC-GAATGCGAGTGCCCAGTGGGCCATTTTTGGTAAGCAGAACTGGCGCTGTGGGATGAACCAAACGTCCGGTTAAGGTGCCTAACGCTGACGCTCATCAGACACCATAAAAGGTGTTGGTCGATATAGACAGCAGGACGGTGGCCATGGAAGTCGGAACCCGCTAAGGAGTGTGTAACAACTCACCTGCCGAATCAACCAG</Hsp_hseq>
      <Hsp_midline>|||||||||||||||||||||||||||||||||||||||||||    ||  ||||||||||||| ||| ||| |||||||| | |  || || ||   ||||| || |||| | |  || | |||||||||||| | |||||||||||||||||| |||  |  ||| |||||| |||||||| |||| |||||||||||||||||||||   |||||||||||||||||| ||||| |||||| | |||||  ||||||| ||||||||||||||| ||||||||||||||||||||||||||||||||||||||||||||||||||||||||||||||||||||||||||||||||  | | |||| ||||||||||||||||||||||||||  |  || | | |  |||||||||||||||||| ||  || ||  ||||||||||||||||||||||||||||||   |||||||||||||||||||||||||||||||||||||||||||||||||||||||||||||||| ||||||||||||||||||||||||||||||||||||||||||||||||||||||||||||||||||||||||||||||||||||||||||||||||||||||||||||||||||||||||||||||||||||||||||||||||||||||     |||||||||||||||||||||||||||||||||||||||||||||||||||||||||||||||||||||||||||||||||||||||||| ||||||||| |||||||||||||||  |||||||||||||||||||||||||||||||||||||||||||||||||||||||||||||||||||||||||||||||||||| |||||||||| ||| |||||||||||||||||||||||||||||||||||||||||||||||||||||||||||||||||||||||||||||||||||||||||||||||||||</Hsp_midline>
    </Hsp>
  </Hit_hsps>
</Hit>
<Hit>
  <Hit_num>4</Hit_num>
  <Hit_id>gi|313575494|emb|FN651969.1|</Hit_id>
  <Hit_def>Murex pecten partial 28S rRNA gene, country Philippines, East of Luzon</Hit_def>
  <Hit_accession>FN651969</Hit_accession>
  <Hit_len>1473</Hit_len>
  <Hit_hsps>
    <Hsp>
      <Hsp_num>1</Hsp_num>
      <Hsp_bit-score>1365.79</Hsp_bit-score>
      <Hsp_score>739</Hsp_score>
      <Hsp_evalue>0</Hsp_evalue>
      <Hsp_query-from>13</Hsp_query-from>
      <Hsp_query-to>1013</Hsp_query-to>
      <Hsp_hit-from>488</Hsp_hit-from>
      <Hsp_hit-to>1472</Hsp_hit-to>
      <Hsp_query-frame>1</Hsp_query-frame>
      <Hsp_hit-frame>1</Hsp_hit-frame>
      <Hsp_identity>925</Hsp_identity>
      <Hsp_positive>925</Hsp_positive>
      <Hsp_gaps>34</Hsp_gaps>
      <Hsp_align-len>1010</Hsp_align-len>
      <Hsp_qseq>CGGCCGCGTGCACTTTCCGCGGGCAGAGCGCCACGACCGGTTCCGGGTCAAGCGGTCAGAAGGCCGCGAGGAAGGTAGGCGGGTCAGCTGGCTGC-CCCGCTGTTACAGCCTCGCGTGCGTCTCCCGATCCGCC-CCGGGACCGAGGAGCCGCCGCCGGCCTACGGGCCCGCCCTCGCCCTCCTGGGACGTTCGACTGGCAGAGACTGGGCCAACCGTGTCTGCCGACCGCGTCCTCGGGACGGCCGGGGGTCCGGGCCCTGCGCCGGCACAGGGTCAGTGGCGAATCGGTCGGCCCTCCACCCGACCCGTCTTGAAACACGGACCAAGGAGTCTAACATGCGCGCGAGTCGTTGGGTGGCCT-CGAAGCCCGAAGGCGAAGTGAAAGCGAGGGCGGGGTTCCGCGCCCCGCTCAGGTGGGATCCCGGCGGCGGCTGCCGCTGGGCGCACCACCGGCCCGTCTCGTCCGCTTTTCGTCGGTGAGGCGGAGCATGAGCGTGCACGTTGGGACCCGAAAGATGGTGAACTATGCCTGAGCAGGACGAAGCCAGAGGAAACTCTGGTGGAGGTCCGCAGCGATTCTGACGTGCAAATCGATCGTCAAACTTGGGTATAGGGGCGAAAGACTAATCGAACCATCTAGTAGCTGGTTCCCTCCGAAGTTTCCCTCAGGATAGCTGGCACTCAG-----GCAGTTTTATCCGGTAAAGCGAATGATTAGAGGCCTTGGGGACGAAACGACCTCAACCTATTCTCAAACTTTAAATGGGTAAGAAGTCCGACTCGCTCGA-CTGGAGCCGGGCCTTTTGAATGCGAGTGCCCAGTGGGCCATTTTTGGTAAGCAGAACTGGCGCTGTGGGATGAACCAAACGTCCGGTTAAGGTGCCTAACGTTGACGCTCATGAGAGACCATAAAAGGTGTTGGTCGATATAGACAGCAGGACGGTGGCCATGGAAGTCGGAACCCGCTAAGGAGTGTGTAACAACTCACCTGCCGAATCAACCAG</Hsp_qseq>
      <Hsp_hseq>CGGCCGCGTGCACTTTCCGCGGGCAGAGCGCCACGACCGGTTC----TCGGGCGGTCAGAAGGCGGCGGGGATGGTAGGCGCG-CGCCTCGCGGCGTGCGCTGGTATAGCC-C-C--GCCTGTCCCGATCCGCCTCGGGGACCGAGGAGCCGCCGCCGGCTTCCGGGCC-GCCC-CGCCCTCCCGGGATGTTCGACTGGCAGAGACTGGG-TGACCGTGTCTGCCGACCGCTTCCT-TGGACGGACTGGGGT--GGGCCCT-TGCCGGCACAGGGTCGGTGGCKAATCGGTCGGCCCTCCACCCGACCCGTCTTGAAACACGGACCAAGGAGTCTAACATGCGCGCGAGTCGTTGGGT--CGTACGAAACCCGAAGGCGAAGTGAAAGCGAGGGC-CGTCTCTG-GACTGGCTCAGGTGGGATCCCGGGGGTAGCAGC--CTGGGCGCACCACCGGCCCGTCTCGTCCGC--GTCGTCGGTGAGGCGGAGCATGAGCGTGCACGTTGGGACCCGAAAGATGGTGAACTATGCCTGAGTAGGACGAAGCCAGAGGAAACTCTGGTGGAGGTCCGCAGCGATTCTGACGTGCAAATCGATCGTCAAACTTGGGTATAGGGGCGAAAGACTAATCGAACCATCTAGTAGCTGGTTCCCTCCGAAGTTTCCCTCAGGATAGCTGGCACTCAGTACATGCAGTTTTATCCGGTAAAGCGAATGATTAGAGGCCTTGGGGACGAAACGACCTCAACCTATTCTCAAACTTTAAATGGGTAAGAAGTCCGGCTCGCTCGATCTGGAGCCGGGCCTTC-GAATGCGAGTGCCCAGTGGGCCATTTTTGGTAAGCAGAACTGGCGCTGTGGGATGAACCAAACGTCCGGTTAAGGTGCCTAACGCTGACGCTCATCAGACACCATAAAAGGTGTTGGTCGATATAGACAGCAGGACGGTGGCCATGGAAGTCGGAACCCGCTAAGGAGTGTGTAACCACTCACCTGCCGAATCAACCAG</Hsp_hseq>
      <Hsp_midline>|||||||||||||||||||||||||||||||||||||||||||    ||  ||||||||||||| ||| ||| |||||||| | |  || || ||   ||||| || |||| | |  || | |||||||||||| | ||||||||||||||||||||||| | |||||| |||| |||||||| |||| |||||||||||||||||||||   |||||||||||||||||| ||||  |||||| | |||||  |||||||  |||||||||||||| ||||| ||||||||||||||||||||||||||||||||||||||||||||||||||||||||||||||||||||||||||  | | |||| ||||||||||||||||||||||||||  |  || | | |  |||||||||||||||||| ||  || ||  ||||||||||||||||||||||||||||||   |||||||||||||||||||||||||||||||||||||||||||||||||||||||||||||||| ||||||||||||||||||||||||||||||||||||||||||||||||||||||||||||||||||||||||||||||||||||||||||||||||||||||||||||||||||||||||||||||||||||||||||||||||||||||     |||||||||||||||||||||||||||||||||||||||||||||||||||||||||||||||||||||||||||||||||||||||||| ||||||||| |||||||||||||||  |||||||||||||||||||||||||||||||||||||||||||||||||||||||||||||||||||||||||||||||||||| |||||||||| ||| |||||||||||||||||||||||||||||||||||||||||||||||||||||||||||||||||||||||||||| ||||||||||||||||||||||</Hsp_midline>
    </Hsp>
  </Hit_hsps>
</Hit>
<Hit>
  <Hit_num>5</Hit_num>
  <Hit_id>gi|313575488|emb|FN651963.1|</Hit_id>
  <Hit_def>Chicomurex laciniatus partial 28S rRNA gene, country Vanuatu, Mavea Island</Hit_def>
  <Hit_accession>FN651963</Hit_accession>
  <Hit_len>1476</Hit_len>
  <Hit_hsps>
    <Hsp>
      <Hsp_num>1</Hsp_num>
      <Hsp_bit-score>1365.79</Hsp_bit-score>
      <Hsp_score>739</Hsp_score>
      <Hsp_evalue>0</Hsp_evalue>
      <Hsp_query-from>1</Hsp_query-from>
      <Hsp_query-to>1013</Hsp_query-to>
      <Hsp_hit-from>476</Hsp_hit-from>
      <Hsp_hit-to>1475</Hsp_hit-to>
      <Hsp_query-frame>1</Hsp_query-frame>
      <Hsp_hit-frame>1</Hsp_hit-frame>
      <Hsp_identity>936</Hsp_identity>
      <Hsp_positive>936</Hsp_positive>
      <Hsp_gaps>37</Hsp_gaps>
      <Hsp_align-len>1025</Hsp_align-len>
      <Hsp_qseq>CGGGAC-CCCCGCCGGCCGCGTGCACTTTCCGCGGGCAGAGCGCCACGACCGGTTCCGGGTCAAGCGGTCAGAAGGCCGCGAGGAAGGTAGGCGGGTCAGCTGGCTGC-CCCGCTGTTACAGCCTCGCGTGCGTCTCCCGATCCGCC-CCGGGACCGAGGAGCCGCCGCCGGCCTACGGGCCCGCCCTCGCCCTCCTGGGACGTTCGACTGGCAGAGACTGGGCCAACCGTGTCTGCCGACCGCGTCCTCGGGACGGCCGGGGGTCCGGGCCCTGCGCCGGCACAGGGTCAGTGGCGAATCGGTCGGCCCTCCACCCGACCCGTCTTGAAACACGGACCAAGGAGTCTAACATGCGCGCGAGTCGTTGGGTGGCCT-CGAAGCCCGAAGGCGAAGTGAAAGCGAGGGCGGGGTTCCGCGCCCCGCTCAGGTGGGATCCCGGCGGCG--GCTGCCGCTGGGCGCACCACCGGCCCGTCTCGTCCGCTTTTCGTCGGTGAGGCGGAGCATGAGCGTGCACGTTGGGACCCGAAAGATGGTGAACTATGCCTGAGCAGGACGAAGCCAGAGGAAACTCTGGTGGAGGTCCGCAGCGATTCTGACGTGCAAATCGATCGTCAAACTTGGGTATAGGGGCGAAAGACTAATCGAACCATCTAGTAGCTGGTTCCCTCCGAAGTTTCCCTCAGGATAGCTGGCACTCAG-----GCAGTTTTATCCGGTAAAGCGAATGATTAGAGGCCTTGGGGACGAAACGACCTCAACCTATTCTCAAACTTTAAATGGGTAAGAAGTCCGACTCGCTCGA-CTGGAGCCGGGCCTTTTGAATGCGAGTGCCCAGTGGGCCATTTTTGGTAAGCAGAACTGGCGCTGTGGGATGAACCAAACGTCCGGTTAAGGTGCCTAACGTTGACGCTCATGAGAGACCATAAAAGGTGTTGGTCGATATAGACAGCAGGACGGTGGCCATGGAAGTCGGAACCCGCTAAGGAGTGTGTAACAACTCACCTGCCGAATCAACCAG</Hsp_qseq>
      <Hsp_hseq>CGGGACGCGCGGTCGGCCGCGTGCACTTTCCGCGGGCAGAGCGCCACGACCGGTTC----TCGGGCGGTCAGAAGGCGGCGGGGATGGTAGGCGCG-CGCCTCGCGGCGTGCGCTGGTATAGCC-C-C--GCCTGTCCCGATCCGCCTCGGGGACCGAGGAGCCGCCGCTGGC-ACCGGGGCCGCCC-CGCCCTCCCGGGATGTTCGACTGGCAGAGACTGGG-TGACCGTGTCTGCCGACCGCTTCCT-TGGACGGACCGGGGT--GGGCCC-CAGCCGGCACAGGGTCGGTGGCGAATCGGTCGGCCCTCCACCCGACCCGTCTTGAAACACGGACCAAGGAGTCTAACATGCGCGCGAGTCGTTGGGT--CCTACGAAACCCGAAGGCGAAGTGAAAGCGAGGGC-CGTCTCTG-GACCGGCTCAGGTGGGATCCCGG-GGTGTAGCAGCC-CTGGGCGCACCACCGGCCCGTCTCGTCCG--TGCCGTCGGTGAGGCGGAGCATGAGCGTGCACGTTGGGACCCGAAAGATGGTGAACTATGCCTGAGTAGGACGAAGCCAGAGGAAACTCTGGTGGAGGTCCGCAGCGATTCTGACGTGCAAATCGATCGTCAAACTTGGGTATAGGGGCGAAAGACTAATCGAACCATCTAGTAGCTGGTTCCCTCCGAAGTTTCCCTCAGGATAGCTGGCACTCAGTACATGCAGTTTTATCCGGTAAAGCGAATGATTAGAGGCCTTGGGGACGAAACGACCTCAACCTATTCTCAAACTTTAAATGGGTAAGAAGTCCGGCTCGCTCGATCTGGAGCCGGGCCTTC-GAATGCGAGTGCCCAGTGGGCCATTTTTGGTAAGCAGAACTGGCGCTGTGGGATGAACCAAACGTCCGGTTAAGGTGCCTAACGCTGACGCTCATCAGACACCATAAAAGGTGTTGGTCGATATAGACAGCAGGACGGTGGCCATGGAAGTCGGAACCCGCTAAGGAGTGTGTAACAACTCACCTGCCGAATCAACCAG</Hsp_hseq>
      <Hsp_midline>|||||| | | | |||||||||||||||||||||||||||||||||||||||||||    ||  ||||||||||||| ||| ||| |||||||| | |  || || ||   ||||| || |||| | |  || | |||||||||||| | ||||||||||||||||||| |||   |||| |||||| |||||||| |||| |||||||||||||||||||||   |||||||||||||||||| ||||  |||||| | |||||  ||||||   |||||||||||||| ||||||||||||||||||||||||||||||||||||||||||||||||||||||||||||||||||||||||||||||||  ||| |||| ||||||||||||||||||||||||||  |  || | | || |||||||||||||||||| || |  || ||| |||||||||||||||||||||||||||||  |  ||||||||||||||||||||||||||||||||||||||||||||||||||||||||||||||| ||||||||||||||||||||||||||||||||||||||||||||||||||||||||||||||||||||||||||||||||||||||||||||||||||||||||||||||||||||||||||||||||||||||||||||||||||||||     |||||||||||||||||||||||||||||||||||||||||||||||||||||||||||||||||||||||||||||||||||||||||| ||||||||| |||||||||||||||  |||||||||||||||||||||||||||||||||||||||||||||||||||||||||||||||||||||||||||||||||||| |||||||||| ||| |||||||||||||||||||||||||||||||||||||||||||||||||||||||||||||||||||||||||||||||||||||||||||||||||||</Hsp_midline>
    </Hsp>
  </Hit_hsps>
</Hit>
<Hit>
  <Hit_num>6</Hit_num>
  <Hit_id>gi|313575500|emb|FN651975.1|</Hit_id>
  <Hit_def>Vokesimurex dentifer partial 28S rRNA gene, country New Caledonia</Hit_def>
  <Hit_accession>FN651975</Hit_accession>
  <Hit_len>1473</Hit_len>
  <Hit_hsps>
    <Hsp>
      <Hsp_num>1</Hsp_num>
      <Hsp_bit-score>1362.1</Hsp_bit-score>
      <Hsp_score>737</Hsp_score>
      <Hsp_evalue>0</Hsp_evalue>
      <Hsp_query-from>13</Hsp_query-from>
      <Hsp_query-to>1012</Hsp_query-to>
      <Hsp_hit-from>488</Hsp_hit-from>
      <Hsp_hit-to>1471</Hsp_hit-to>
      <Hsp_query-frame>1</Hsp_query-frame>
      <Hsp_hit-frame>1</Hsp_hit-frame>
      <Hsp_identity>924</Hsp_identity>
      <Hsp_positive>924</Hsp_positive>
      <Hsp_gaps>34</Hsp_gaps>
      <Hsp_align-len>1009</Hsp_align-len>
      <Hsp_qseq>CGGCCGCGTGCACTTTCCGCGGGCAGAGCGCCACGACCGGTTCCGGGTCAAGCGGTCAGAAGGCCGCGAGGAAGGTAGGCGGGTCAGCTGGCTGC-CCCGCTGTTACAGCCTCGCGTGCGTCTCCCGATCCGCC-CCGGGACCGAGGAGCCGCCGCCGGCCTACGGGCCCGCCCTCGCCCTCCTGGGACGTTCGACTGGCAGAGACTGGGCCAACCGTGTCTGCCGACCGCGTCCTCGGGACGGCCGGGGGTCCGGGCCCTGCGCCGGCACAGGGTCAGTGGCGAATCGGTCGGCCCTCCACCCGACCCGTCTTGAAACACGGACCAAGGAGTCTAACATGCGCGCGAGTCGTTGGGTGGCCT-CGAAGCCCGAAGGCGAAGTGAAAGCGAGGGCGGGGTTCCGCGCCCCGCTCAGGTGGGATCCCGGCGGCGGCTGCCGCTGGGCGCACCACCGGCCCGTCTCGTCCGCTTTTCGTCGGTGAGGCGGAGCATGAGCGTGCACGTTGGGACCCGAAAGATGGTGAACTATGCCTGAGCAGGACGAAGCCAGAGGAAACTCTGGTGGAGGTCCGCAGCGATTCTGACGTGCAAATCGATCGTCAAACTTGGGTATAGGGGCGAAAGACTAATCGAACCATCTAGTAGCTGGTTCCCTCCGAAGTTTCCCTCAGGATAGCTGGCACTCAG-----GCAGTTTTATCCGGTAAAGCGAATGATTAGAGGCCTTGGGGACGAAACGACCTCAACCTATTCTCAAACTTTAAATGGGTAAGAAGTCCGACTCGCTCGA-CTGGAGCCGGGCCTTTTGAATGCGAGTGCCCAGTGGGCCATTTTTGGTAAGCAGAACTGGCGCTGTGGGATGAACCAAACGTCCGGTTAAGGTGCCTAACGTTGACGCTCATGAGAGACCATAAAAGGTGTTGGTCGATATAGACAGCAGGACGGTGGCCATGGAAGTCGGAACCCGCTAAGGAGTGTGTAACAACTCACCTGCCGAATCAACCA</Hsp_qseq>
      <Hsp_hseq>CGGCCGCGTGCACTTTCCGCGGGCAGAGCGCCACGACCGGTTC----TCGGGCGGTCAGAAGGCGGCGGGGATGGTAGGCGCG-CGCCTCGCGGCGTGCGCTGGTATAGCC-C-C--GCCTGTCCCGATCCGCCTCGGGGACCGAGGAGCCGCCGTCGG-TTACCGGGCCGCCC-CGCCCTCCCGGGATGTTCGACTGGCAGAGACTGGG-TGACCGTGTCTGCCGACCGCTTCCT-TGGACGGACTGGGGT--GGGCCCT-CGCCGGCACAGGGTCGGTGGCGAATCGGTCGGCCCTCCACCCGACCCGTCTTGAAACACGGACCAAGGAGTCTAACATGCGCGCGAGTCGTTGGGT--CGTACGAAACCCGAAGGCGAAGTGAAAGCGAGGGC-CGTCTCTG-GACTGGCTCAGGTGGGATCCCGGGGGTAGCAGC--CTGGGCGCACCACCGGCCCGTCTCGTCCGC--GCCGTCGGTGAGGCGGAGCATGAGCGTGCACGTTGGGACCCGAAAGATGGTGAACTATGCCTGAGTAGGACGAAGCCAGAGGAAACTCTGGTGGAGGTCCGCAGCGATTCTGACGTGCAAATCGATCGTCAAACTTGGGTATAGGGGCGAAAGACTAATCGAACCATCTAGTAGCTGGTTCCCTCCGAAGTTTCCCTCAGGATAGCTGGCACTCAGTACATGCAGTTTTATCCGGTAAAGCGAATGATTAGAGGCCTTGGGGACGAAACGACCTCAACCTATTCTCAAACTTTAAATGGGTAAGAAGTCCGGCTCGCTCGATCTGGAGCCGGGCCTTC-GAATGCGAGTGCCCAGTGGGCCATTTTTGGTAAGCAGAACTGGCGCTGTGGGATGAACCAAACGTCCGGTTAAGGTGCCTAACGCTGACGCTCATCAGACACCATAAAAGGTGTTGGTCGATATAGACAGCAGGACGGTGGCCATGGAAGTCGGAACCCGCTAAGGAGTGTGTAACAACTCACCTGCCGAATCAACCA</Hsp_hseq>
      <Hsp_midline>|||||||||||||||||||||||||||||||||||||||||||    ||  ||||||||||||| ||| ||| |||||||| | |  || || ||   ||||| || |||| | |  || | |||||||||||| | |||||||||||||||||| |||  ||| || |||||| |||||||| |||| |||||||||||||||||||||   |||||||||||||||||| ||||  |||||| | |||||  ||||||| ||||||||||||||| ||||||||||||||||||||||||||||||||||||||||||||||||||||||||||||||||||||||||||||||||  | | |||| ||||||||||||||||||||||||||  |  || | | |  |||||||||||||||||| ||  || ||  ||||||||||||||||||||||||||||||    ||||||||||||||||||||||||||||||||||||||||||||||||||||||||||||||| ||||||||||||||||||||||||||||||||||||||||||||||||||||||||||||||||||||||||||||||||||||||||||||||||||||||||||||||||||||||||||||||||||||||||||||||||||||||     |||||||||||||||||||||||||||||||||||||||||||||||||||||||||||||||||||||||||||||||||||||||||| ||||||||| |||||||||||||||  |||||||||||||||||||||||||||||||||||||||||||||||||||||||||||||||||||||||||||||||||||| |||||||||| ||| ||||||||||||||||||||||||||||||||||||||||||||||||||||||||||||||||||||||||||||||||||||||||||||||||||</Hsp_midline>
    </Hsp>
  </Hit_hsps>
</Hit>
<Hit>
  <Hit_num>7</Hit_num>
  <Hit_id>gi|313575490|emb|FN651965.1|</Hit_id>
  <Hit_def>Chicoreus brunneus partial 28S rRNA gene, country Philippines, Panglao Island</Hit_def>
  <Hit_accession>FN651965</Hit_accession>
  <Hit_len>1478</Hit_len>
  <Hit_hsps>
    <Hsp>
      <Hsp_num>1</Hsp_num>
      <Hsp_bit-score>1360.25</Hsp_bit-score>
      <Hsp_score>736</Hsp_score>
      <Hsp_evalue>0</Hsp_evalue>
      <Hsp_query-from>1</Hsp_query-from>
      <Hsp_query-to>1013</Hsp_query-to>
      <Hsp_hit-from>478</Hsp_hit-from>
      <Hsp_hit-to>1477</Hsp_hit-to>
      <Hsp_query-frame>1</Hsp_query-frame>
      <Hsp_hit-frame>1</Hsp_hit-frame>
      <Hsp_identity>935</Hsp_identity>
      <Hsp_positive>935</Hsp_positive>
      <Hsp_gaps>37</Hsp_gaps>
      <Hsp_align-len>1025</Hsp_align-len>
      <Hsp_qseq>CGGGACCCCCGCCGGCCGCGTGCACTTTCCGCGGGCAGAGCGCCACGACCGGTTCCGGGTCAAGCGGTCAGAAGGCCGCGAGGAAGGTAGGCG-G-GTCAGCTGGCTGCCCCGCTGTTACAGCCTCGCGTGCGTCTCCCGATCCGCC-CCGGGACCGAGGAGCCGCCGCCGGCCTAC-GGGCCCGCCCTCGCCCTCCTGGGACGTTCGACTGGCAGAGACTGGGCCAACCGTGTCTGCCGACCGCGTCCTCGGGACGGCCGGGGGTCCGGGCCCTGCGCCGGCACAGGGTCAGTGGCGAATCGGTCGGCCCTCCACCCGACCCGTCTTGAAACACGGACCAAGGAGTCTAACATGCGCGCGAGTCGTTGGGTGGCCT-CGAAGCCCGAAGGCGAAGTGAAAGCGAGGGCGGGGTTCCGCGCCCCGCTCAGGTGGGATCCCGGCGGC-GGCTGCCGCTGGGCGCACCACCGGCCCGTCTCGTCCGCTTTTCGTCGGTGAGGCGGAGCATGAGCGTGCACGTTGGGACCCGAAAGATGGTGAACTATGCCTGAGCAGGACGAAGCCAGAGGAAACTCTGGTGGAGGTCCGCAGCGATTCTGACGTGCAAATCGATCGTCAAACTTGGGTATAGGGGCGAAAGACTAATCGAACCATCTAGTAGCTGGTTCCCTCCGAAGTTTCCCTCAGGATAGCTGGCACTCAG-----GCAGTTTTATCCGGTAAAGCGAATGATTAGAGGCCTTGGGGACGAAACGACCTCAACCTATTCTCAAACTTTAAATGGGTAAGAAGTCCGACTCGCTCGAC-TGGAGCCGGGCCTTTTGAATGCGAGTGCCCAGTGGGCCATTTTTGGTAAGCAGAACTGGCGCTGTGGGATGAACCAAACGTCCGGTTAAGGTGCCTAACGTTGACGCTCATGAGAGACCATAAAAGGTGTTGGTCGATATAGACAGCAGGACGGTGGCCATGGAAGTCGGAACCCGCTAAGGAGTGTGTAACAACTCACCTGCCGAATCAACCAG</Hsp_qseq>
      <Hsp_hseq>CGGGACGCGCTCCGGCCGTGTGCACTTTCCGCGGGCAGAGCGCCACGACCGGTTC----TCGGGCGGTCAGAAGGCGGCGAGGATGGTAAGCGTGCGCCTCCCGG-TG-CGCGCCGGTATAGCCTCGC---C-TGTCCCGATCCGCCTCGGGGACCGAGGAGCCGCCGCCGG-TTGCGGGGGCCGCCC-CACCCTCCTGGGATGTTCGACTGGCAGAGACTGGG-CGACCGTGTCTGCCGACCGCTTCCT-TGGACGGACCGGGGT--GGGCCCT-TGCCGGCACAGGGTCGGTGGCGAATCGGTCGGCCCTCCACCCGACCCGTCTTGAAACACGGACCAAGGAGTCTAACATGCGCGCGAGTCGTTGGGT--CGTACGAAACCCGCAGGCGAAGTGAAAGCGAGGGC--CGTCTCTTGACCGGCTCAGGTGGGATCCCGGGGGCTTGCCTCC-CTGGGCGCACCACCGGCCCGTCTCGTCCGC-GCT-GTCGGTGAGGCGGAGCATGAGCGTGCACGTTGGGACCCGAAAGATGGTGAACTATGCCTGAGTAGGACGAAGCCAGAGGAAACTCTGGTGGAGGTCCGCAGCGATTCTGACGTGCAAATCGATCGTCAAACTTGGGTATAGGGGCGAAAGACTAATCGAACCATCTAGTAGCTGGTTCCCTCCGAAGTTTCCCTCAGGATAGCTGGCACTCAGAAGATGCAGTTTTATCCGGTAAAGCGAATGATTAGAGGCCTTGGGGACGAAACGACCTCAACCTATTCTCAAACTTTAAATGGGTAAGAAGTCCGGCTCGCTCGACTTGGAGCCGGGCCTTC-GAATGCGAGTGCCCAGTGGGCCATTTTTGGTAAGCAGAACTGGCGCTGTGGGATGAACCAAACGTCCGGTTAAGGTGCCTAACGCTGACGCTCATCAGACACCATAAAAGGTGTTGGTCGATATAGACAGCAGGACGGTGGCCATGGAAGTCGGAACCCGCTAAGGAGTGTGTAACAACTCACCTGCCGAATCAACCAG</Hsp_hseq>
      <Hsp_midline>|||||| | | ||||||| ||||||||||||||||||||||||||||||||||||    ||  ||||||||||||| ||||||| |||| ||| | | |  | || || | ||| | || ||||||||   | | |||||||||||| | ||||||||||||||||||||||  | | ||| |||||| | ||||||||||| ||||||||||||||||||||| | |||||||||||||||||| ||||  |||||| | |||||  |||||||  |||||||||||||| ||||||||||||||||||||||||||||||||||||||||||||||||||||||||||||||||||||||||||||||||  | | |||| |||| |||||||||||||||||||||   ||  |  | || |||||||||||||||||| |||  ||  || ||||||||||||||||||||||||||||||   | |||||||||||||||||||||||||||||||||||||||||||||||||||||||||||||| ||||||||||||||||||||||||||||||||||||||||||||||||||||||||||||||||||||||||||||||||||||||||||||||||||||||||||||||||||||||||||||||||||||||||||||||||||||||     |||||||||||||||||||||||||||||||||||||||||||||||||||||||||||||||||||||||||||||||||||||||||| |||||||||| ||||||||||||||  |||||||||||||||||||||||||||||||||||||||||||||||||||||||||||||||||||||||||||||||||||| |||||||||| ||| |||||||||||||||||||||||||||||||||||||||||||||||||||||||||||||||||||||||||||||||||||||||||||||||||||</Hsp_midline>
    </Hsp>
  </Hit_hsps>
</Hit>
<Hit>
  <Hit_num>8</Hit_num>
  <Hit_id>gi|300423282|emb|FN677478.1|</Hit_id>
  <Hit_def>Urosalpinx cinerea partial 28S rRNA gene, specimen voucher NHM:20090059</Hit_def>
  <Hit_accession>FN677478</Hit_accession>
  <Hit_len>1473</Hit_len>
  <Hit_hsps>
    <Hsp>
      <Hsp_num>1</Hsp_num>
      <Hsp_bit-score>1360.25</Hsp_bit-score>
      <Hsp_score>736</Hsp_score>
      <Hsp_evalue>0</Hsp_evalue>
      <Hsp_query-from>1</Hsp_query-from>
      <Hsp_query-to>1013</Hsp_query-to>
      <Hsp_hit-from>479</Hsp_hit-from>
      <Hsp_hit-to>1472</Hsp_hit-to>
      <Hsp_query-frame>1</Hsp_query-frame>
      <Hsp_hit-frame>1</Hsp_hit-frame>
      <Hsp_identity>934</Hsp_identity>
      <Hsp_positive>934</Hsp_positive>
      <Hsp_gaps>39</Hsp_gaps>
      <Hsp_align-len>1023</Hsp_align-len>
      <Hsp_qseq>CGGGACCCCCGCCGGCCGCGTGCACTTTCCGCGGGCAGAGCGCCACGACCGGTTCCGGGTCAAGCGGTCAGAAGGCCGCGAGGAAGGTAGGCGGGTCAGCT-GGCTGCCCCGCTGTTACAGCCTCGCGTGCGTCTCCCGATCCGCCC-C-GGGACCGAGGAGCCGCCGCCGGCCTACGGGCCCGCCCTCGCCCTCCTGGGACGTTCGACTGGCAGAGACTGGGCCAACCGTGTCTGCCGACCGCGTCCTCGGGACGG-CCGGGGGTCCGGGCCCTGCGCCGGCACAGGGTCAGTGGCGAATCGGTCGGCCCTCCACCCGACCCGTCTTGAAACACGGACCAAGGAGTCTAACATGCGCGCGAGTCGTTGGGTGGCCT-CGAAGCCCGAAGGCGAAGTGAAAGCGAGGGCGGGGTTCCGCGCCCCGCTCAGGTGGGATCCCG-GCGGCGGC-TGCCGCTGGGCGCACCACCGGCCCGTCTCGTCCGCTTTTCGTCGGTGAGGCGGAGCATGAGCGTGCACGTTGGGACCCGAAAGATGGTGAACTATGCCTGAGCAGGACGAAGCCAGAGGAAACTCTGGTGGAGGTCCGCAGCGATTCTGACGTGCAAATCGATCGTCAAACTTGGGTATAGGGGCGAAAGACTAATCGAACCATCTAGTAGCTGGTTCCCTCCGAAGTTTCCCTCAGGATAGCTGGCACTCAG---GCAGTTTTATCCGGTAAAGCGAATGATTAGAGGCCTTGGGGACGAAACGACCTCAACCTATTCTCAAACTTTAAATGGGTAAGAAGTCCGACTCGCTCGACTGGAGCCGGGCCTTTTGAATGCGAGTGCCCAGTGGGCCATTTTTGGTAAGCAGAACTGGCGCTGTGGGATGAACCAAACGTCCGGTTAAGGTGCCTAACGTTGACGCTCATGAGAGACCATAAAAGGTGTTGGTCGATATAGACAGCAGGACGGTGGCCATGGAAGTCGGAACCCGCTAAGGAGTGTGTAACAACTCACCTGCCGAATCAACCAG</Hsp_qseq>
      <Hsp_hseq>CGGGACGCGTGCCGGCCGTGTGCACTTTCCGCGGGCAGAGCGCCACGACCGGTTCCCGG----GCGGTCAGAAGGCGGCGAGGATGGTAGGTGCG-CGCCTCGGC-G-CGTGCTGGTATAGCCTCGC---C-TGTCCCGATCCGCCCTCGGGGACCGAGGAGCCGCCGCTGGC-T-TGGG-CCGCCC-CGCCCTCCCGGGATGTTCGACTGGCAGAGACTGGG-CAACCGTGTCTGCCGACCGCTTCC-CTGGACGGACCGTGGGT--GGGCCCT--GCCGGCACAGGGTCGGTGGCGAATCGGTCGGCCCTCCACCCGACCCGTCTTGAAACACGGACCAAGGAGTCTAACATGCGCGCGAGTCGTTGGGT--CGTACGAAACCCGAAGGCGAAGTGAAAGCGAGGGC--CG-TCTCTGACGCGCCCAGGTGGGATCCCGTTCCCCTGCGTGGGGGTGGGCGCACCACCGGCCCGTCTCGTCCGC--GTCGTCGGTGAGGCGGAGCAGGAGCGTGCACGTTGGGACCCGAAAGATGGTGAACTATGCCTGAGTAGGACGAAGCCAGAGGAAACTCTGGTGGAGGTCCGCAGCGATTCTGACGTGCAAATCGATCGTCAAACTTGGGTATAGGGGCGAAAGACTAATCGAACCATCTAGTAGCTGGTTCCCTCCGAAGTTTCCCTCAGGATAGCTGGCACTCAGTACGCAGTTTTATCCGGTAAAGCGAATGATTAGAGGCCTTGGGGACGAAACGACCTCAACCTATTCTCAAACTTTAAATGGGTAAGAAGTCCGGCTCGCTCGATTGGAGCCGGGCCTTC-GAATGCGAGTGCCAAGTGGGCCATTTTTGGTAAGCAGAACTGGCGCTGTGGGATGAACCAAACGTCCGGTTAAGGTGCCTAACGTTGACGCTCATCAGACACCATAAAAGGTGTTGGTCGATATAGACAGCAGGACGGTGGCCATGGAAGTCGGAATCCGCTAAGGAGTGTGTAACAACTCACCTGCCGAATCAACCAG</Hsp_hseq>
      <Hsp_midline>|||||| |  |||||||| ||||||||||||||||||||||||||||||||||||| ||    ||||||||||||| ||||||| |||||| | | |  || ||| | |  |||| || ||||||||   | | ||||||||||||| | ||||||||||||||||||| ||| |  ||| |||||| |||||||| |||| ||||||||||||||||||||| |||||||||||||||||||| ||| | |||||| ||| ||||  |||||||  |||||||||||||| ||||||||||||||||||||||||||||||||||||||||||||||||||||||||||||||||||||||||||||||||  | | |||| ||||||||||||||||||||||||||   | ||   | | ||| ||||||||||||||  |  | || ||  | |||||||||||||||||||||||||||||   ||||||||||||||||||| |||||||||||||||||||||||||||||||||||||||||||| ||||||||||||||||||||||||||||||||||||||||||||||||||||||||||||||||||||||||||||||||||||||||||||||||||||||||||||||||||||||||||||||||||||||||||||||||||||||   |||||||||||||||||||||||||||||||||||||||||||||||||||||||||||||||||||||||||||||||||||||||||| ||||||||| ||||||||||||||  ||||||||||||| ||||||||||||||||||||||||||||||||||||||||||||||||||||||||||||||||||||||||||||||||| ||| |||||||||||||||||||||||||||||||||||||||||||||||||||||||| ||||||||||||||||||||||||||||||||||||||||||</Hsp_midline>
    </Hsp>
  </Hit_hsps>
</Hit>
<Hit>
  <Hit_num>9</Hit_num>
  <Hit_id>gi|82622124|gb|DQ279986.1|</Hit_id>
  <Hit_def>Bolinus brandaris 28S ribosomal RNA gene, partial sequence</Hit_def>
  <Hit_accession>DQ279986</Hit_accession>
  <Hit_len>2070</Hit_len>
  <Hit_hsps>
    <Hsp>
      <Hsp_num>1</Hsp_num>
      <Hsp_bit-score>1354.71</Hsp_bit-score>
      <Hsp_score>733</Hsp_score>
      <Hsp_evalue>0</Hsp_evalue>
      <Hsp_query-from>13</Hsp_query-from>
      <Hsp_query-to>1013</Hsp_query-to>
      <Hsp_hit-from>470</Hsp_hit-from>
      <Hsp_hit-to>1451</Hsp_hit-to>
      <Hsp_query-frame>1</Hsp_query-frame>
      <Hsp_hit-frame>1</Hsp_hit-frame>
      <Hsp_identity>925</Hsp_identity>
      <Hsp_positive>925</Hsp_positive>
      <Hsp_gaps>39</Hsp_gaps>
      <Hsp_align-len>1011</Hsp_align-len>
      <Hsp_qseq>CGGCCGCGTGCACTTTCCGCGGGCAGAGCGCCACGACCGGTTCCGGGTCAAGCGGTCAGAAGGCCGCGAGGAAGGTAGGCGGGTCAGCTGGCTGC-CCCGCTGTTACAGCCTCGCGTGCGTCTCCCGATCCGCC-CCGGGACCGAGGAGCCGCCGCCGGCCTAC-GGGCCCGCCCTCGCCCTCCTGGGACGTTCGACTGGCAGAGACTGGGCCAACCGTGTCTGCCGACCGCGTCCTCGGGACGGCCGGGGGTCCGGGCCCTGCGCCGGCACAGGGTCAGTGGCGAATCGGTCGGCCCTCCACCCGACCCGTCTTGAAACACGGACCAAGGAGTCTAACATGCGCGCGAGTCGTTGGGTGGCCT-CGAAGCCCGAAGGCGAAGTGAAAGCGAGGGCGGGGTTCCGCGCCCCGCTCAGGTGGGATCCCGGCGGCGGCTGCCGCTGGGCGCACCACCGGCCCGTCTCGTCCGCTTTTCGTCGGTGAGGCGGAGCATGAGCGTGCACGTTGGGACCCGAAAGATGGTGAACTATGCCTGAGCAGGACGAAGCCAGAGGAAACTCTGGTGGAGGTCCGCAGCGATTCTGACGTGCAAATCGATCGTCAAACTTGGGTATAGGGGCGAAAGACTAATCGAACCATCTAGTAGCTGGTTCCCTCCGAAGTTTCCCTCAGGATAGCTGGCACTCAG-----GCAGTTTTATCCGGTAAAGCGAATGATTAGAGGCCTTGGGGACGAAACGACCTCAACCTATTCTCAAACTTTAAATGGGTAAGAAGTCCGACTCGCTCGA-CTGGAGCCGGGCCTTTTGAATGCGAGTGCCCAGTGGGCCATTTTTGGTAAGCAGAACTGGCGCTGTGGGATGAACCAAACGTCCGGTTAAGGTGCCTAACGTTGACGCTCATGAGAGACCATAAAAGGTGTTGGTCGATATAGACAGCAGGACGGTGGCCATGGAAGTCGGAACCCGCTAAGGAGTGTGTAACAACTCACCTGCCGAATCAACCAG</Hsp_qseq>
      <Hsp_hseq>CGGCCGCGTGCACTTTCCGCGGGCAGAGCGCCACGACCGGTTC----TCGGGCGGTCAGAAGGCGGCGGGGATGGTAGGCGCG-CGCCTCGCGGCGTGCTCTGGTATAGCC-C-C--GCCTGTCCCGATCCGCCTCGGGGACCGAGGAGCCGCCGCCGGCAACCGGGGGCCGCCC-CGCCCTCCCGGGATGTTCGACTGGCAGAGACTGGG-TGACCGTGTCTGCCGACCGCTTCCT-GGGACGGACTGGGGT--GGGCCCTCCGCCGGCACAGGGTCGGTGGCGAATCGGTCGGCCCTCCACCCGACCCGTCTTGAAACACGGACCAAGGAGTCTAACATGCGCGCGAGTCGTTGGGT--CGTACGAAACCCGAAGGCGAAGTGAAAGCGAGGGC-CGTCTCTG-GACCGGCTCAGGTGGGATCCCGG-----GC-G-C-CTGGGCGCACCACCGGCCCGTCTCGTCCGC--GCCGTCGGTGAGGCGGAGCATGAGCGTGCACGTTGGGACCCGAAAGATGGTGAACTATGCCTGAGTAGGACGAAGCCAGAGGAAACTCTGGTGGAGGTCCGCAGCGATTCTGACGTGCAAATCGATCGTCAAACTTGGGTATAGGGGCGAAAGACTAATCGAACCATCTAGTAGCTGGTTCCCTCCGAAGTTTCCCTCAGGATAGCTGGCACTCAGTACACGCAGTTTTATCCGGTAAAGCGAATGATTAGAGGCCTTGGGGACGAAACGACCTCAACCTATTCTCAAACTTTAAATGGGTAAGAAGTCCGGCTCGCTCGATCTGGAGCCGGGCCTTC-GAATGCGAGTGCCCAGTGGGCCATTTTTGGTAAGCAGAACTGGCGCTGTGGGATGAACCAAACGTCCGGTTAAGGTGCCTAACGCTGACGCTCATCAGACACCATAAAAGGTGTTGGTCGATATAGACAGCAGGACGGTGGCCATGGAAGTCGGAACCCGCTAAGGAGTGTGTAACAACTCACCTGCCGAATCAACCAG</Hsp_hseq>
      <Hsp_midline>|||||||||||||||||||||||||||||||||||||||||||    ||  ||||||||||||| ||| ||| |||||||| | |  || || ||   | ||| || |||| | |  || | |||||||||||| | |||||||||||||||||||||||   | ||| |||||| |||||||| |||| |||||||||||||||||||||   |||||||||||||||||| |||| ||||||| | |||||  ||||||| ||||||||||||||| ||||||||||||||||||||||||||||||||||||||||||||||||||||||||||||||||||||||||||||||||  | | |||| ||||||||||||||||||||||||||  |  || | | || ||||||||||||||||||     || | | ||||||||||||||||||||||||||||||    ||||||||||||||||||||||||||||||||||||||||||||||||||||||||||||||| ||||||||||||||||||||||||||||||||||||||||||||||||||||||||||||||||||||||||||||||||||||||||||||||||||||||||||||||||||||||||||||||||||||||||||||||||||||||     |||||||||||||||||||||||||||||||||||||||||||||||||||||||||||||||||||||||||||||||||||||||||| ||||||||| |||||||||||||||  |||||||||||||||||||||||||||||||||||||||||||||||||||||||||||||||||||||||||||||||||||| |||||||||| ||| |||||||||||||||||||||||||||||||||||||||||||||||||||||||||||||||||||||||||||||||||||||||||||||||||||</Hsp_midline>
    </Hsp>
  </Hit_hsps>
</Hit>
<Hit>
  <Hit_num>10</Hit_num>
  <Hit_id>gi|289646120|gb|EU391563.2|</Hit_id>
  <Hit_def>Hexaplex trunculus 28S ribosomal RNA gene, partial sequence</Hit_def>
  <Hit_accession>EU391563</Hit_accession>
  <Hit_len>1481</Hit_len>
  <Hit_hsps>
    <Hsp>
      <Hsp_num>1</Hsp_num>
      <Hsp_bit-score>1352.87</Hsp_bit-score>
      <Hsp_score>732</Hsp_score>
      <Hsp_evalue>0</Hsp_evalue>
      <Hsp_query-from>13</Hsp_query-from>
      <Hsp_query-to>1013</Hsp_query-to>
      <Hsp_hit-from>496</Hsp_hit-from>
      <Hsp_hit-to>1480</Hsp_hit-to>
      <Hsp_query-frame>1</Hsp_query-frame>
      <Hsp_hit-frame>1</Hsp_hit-frame>
      <Hsp_identity>924</Hsp_identity>
      <Hsp_positive>924</Hsp_positive>
      <Hsp_gaps>36</Hsp_gaps>
      <Hsp_align-len>1011</Hsp_align-len>
      <Hsp_qseq>CGGCCGCGTGCACTTTCCGCGGGCAGAGCGCCACGACCGGTTCCGGGTCAAGCGGTCAGAAGGCCGCGAGGAAGGTAGGCGGGTCAGCTGGCTGC-CCCGCTGTTACAGCCTCGCGTGCGTCTCCCGATCCGCC-CCGGGACCGAGGAGCCGCCGCCGGCCTACGGGCCCGCCCTCGCCCTCCTGGGACGTTCGACTGGCAGAGACTGGGCCAACCGTGTCTGCCGACCGCGTCCTCGGGACGGCCGGGGGTCCGGGCCCTGCGCCGGCACAGGGTCAGTGGCGAATCGGTCGGCCCTCCACCCGACCCGTCTTGAAACACGGACCAAGGAGTCTAACATGCGCGCGAGTCGTTGGGTGGCCT-CGAAGCCCGAAGGCGAAGTGAAAGCGAGGGCGGGGTTCCGCGCCCCGCTCAGGTGGGATCCCGGCGGCGGCTGCCG-CTGGGCGCACCACCGGCCCGTCTCGTCCGCTTTTCGTCGGTGAGGCGGAGCATGAGCGTGCACGTTGGGACCCGAAAGATGGTGAACTATGCCTGAGCAGGACGAAGCCAGAGGAAACTCTGGTGGAGGTCCGCAGCGATTCTGACGTGCAAATCGATCGTCAAACTTGGGTATAGGGGCGAAAGACTAATCGAACCATCTAGTAGCTGGTTCCCTCCGAAGTTTCCCTCAGGATAGCTGGCACTCAG-----GCAGTTTTATCCGGTAAAGCGAATGATTAGAGGCCTTGGGGACGAAACGACCTCAACCTATTCTCAAACTTTAAATGGGTAAGAAGTCCGACTCGCTCGA-CTGGAGCCGGGCCTTTTGAATGCGAGTGCCCAGTGGGCCATTTTTGGTAAGCAGAACTGGCGCTGTGGGATGAACCAAACGTCCGGTTAAGGTGCCTAACGTTGACGCTCATGAGAGACCATAAAAGGTGTTGGTCGATATAGACAGCAGGACGGTGGCCATGGAAGTCGGAACCCGCTAAGGAGTGTGTAACAACTCACCTGCCGAATCAACCAG</Hsp_qseq>
      <Hsp_hseq>CGGCCGCGTGCACTTTCCGCGGGCAGAGCGCCACGACCGGTTC----TCGGGCGGTCAGAAGGCGGTGGGGATGGTAGGCGCGT-GCCTCGCGGCGTGCGCTGGTATAGCC-C-C--GCCTGTCCCGATCCGCCTCGGGGACCGAGGAGCCGCCGTCGGTTTCTGGG-CCG-CCTCGCCCTCCCGGGATGTTCGACTGGCAGAGACTGGG-TGACCGTGTCTGCCGACCGCTTCCT-TGGACGGACTGGGGT--GGGCCCT-CGCCGGCACAGGGTCGGTGGCGAATCGGTCGGCCCTCCACCCGACCCGTCTTGAAACACGGACCAAGGAGTCTAACATGCGCGCGAGTCGTTGGGT--CGTACGAAACCCGAAGGCGAAGTGAAAGCGAGGGC-CGTCTCTG-GACTGGCTCAGGTGGGATCCCGG--G-GGTAGCAGTCTGGGCGCACCACCGGCCCGTCTCGTCCGC--GTCGTCGGTGAGGCGGAGCATGAGCGTGCACGTTGGGACCCGAAAGATGGTGAACTATGCCTGAGTAGGACGAAGCCAGAGGAAACTCTGGTGGAGGTCCGCAGCGATTCTGACGTGCAAATCGATCGTCAAACTTGGGTATAGGGGCGAAAGACTAATCGAACCATCTAGTAGCTGGTTCCCTCCGAAGTTTCCCTCAGGATAGCTGGCACTCAGTACATGCAGTTTTATCCGGTAAAGCGAATGATTAGAGGCCTTGGGGACGAAACGACCTCAACCTATTCTCAAACTTTAAATGGGTAAGAAGTCCGGCTCGCTCGATCTGGAGCCGGGCCTTC-GAATGCGAGTGCCCAGTGGGCCATTTTTGGTAAGCAGAACTGGCGCTGTGGGATGAACCAAACGTCCGGTTAAGGTGCCTAACGCTGACGCTCATCAGACACCATAAAAGGTGTTGGTCGATATAGACAGCAGGACGGTGGCCATGGAAGTCGGAACCCGCTAAGGAGTGTGTAACAACTCACCTGCCGAATCAACCAG</Hsp_hseq>
      <Hsp_midline>|||||||||||||||||||||||||||||||||||||||||||    ||  ||||||||||||| | | ||| |||||||| ||   || || ||   ||||| || |||| | |  || | |||||||||||| | |||||||||||||||||| |||  |  ||| ||| ||||||||||| |||| |||||||||||||||||||||   |||||||||||||||||| ||||  |||||| | |||||  ||||||| ||||||||||||||| ||||||||||||||||||||||||||||||||||||||||||||||||||||||||||||||||||||||||||||||||  | | |||| ||||||||||||||||||||||||||  |  || | | |  ||||||||||||||||||  | ||  || | ||||||||||||||||||||||||||||||   |||||||||||||||||||||||||||||||||||||||||||||||||||||||||||||||| ||||||||||||||||||||||||||||||||||||||||||||||||||||||||||||||||||||||||||||||||||||||||||||||||||||||||||||||||||||||||||||||||||||||||||||||||||||||     |||||||||||||||||||||||||||||||||||||||||||||||||||||||||||||||||||||||||||||||||||||||||| ||||||||| |||||||||||||||  |||||||||||||||||||||||||||||||||||||||||||||||||||||||||||||||||||||||||||||||||||| |||||||||| ||| |||||||||||||||||||||||||||||||||||||||||||||||||||||||||||||||||||||||||||||||||||||||||||||||||||</Hsp_midline>
    </Hsp>
  </Hit_hsps>
</Hit>
<Hit>
  <Hit_num>11</Hit_num>
  <Hit_id>gi|664819173|dbj|AB930328.1|</Hit_id>
  <Hit_def>Epitonium replicatum gene for 28S rRNA, partial sequence, isolate: YK1551</Hit_def>
  <Hit_accession>AB930328</Hit_accession>
  <Hit_len>2150</Hit_len>
  <Hit_hsps>
    <Hsp>
      <Hsp_num>1</Hsp_num>
      <Hsp_bit-score>1349.17</Hsp_bit-score>
      <Hsp_score>730</Hsp_score>
      <Hsp_evalue>0</Hsp_evalue>
      <Hsp_query-from>9</Hsp_query-from>
      <Hsp_query-to>1013</Hsp_query-to>
      <Hsp_hit-from>471</Hsp_hit-from>
      <Hsp_hit-to>1465</Hsp_hit-to>
      <Hsp_query-frame>1</Hsp_query-frame>
      <Hsp_hit-frame>1</Hsp_hit-frame>
      <Hsp_identity>926</Hsp_identity>
      <Hsp_positive>926</Hsp_positive>
      <Hsp_gaps>32</Hsp_gaps>
      <Hsp_align-len>1016</Hsp_align-len>
      <Hsp_qseq>CCGCCGGCCGCGTGCACTTTCCGCGGGCAGAGCGCCACGACCGGTTC-CGGGTCAAGCGGTCAGAAGGCCGCGAGGAAGGTAGGCG-G-GTCAGC-T-GG-CTGCCCCGCTGTTACAGCCTCGCGTGCGTCTCCCGATCCGCCCCGGGACCGAGGAGCCGCCGCCGGCCTACGGGCCCGCCCTCGCCCTCCTGGGACGTTCGACTGGCAGAGACTGGGCCAACCGTGTCTGCCGACCGCGTCCTCGGGACGGCCGGGGGTCCGGGCCCTGCGCCGGCACAGGGTCAGTGGCGAATCGGTCGGCCCTCCACCCGACCCGTCTTGAAACACGGACCAAGGAGTCTAACATGCGCGCGAGTCGTTGGGTGGCCTCGAAGCCCGAAGGCGAAGTGAAAGCGAGGGCGGGGTTCCGCGCCCCGCTCAGGTGGGATCCCGGCGGCGGCT-GC-CGCTGGGCGCACCACCGGCCCGTCTCGTCCGCTTTTCGTCGGTGAGGCGGAGCATGAGCGTGCACGTTGGGACCCGAAAGATGGTGAACTATGCCTGAGCAGGACGAAGCCAGAGGAAACTCTGGTGGAGGTCCGCAGCGATTCTGACGTGCAAATCGATCGTCAAACTTGGGTATAGGGGCGAAAGACTAATCGAACCATCTAGTAGCTGGTTCCCTCCGAAGTTTCCCTCAGGATAGCTGGCACTCA-G--GCAGTTTTATCCGGTAAAGCGAATGATTAGAGGCCTTGGGGACGAAACGACCTCAACCTATTCTCAAACTTTAAATGGGTAAGAAGTCCGACTCGCTCGACTGGAGCCGGGCCTTTTGAATGCGAGTGCCCAGTGGGCCATTTTTGGTAAGCAGAACTGGCGCTGTGGGATGAACCAAACGTCCGGTTAAGGTGCCTAACGTTGACGCTCATGAGAGACCATAAAAGGTGTTGGTCGATATAGACAGCAGGACGGTGGCCATGGAAGTCGGAACCCGCTAAGGAGTGTGTAACAACTCACCTGCCGAATCAACCAG</Hsp_qseq>
      <Hsp_hseq>CCGCCGACCGTGTGCACTTTCCGCAGGCAGAGCGCCACGACCGGTTCTCGGG----GCGGTCAGAAGGGGGCGAGGAAGGTAGGCGCGCTTCGGCTTCGGCCTG-CTCGCTGTTACAGCCTCGC-T-C--ATCCCGATCCGCCTGGGGACCGAGGAGCCGCCGCCGGCGTCTTGG-CCGCCCGCGCTTTCCTGGGACGTTCGACTGGCAGAGACTGGG-CAACCGTGTCTGCCGACCGCTTCC-CTGGATGGACGCGGGTCCGCGCC---CGCCGGCATAGGGTCGGTGGCGAATCGGTCGGCCCTCCACCCGACCCGTCTTGAAACACGGACCAAGGAGTCTAACATGCGCGCGAGTCGTTGGGTAG-TACGAAACCCGAAGGCGAAGTGAAAGCGAGGGCCGGTCTCTGACCGTTGCTCAGGTGGGATCCC--TGTCCGCTCGCGGGCGGGGCGCACCACCGGCCCGTCTCGTCAGC--GTCGTCTGTGAGGCGGAGCATGAGCGTGCACGTTGGGACCCGAAAGATGGTGAACTATGCCTGAGTAGGACGAAGCCAGAGGAAACTCTGGTGGAGGTCCGCAGCGATTCTGACGTGCAAATCGATCGTCAAACTTGGGTATAGGGGCGAAAGACTAATCGAACCATCTAGTAGCTGGTTCCCTCCGAAGTTTCCCTCAGGATAGCTGGCACTCTTGACGCAGTTTTATCCGGTAAAGCGAATGATTAGAGGCCTTGGGGACGAAACGACCTCAACCTATTCTCAAACTTTAAATGGGTAAGAAGTCCGACTCGCTTGGTTGTAGCCGGGCCTTC-GAATGCGAGTGCCCAGTGGGCCATTTTTGGTAAGCAGAACTGGCGCTGTGGGATGAACCAAACGTCCGGTTAAGGTGCCTAACGTTGACGCTCATCAGACACCATAAAAGGTGTTGGTTGATACAGACAGCAGGACGGTGGCCATGGAAGTCGGAACCCGCTAAGGAGTGTGTAACAACTCACCTGCCGAATCAACCAG</Hsp_hseq>
      <Hsp_midline>|||||| ||| ||||||||||||| |||||||||||||||||||||| ||||    ||||||||||||  |||||||||||||||| |  || || | || ||| | ||||||||||||||||| | |   ||||||||||||  ||||||||||||||||||||||| |   || |||||| |||  |||||||||||||||||||||||||||||| |||||||||||||||||||| ||| | ||| || || ||||||| |||   |||||||| |||||| |||||||||||||||||||||||||||||||||||||||||||||||||||||||||||||||||||||||||||||||| |   |||| |||||||||||||||||||||||||| ||  || |  |   ||||||||||||||||   | | ||| ||  || ||||||||||||||||||||||||| ||   ||||| |||||||||||||||||||||||||||||||||||||||||||||||||||||||||| ||||||||||||||||||||||||||||||||||||||||||||||||||||||||||||||||||||||||||||||||||||||||||||||||||||||||||||||||||||||||||||||||||||||||||||||||||||  |  ||||||||||||||||||||||||||||||||||||||||||||||||||||||||||||||||||||||||||||||||||||||||||||||||| |  || |||||||||||  ||||||||||||||||||||||||||||||||||||||||||||||||||||||||||||||||||||||||||||||||||||||||||||||| ||| |||||||||||||||||| |||| |||||||||||||||||||||||||||||||||||||||||||||||||||||||||||||||||||||||||||</Hsp_midline>
    </Hsp>
  </Hit_hsps>
</Hit>
<Hit>
  <Hit_num>12</Hit_num>
  <Hit_id>gi|664819170|dbj|AB930325.1|</Hit_id>
  <Hit_def>Abyssochrysos melanioides gene for 28S rRNA, partial sequence, isolate: YK1482</Hit_def>
  <Hit_accession>AB930325</Hit_accession>
  <Hit_len>2127</Hit_len>
  <Hit_hsps>
    <Hsp>
      <Hsp_num>1</Hsp_num>
      <Hsp_bit-score>1339.94</Hsp_bit-score>
      <Hsp_score>725</Hsp_score>
      <Hsp_evalue>0</Hsp_evalue>
      <Hsp_query-from>9</Hsp_query-from>
      <Hsp_query-to>1013</Hsp_query-to>
      <Hsp_hit-from>466</Hsp_hit-from>
      <Hsp_hit-to>1444</Hsp_hit-to>
      <Hsp_query-frame>1</Hsp_query-frame>
      <Hsp_hit-frame>1</Hsp_hit-frame>
      <Hsp_identity>923</Hsp_identity>
      <Hsp_positive>923</Hsp_positive>
      <Hsp_gaps>40</Hsp_gaps>
      <Hsp_align-len>1012</Hsp_align-len>
      <Hsp_qseq>CCGCCGGCCGCGTGCACTTTCCGCGGGCAGAGCGCCACGACCGGTTCCGGGTCAAGCGGTCAGAAGGCCGCGAGGAAGGTAGGCGGGTCAGCT-GGCTGCCCCGCTGTTACAGCCTCGCGTGCGTCTCCCGATCCGCCCCGGGACCGAGGAGCCGCCGCCGGCCTACGGGCCCGCCCTCGCCCTCCTGGGACGTTCGACTGGCAGAGACTGGGCCAACCGTGTCTGCCGACCGCGTCCTCGGGACGGCCGGGGGTCCGGGCCCTGCGCCGGCACAGGGTCAGTGGCGAATCGGTCGGCCCTCCACCCGACCCGTCTTGAAACACGGACCAAGGAGTCTAACATGCGCGCGAGTCGTTGGGTGGCCT-CGAAGCCCGAAGGCGAAGTGAAAGCGAGGGCGGGGTTCCGCGCCCCGCTCAGGTGGGATCCCGGCGGC-GGCT-GCCGCTGGGCGCACCACCGGCCCGTCTCGTCCGCTTTTCGTCGGTGAGGCGGAGCATGAGCGTGCACGTTGGGACCCGAAAGATGGTGAACTATGCCTGAGCAGGACGAAGCCAGAGGAAACTCTGGTGGAGGTCCGCAGCGATTCTGACGTGCAAATCGATCGTCAAACTTGGGTATAGGGGCGAAAGACTAATCGAACCATCTAGTAGCTGGTTCCCTCCGAAGTTTCCCTCAGGATAGCTGGCACTCAG---GCAGTTTTATCCGGTAAAGCGAATGATTAGAGGCCTTGGGGACGAAACGACCTCAACCTATTCTCAAACTTTAAATGGGTAAGAAGTCCGACTCGCTCGACTGGAGCCGGGCCTTTTGAATGCGAGTGCCCAGTGGGCCATTTTTGGTAAGCAGAACTGGCGCTGTGGGATGAACCAAACGTCCGGTTAAGGTGCCTAACGTTGACGCTCATGAGAGACCATAAAAGGTGTTGGTCGATATAGACAGCAGGACGGTGGCCATGGAAGTCGGAACCCGCTAAGGAGTGTGTAACAACTCACCTGCCGAATCAACCAG</Hsp_qseq>
      <Hsp_hseq>CCGTCGGCCGTGTGCACTTTCCGCAGGCAGAGCGCCACGACCGGTTC----TCGGGCGGTCAGAAGGCGGCGAGGAAGGTAGGTGGG-CGCCTCGGC-G-CTTACTGTTATAGCCTCGC---C-TGTCCCGATCCGCCTGGGGACCGAGGAGCCGCCGCCGGCGTA--GG-CCGCTC-CGCTCTCCCGGGATGTTCGACTGGCAGAGACTGGG-CAACCGTGTCTGCTGACCGCTTCCT-GGGATGG-ATGGGGT--GGG-CC--CGCCGGCACAGGGTCGGTGGCGAATCGGTCGGCCCTCCACCCGACCCGTCTTGAAACACGGACCAAGGAGTCTAACATGCGCGCGAGTCGTTGGGT--CGTACGAAACCCGAAAGCGAAGTGAAAGCGAGGGC--CG-TCTGTGACGTGCTCACGTGGGATCCCGG-GGCTCTCTCGCC-CTGGGCGCACCACCGGCCCGTCTCGTCCGC-GTT-GTCGGTGAGGCGGAGCATGAGCGTGCACGTTGGGACCCGAAAGATGGTGAACTATGCCTGAGTAGGACGAAGCCAGAGGAAACTCTGGTGGAGGTCCGCAGCGATTCTGACGTGCAAATCGATCGTCAAACTTGGGTATAGGGGCGAAAGACTAATCGAACCATCTAGTAGCTGGTTCCCTCCGAAGTTTCCCTCAGGATAGCTGGCACTCATTACGCAGTTTTATCCGGTAAAGCGAATGATTAGAGGCCTTGGGGACGAAACGACCTCAACCTATTCTCAAACTTTAAATGGGTAAGAAGTCCGACTCGCTTGATTGGAGCCGGGCCTTC-GAATGCGAGTGCCCAGTGGGCCATTTTTGGTAAGCAGAACTGGCGCTGTGGGATGAACCAAACGTCCGGTTAAGGTGCCTAACGTTGACGCTCATCAGACACCATAAAAGGTGTTGGTTGATATAGACAGCAGGACGGTGGCCATGGAAGTCGGAATCCGCTAAGGAGTGTGTAACAACTCACCTGCCGAATCAACCAG</Hsp_hseq>
      <Hsp_midline>||| |||||| ||||||||||||| ||||||||||||||||||||||    ||  ||||||||||||| |||||||||||||| ||| |  || ||| | |   |||||| ||||||||   | | ||||||||||||  ||||||||||||||||||||||| ||  || |||| | ||| |||| |||| ||||||||||||||||||||| ||||||||||||| |||||| |||| |||| ||   |||||  ||| ||  ||||||||||||||| ||||||||||||||||||||||||||||||||||||||||||||||||||||||||||||||||||||||||||||||||  | | |||| |||||| |||||||||||||||||||   | || | | |  ||||| |||||||||||| |||   || ||| ||||||||||||||||||||||||||||||  || |||||||||||||||||||||||||||||||||||||||||||||||||||||||||||||| |||||||||||||||||||||||||||||||||||||||||||||||||||||||||||||||||||||||||||||||||||||||||||||||||||||||||||||||||||||||||||||||||||||||||||||||||||||    ||||||||||||||||||||||||||||||||||||||||||||||||||||||||||||||||||||||||||||||||||||||||||||||||| || ||||||||||||||  ||||||||||||||||||||||||||||||||||||||||||||||||||||||||||||||||||||||||||||||||||||||||||||||| ||| |||||||||||||||||| ||||||||||||||||||||||||||||||||||||| ||||||||||||||||||||||||||||||||||||||||||</Hsp_midline>
    </Hsp>
  </Hit_hsps>
</Hit>
<Hit>
  <Hit_num>13</Hit_num>
  <Hit_id>gi|31074528|emb|AJ488649.1|</Hit_id>
  <Hit_def>Melarhaphe neritoides partial 28S rRNA gene, specimen voucher MNER.IOW.1</Hit_def>
  <Hit_accession>AJ488649</Hit_accession>
  <Hit_len>1446</Hit_len>
  <Hit_hsps>
    <Hsp>
      <Hsp_num>1</Hsp_num>
      <Hsp_bit-score>1308.55</Hsp_bit-score>
      <Hsp_score>708</Hsp_score>
      <Hsp_evalue>0</Hsp_evalue>
      <Hsp_query-from>13</Hsp_query-from>
      <Hsp_query-to>1003</Hsp_query-to>
      <Hsp_hit-from>482</Hsp_hit-from>
      <Hsp_hit-to>1446</Hsp_hit-to>
      <Hsp_query-frame>1</Hsp_query-frame>
      <Hsp_hit-frame>1</Hsp_hit-frame>
      <Hsp_identity>909</Hsp_identity>
      <Hsp_positive>909</Hsp_positive>
      <Hsp_gaps>42</Hsp_gaps>
      <Hsp_align-len>999</Hsp_align-len>
      <Hsp_qseq>CGGCCGCGTGCACTTTCCGCGGGCAGAGCGCCACGACCGGTTCCGGGTCAAGCGGTCAGAAGGCCGCGAGGAAGGTAGGCGGGTCAGC-T-GGCTGCCCCGCTGTTACAGCCTCGCGTGCGTCTCCCGATCCGCCCCGGGACCGAGGAGCCGCCGCCGGCCTACGGGCCCGCCCTCGCCCTCCTGGGACGTTCGACTGGCAGAGACTGGGCCAACCGTGTCTGCCGACCGCGTCCTCGGGACGGCCGGGGGTCCGGGCCCTGCGCCGGCACAGGGTCAGTGGCGAATCGGTCGGCCCTCCACCCGACCCGTCTTGAAACACGGACCAAGGAGTCTAACATGCGCGCGAGTCGTTGGGTGGCCT-CGAAGCCCGAAGGCGAAGTGAAAGCGAGGGCGGGGTTCCGCGCCCCGCTCAGGTGGGATCCCGGCGGCGGCTGCCGCTGGGCGCACCACCGGCCCGTCTCGTCCGCTTTTCGTCGGTGAGGCGGAGCATGAGCGTGCACGTTGGGACCCGAAAGATGGTGAACTATGCCTGAGCAGGACGAAGCCAGAGGAAACTCTGGTGGAGGTCCGCAGCGATTCTGACGTGCAAATCGATCGTCAAACTTGGGTATAGGGGCGAAAGACTAATCGAACCATCTAGTAGCTGGTTCCCTCCGAAGTTTCCCTCAGGATAGCTGGCACTCA--G---GCAGTTTTATCCGGTAAAGCGAATGATTAGAGGCCTTGGGGACGAAACGACCTCAACCTATTCTCAAACTTTAAATGGGTAAGAAGTCCGACTCGCTCGACTGGAGCCGGGCCTTTTGAATGCGAGTGCCCAGTGGGCCATTTTTGGTAAGCAGAACTGGCGCTGTGGGATGAACCAAACGTCCGGTTAAGGTGCCTAACGTTGACGCTCATGAGAGACCATAAAAGGTGTTGGTCGATATAGACAGCAGGACGGTGGCCATGGAAGTCGGAACCCGCTAAGGAGTGTGTAACAACTCACCTGCCG</Hsp_qseq>
      <Hsp_hseq>CGGCCGTGTGCACTTTCCGCGGGCAGAGCGCCACGACCGGTTC----TCGGGCGGTCAGAAGGCGGCGAGGAAGGTAGG-TGCTC-GCTTCGGC-G-GGCACTGTTATAGCCTCGC---C-TGTCCCGACCCGCTCGGGGACCGAGGAGCCGCCGTCGG--TGCAGG-CCG-CCTCGCTCTCCTGGGGAGTTCGACTGGCAGAGACTGGG-CAACCGTGTCTGCTGACCGC-TTCTCTGGATGGACGGGG-T--GGG-CC--CGCCGGCACAGGGTCGGTGGCGAATCGGTCGGCATTCCACCCGACCCGTCTTGAAACACGGACCAAGGAGTCTAACATGCGCGCGAGTCGTTGGGT--CGTACGAAACCCGAAGGCGAAGTGAAAGCGAGGGC--CGTCTCTCGACGTGCTCAGGTGGGATCCCG-CGG-TTCTGCCG-TGGGCGCACCACCGGCCCGTCTCGTCCGC-GTT-GTCGGTGAGGCGGAGCAGGAGCGTGCACGTTGGGACCCGAAAGATGGTGAACTATGCCTGAGTAGGACGAAGCCAGAGGAAACTCTGGTGGAGGTCCGCAGCGATTCTGACGTGCAAATCGATCGTCAAACTTGGGTATAGGGGCGAAAGACTAATCGAACCATCTAGTAGCTGGTTCCCTCCGAAGTTTCCCTCAGGATAGCTGGCACTCATTGAACGCAGTTTTATCCGGTAAAGCGAATGATTAGAGGCCTTGGGGACGAAACGACCTCAACCTATTCTCAAACTTTAAATGGGTAAGAAGTCCGACTCGCTCGATTGGAGCCGGGCCTAC-GAATGCGAGTGCCCAGTGGGCCATTTTTGGTAAGCAGAACTGGCGCTGTGGGATGAACCAAACGCCCGGTTAAGGTGCCTAACGTTGACGCTCATGAGACACCATAAAAGGTGTTGGTTGATATAGACAGCAGGACGGTGGCCATGGAAGTCGGAACCCGCTAAGGAGTGTGTAACAACTCACCTGCCG</Hsp_hseq>
      <Hsp_midline>|||||| ||||||||||||||||||||||||||||||||||||    ||  ||||||||||||| ||||||||||||||  | || || | ||| |   | |||||| ||||||||   | | |||||| |||| | |||||||||||||||||| |||  | | || ||| |||||| ||||||||  ||||||||||||||||||||| ||||||||||||| |||||| | ||| ||| || ||||| |  ||| ||  ||||||||||||||| |||||||||||||||||  |||||||||||||||||||||||||||||||||||||||||||||||||||||||||||||  | | |||| ||||||||||||||||||||||||||   ||  | || |  ||||||||||||||||| |||   |||||| |||||||||||||||||||||||||||||  || ||||||||||||||||| |||||||||||||||||||||||||||||||||||||||||||| |||||||||||||||||||||||||||||||||||||||||||||||||||||||||||||||||||||||||||||||||||||||||||||||||||||||||||||||||||||||||||||||||||||||||||||||||||||  |   |||||||||||||||||||||||||||||||||||||||||||||||||||||||||||||||||||||||||||||||||||||||||||||||||||| |||||||||||||   |||||||||||||||||||||||||||||||||||||||||||||||||||||||||||||||| |||||||||||||||||||||||||||||||||| |||||||||||||||||| ||||||||||||||||||||||||||||||||||||||||||||||||||||||||||||||||||||||</Hsp_midline>
    </Hsp>
  </Hit_hsps>
</Hit>
<Hit>
  <Hit_num>14</Hit_num>
  <Hit_id>gi|219893681|emb|AM932693.1|</Hit_id>
  <Hit_def>Pyrazus ebeninus partial 28S rRNA gene, specimen voucher AMS C411801</Hit_def>
  <Hit_accession>AM932693</Hit_accession>
  <Hit_len>1468</Hit_len>
  <Hit_hsps>
    <Hsp>
      <Hsp_num>1</Hsp_num>
      <Hsp_bit-score>1299.31</Hsp_bit-score>
      <Hsp_score>703</Hsp_score>
      <Hsp_evalue>0</Hsp_evalue>
      <Hsp_query-from>15</Hsp_query-from>
      <Hsp_query-to>1013</Hsp_query-to>
      <Hsp_hit-from>490</Hsp_hit-from>
      <Hsp_hit-to>1467</Hsp_hit-to>
      <Hsp_query-frame>1</Hsp_query-frame>
      <Hsp_hit-frame>1</Hsp_hit-frame>
      <Hsp_identity>914</Hsp_identity>
      <Hsp_positive>914</Hsp_positive>
      <Hsp_gaps>41</Hsp_gaps>
      <Hsp_align-len>1009</Hsp_align-len>
      <Hsp_qseq>GCCGCGTGCACTTTCCGCGGGCAGAGCGCCACGACCGGTTC-CGGGTCAAGCGGTCAGAAGGCCGCGAGGAAGGTAGGCGGGTCAGC-T-GGCTGCCCCGCTGTTACAGCCTCGCGTGCGTCTCCCGATCCGCCCCGGGACCGAGGAGCCGCCGCCGGCCTACGGGCCCGCCCTCGCCCTCCTGGGACGTTCGACTGGCAGAGACTGGGCCAACCGTGTCTGCCGACCGCGTC-CTCGGGACGGCCGGGGGTCCGGGCCCTGCGCCGGCACAGGGTCAGTGGCGAATCGGTCGGCCCTCCACCCGACCCGTCTTGAAACACGGACCAAGGAGTCTAACATGCGCGCGAGTCGTTGGGTGGCCTCGAAGCCCGAAGGCGAAGTGAAAGCGAGGGCGGGGTTCCGCGCCCCGCTCAGGTGGGATCCCG--G-CGGCGGCTGCCGCTGGGCGCACCACCGGCCCGTCTCGTCCGCTTTTCGTCGGTGAGGCGGAGCATGAGCGTGCACGTTGGGACCCGAAAGATGGTGAACTATGCCTGAGCAGGACGAAGCCAGAGGAAACTCTGGTGGAGGTCCGCAGCGATTCTGACGTGCAAATCGATCGTCAAACTTGGGTATAGGGGCGAAAGACTAATCGAACCATCTAGTAGCTGGTTCCCTCCGAAGTTTCCCTCAGGATAGCTGGCACTCAG---GCAGTTTTATCCGGTAAAGCGAATGATTAGAGGCCTTGGGGACGAAACGACCTCAACCTATTCTCAAACTTTAAATGGGTAAGAAGTCCGACTCGCTCGACTGGAGCCGGGCCTTTTGAATGCGAGTGCCCAGTGGGCCATTTTTGGTAAGCAGAACTGGCGCTGTGGGATGAACCAAACGTCCGGTTAAGGTGCCTAACGTTGACGCTCATGAGAGACCATAAAAGGTGTTGGTCGATATAGACAGCAGGACGGTGGCCATGGAAGTCGGAACCCGCTAAGGAGTGTGTAACAACTCACCTGCCGAATCAACCAG</Hsp_qseq>
      <Hsp_hseq>GCCGTGTGCACTTTCCGCGGGCAGAGCGCCACGACCGGTTCTCGGG----GCGGTCAGAAGGCGGCGAGGAAGGTAGGCGGG-C-GCTTCGGC-G-CTCTCTGTTATAGCCTCGC---C-TGTCCTGATCCGCTCGGGGACCGAGGAGCCGCCGTCGG--T-CGCGGCCACTC-CGCTCTCCTGGGGAGTTCGACTGGCAGAGACTGGG-CAACCGTGTCTGCCGACTGC-TCTCTC-GGACGGAC-GGAG--CGGG-CCTG-GCCGGCACAGGGTCGGTGGCGAATCGGTCGGCCCTCCACCCGACCCGTCTTGAAACACGGACCAAGGAGTCTAACATGCGCGCGAGTCGTTGGGTAG-TACGAAACCCGAAGGCGAAGTGAAAGCGAGGGCGCGTCTCTG-G-CGTGCTCAGGTGGGATCCCGCCGCCTCCGTTTGCGGC-GGGCGCACCGCCGGCCCGTCTCGTCCGC-GCT-GTCGGTGAGGCGGAGCAAGAGCGTGCACGTTGGGACCCGAAAGATGGTGAACTATGCCTGAGTAGGATGAAGCCAGAGGAAACTCTGGTGGAGGTCCGCAGCGATTCTGACGTGCAAATCGATCGTCAAACTTGGGTATAGGGGCGAAAGACTAATCGAACCATCTAGTAGCTGGTTCCCTCCGAAGTTTCCCTCAGGATAGCTGGCACTCAGTACGCAGTTTTATCCGGTAAAGCGAATGATTAGAGGCCTTGGGGACGAAACGACCTCAACCTATTCTCAAACTTTAAATGGGTAAGAAGTCCGACCCGCTTGATTGGGGCCGGGCGTTC-GAATGCGAGTGCCCAGTGGGCCACTTTTGGTAAGCAGAACTGGCGCTGTGGGATGAACCAAACGTCCGGTTAAGGTGCCTAACGCTGACGCTCATCAGACACCATAAAAGGTGTTGGTTGATATAGACAGCAGGACGGTGGCCATGGAAGTCGGAATCCGCTAAGGAGTGTGTAACAACTCACCTGCCGAATCAACCAG</Hsp_hseq>
      <Hsp_midline>|||| |||||||||||||||||||||||||||||||||||| ||||    ||||||||||||| |||||||||||||||||| | || | ||| | | | |||||| ||||||||   | | ||| ||||||| | |||||||||||||||||| |||  | || | || | | ||| ||||||||  ||||||||||||||||||||| ||||||||||||||||| || || ||| |||||| | || |  |||| |||| |||||||||||||| |||||||||||||||||||||||||||||||||||||||||||||||||||||||||||||||||||||||||||||||| |   |||| ||||||||||||||||||||||||||| |  || | | |  |||||||||||||||||  | |  ||  ||| || ||||||||| ||||||||||||||||||   | ||||||||||||||||| |||||||||||||||||||||||||||||||||||||||||||| |||| |||||||||||||||||||||||||||||||||||||||||||||||||||||||||||||||||||||||||||||||||||||||||||||||||||||||||||||||||||||||||||||||||||||||||||||||||   |||||||||||||||||||||||||||||||||||||||||||||||||||||||||||||||||||||||||||||||||||||||||||| |||| || ||| ||||||| ||  ||||||||||||||||||||||| |||||||||||||||||||||||||||||||||||||||||||||||||||||||||||| |||||||||| ||| |||||||||||||||||| ||||||||||||||||||||||||||||||||||||| ||||||||||||||||||||||||||||||||||||||||||</Hsp_midline>
    </Hsp>
  </Hit_hsps>
</Hit>
<Hit>
  <Hit_num>15</Hit_num>
  <Hit_id>gi|219893680|emb|AM932692.1|</Hit_id>
  <Hit_def>Batillaria zonalis partial 28S rRNA gene, specimen voucher BMNH 20070371</Hit_def>
  <Hit_accession>AM932692</Hit_accession>
  <Hit_len>1468</Hit_len>
  <Hit_hsps>
    <Hsp>
      <Hsp_num>1</Hsp_num>
      <Hsp_bit-score>1299.31</Hsp_bit-score>
      <Hsp_score>703</Hsp_score>
      <Hsp_evalue>0</Hsp_evalue>
      <Hsp_query-from>15</Hsp_query-from>
      <Hsp_query-to>1013</Hsp_query-to>
      <Hsp_hit-from>491</Hsp_hit-from>
      <Hsp_hit-to>1467</Hsp_hit-to>
      <Hsp_query-frame>1</Hsp_query-frame>
      <Hsp_hit-frame>1</Hsp_hit-frame>
      <Hsp_identity>913</Hsp_identity>
      <Hsp_positive>913</Hsp_positive>
      <Hsp_gaps>40</Hsp_gaps>
      <Hsp_align-len>1008</Hsp_align-len>
      <Hsp_qseq>GCCGCGTGCACTTTCCGCGGGCAGAGCGCCACGACCGGTTC-CGGGTCAAGCGGTCAGAAGGCCGCGAGGAAGGTAGGCGGGTCAGC-T-GGCTGCCCCGCTGTTACAGCCTCGCGTGCGTCTCCCGATCCGCCCCGGGACCGAGGAGCCGCCGCCGGCCTACGGGCCCGCCCTCGCCCTCCTGGGACGTTCGACTGGCAGAGACTGGGCCAACCGTGTCTGCCGACCGCGTCCTC-GGGACGGCCGGGGGTCCGGGCCCTGCGCCGGCACAGGGTCAGTGGCGAATCGGTCGGCCCTCCACCCGACCCGTCTTGAAACACGGACCAAGGAGTCTAACATGCGCGCGAGTCGTTGGGTGGCCTCGAAGCCCGAAGGCGAAGTGAAAGCGAGGGCGGGGTTCCGCGCCCCGCTCAGGTGGGATCCCG--GCGGCGGCTGCCGCTGGGCGCACCACCGGCCCGTCTCGTCCGCTTTTCGTCGGTGAGGCGGAGCATGAGCGTGCACGTTGGGACCCGAAAGATGGTGAACTATGCCTGAGCAGGACGAAGCCAGAGGAAACTCTGGTGGAGGTCCGCAGCGATTCTGACGTGCAAATCGATCGTCAAACTTGGGTATAGGGGCGAAAGACTAATCGAACCATCTAGTAGCTGGTTCCCTCCGAAGTTTCCCTCAGGATAGCTGGCACTCAG---GCAGTTTTATCCGGTAAAGCGAATGATTAGAGGCCTTGGGGACGAAACGACCTCAACCTATTCTCAAACTTTAAATGGGTAAGAAGTCCGACTCGCTCGACTGGAGCCGGGCCTTTTGAATGCGAGTGCCCAGTGGGCCATTTTTGGTAAGCAGAACTGGCGCTGTGGGATGAACCAAACGTCCGGTTAAGGTGCCTAACGTTGACGCTCATGAGAGACCATAAAAGGTGTTGGTCGATATAGACAGCAGGACGGTGGCCATGGAAGTCGGAACCCGCTAAGGAGTGTGTAACAACTCACCTGCCGAATCAACCAG</Hsp_qseq>
      <Hsp_hseq>GCCGTGTGCACTTTCCGCGGGCAGAGCGCCACGACCGGTTCTCGGG----GCGGTCAGAAGGCGGCGAGGAAGGTAGGCGGG-C-GCTTCGGC-G-CTCTCTGTTATAGCCTCGC---C-TGTCCTGATCCGCTCGGGGACCGAGGAGCCGCCGTCGG--T-CGCGGCCACTC-CGCTCTCCCGGGGAGTTCGACTGGCAGAGACTGGG-CAACCGTGTCTGCCGACTGC-T-CTCTTGGACGGAC-GGAG--CGGG-CCTG-GCCGGCACAGGGTCGGTGGCGAATCGGTCGGCCCTCCACCCGACCCGTCTTGAAACACGGACCAAGGAGTCTAACATGCGCGCGAGTCGTTGGGTAG-TACGAAACCCGAAGGCGAAGTGAAAGCGAGGGCGCGCCTCTG-G-CGTGCTCAGGTGGGATCCCGCTGCCTCGGTTG-CGGTGGGCGCACCGCCGGCCCGTCTCGTCCGC-GCT-GTCGGTGAGGCGGAGCAAGAGCGTGCACGTTGGGACCCGAAAGATGGTGAACTATGCCTGAGTAGGATGAAGCCAGAGGAAACTCTGGTGGAGGTCCGCAGCGATTCTGACGTGCAAATCGATCGTCAAACTTGGGTATAGGGGCGAAAGACTAATCGAACCATCTAGTAGCTGGTTCCCTCCGAAGTTTCCCTCAGGATAGCTGGCACTCAGTACGCAGTTTTATCCGGTAAAGCGAATGATTAGAGGCCTTGGGGACGAAACGACCTCAACCTATTCTCAAACTTTAAATGGGTAAGAAGTCCGACCCGCTTGATTGGGGCCGGGCGTTC-GAATGCGAGTGCCCAGTGGGCCACTTTTGGTAAGCAGAACTGGCGCTGTGGGATGAACCAAACGTCCGGTTAAGGTGCCTAACGCTGACGCTCATCAGACACCATAAAAGGTGTTGGTTGATATAGACAGCAGGACGGTGGCCATGGAAGTCGGAATCCGCTAAGGAGTGTGTAACAACTCACCTGCCGAATCAACCAG</Hsp_hseq>
      <Hsp_midline>|||| |||||||||||||||||||||||||||||||||||| ||||    ||||||||||||| |||||||||||||||||| | || | ||| | | | |||||| ||||||||   | | ||| ||||||| | |||||||||||||||||| |||  | || | || | | ||| |||| |||  ||||||||||||||||||||| ||||||||||||||||| || | |||  |||||| | || |  |||| |||| |||||||||||||| |||||||||||||||||||||||||||||||||||||||||||||||||||||||||||||||||||||||||||||||| |   |||| ||||||||||||||||||||||||||| |  || | | |  |||||||||||||||||  ||  ||| || || |||||||||| ||||||||||||||||||   | ||||||||||||||||| |||||||||||||||||||||||||||||||||||||||||||| |||| |||||||||||||||||||||||||||||||||||||||||||||||||||||||||||||||||||||||||||||||||||||||||||||||||||||||||||||||||||||||||||||||||||||||||||||||||   |||||||||||||||||||||||||||||||||||||||||||||||||||||||||||||||||||||||||||||||||||||||||||| |||| || ||| ||||||| ||  ||||||||||||||||||||||| |||||||||||||||||||||||||||||||||||||||||||||||||||||||||||| |||||||||| ||| |||||||||||||||||| ||||||||||||||||||||||||||||||||||||| ||||||||||||||||||||||||||||||||||||||||||</Hsp_midline>
    </Hsp>
  </Hit_hsps>
</Hit>
<Hit>
  <Hit_num>16</Hit_num>
  <Hit_id>gi|219893682|emb|AM932694.1|</Hit_id>
  <Hit_def>Zeacumantus lutulentus partial 28S rRNA gene, specimen voucher MNZ M.181413</Hit_def>
  <Hit_accession>AM932694</Hit_accession>
  <Hit_len>1464</Hit_len>
  <Hit_hsps>
    <Hsp>
      <Hsp_num>1</Hsp_num>
      <Hsp_bit-score>1290.08</Hsp_bit-score>
      <Hsp_score>698</Hsp_score>
      <Hsp_evalue>0</Hsp_evalue>
      <Hsp_query-from>15</Hsp_query-from>
      <Hsp_query-to>1013</Hsp_query-to>
      <Hsp_hit-from>490</Hsp_hit-from>
      <Hsp_hit-to>1463</Hsp_hit-to>
      <Hsp_query-frame>1</Hsp_query-frame>
      <Hsp_hit-frame>1</Hsp_hit-frame>
      <Hsp_identity>909</Hsp_identity>
      <Hsp_positive>909</Hsp_positive>
      <Hsp_gaps>37</Hsp_gaps>
      <Hsp_align-len>1005</Hsp_align-len>
      <Hsp_qseq>GCCGCGTGCACTTTCCGCGGGCAGAGCGCCACGACCGGTTC-CGGGTCAAGCGGTCAGAAGGCCGCGAGGAAGGTAGGCGGGTCAGC-T-GGCTGCCCCGCTGTTACAGCCTCGCGTGCGTCTCCCGATCCGCCCCGGGACCGAGGAGCCGCCGCCGGCCTACGGGCCCGCCCTCGCCCTCCTGGGACGTTCGACTGGCAGAGACTGGGCCAACCGTGTCTGCCGACCGCGTCCTCGGGACGGCCGGGGGTCCGGGCCCTGCGCCGGCACAGGGTCAGTGGCGAATCGGTCGGCCCTCCACCCGACCCGTCTTGAAACACGGACCAAGGAGTCTAACATGCGCGCGAGTCGTTGGGTGGCCTCGAAGCCCGAAGGCGAAGTGAAAGCGAGGGCGGGGTTCCGCGCCCCGCTCAGGTGGGATCCCGGCGGCGGCTGCCGCTGGGCGCACCACCGGCCCGTCTCGTCCGCTTTTCGTCGGTGAGGCGGAGCATGAGCGTGCACGTTGGGACCCGAAAGATGGTGAACTATGCCTGAGCAGGACGAAGCCAGAGGAAACTCTGGTGGAGGTCCGCAGCGATTCTGACGTGCAAATCGATCGTCAAACTTGGGTATAGGGGCGAAAGACTAATCGAACCATCTAGTAGCTGGTTCCCTCCGAAGTTTCCCTCAGGATAGCTGGCACTCAG---GCAGTTTTATCCGGTAAAGCGAATGATTAGAGGCCTTGGGGACGAAACGACCTCAACCTATTCTCAAACTTTAAATGGGTAAGAAGTCCGACTCGCTCGACTGGAGCCGGGCCTTTTGAATGCGAGTGCCCAGTGGGCCATTTTTGGTAAGCAGAACTGGCGCTGTGGGATGAACCAAACGTCCGGTTAAGGTGCCTAACGTTGACGCTCATGAGAGACCATAAAAGGTGTTGGTCGATATAGACAGCAGGACGGTGGCCATGGAAGTCGGAACCCGCTAAGGAGTGTGTAACAACTCACCTGCCGAATCAACCAG</Hsp_qseq>
      <Hsp_hseq>GCCGTGTGCACTTTCCGCGGGCAGAGCGCCACGACCGGTTCTCGGG----GCGGTCAGAAGGCGGCGAGGAAGGTAGGCGGG-C-GCTTCGGC-G-CACGCTGTTATAGCCT----TGCCTGTCCTGATCCGCTCGGGGACCGAGGAGCCGCCGTCGG--T-CGCGGCCACTC-CGCTCTCCTGGGGAGTTCGACTGGCAGAGACTGGG-CAACCGTGTCTGCCGACTGC-TCTTTAGGATGGTCGG-AG--CGGG-CCTG-GCCGGCACAGGGTCGGTGGCGAATCGGTCGGCCCTCCACCCGACCCGTCTTGAAACACGGACCAAGGAGTCTAACATGCGCGCGAGTCGTTGGGTAG-TACGAAACCCGAAGGCGAAGTGAAAGCGAGGGCGCGTCTCTG-G-CGTGCTCAGGTGGGATCCCG-CTGCTTCTG-TGGTGGGCGCACCGCCGGCCCGTCTCGTCCGC-GCT-GTCGGTGAGGCGGAGCAAGAGCGTGCACGTTGGGACCCGAAAGATGGTGAACTATGCCTGAGTAGGATGAAGCCAGAGGAAACTCTGGTGGAGGTCCGCAGCGATTCTGACGTGCAAATCGATCGTCAAACTTGGGTATAGGGGCGAAAGACTAATCGAACCATCTAGTAGCTGGTTCCCTCCGAAGTTTCCCTCAGGATAGCTGGCACTCAGTACGCAGTTTTATCCGGTAAAGCGAATGATTAGAGGCCTTGGGGACGAAACGACCTCAACCTATTCTCAAACTTTAAATGGGTAAGAAGTCCGACCCGCTTGATTGGGGCCGGGCGTTC-GAATGCGAGTGCCCAGTGGGCCACTTTTGGTAAGCAGAACTGGCGCTGTGGGATGAACCAAACGTTCGGTTAAGGTGCCTAACGCTGACGCTCATCAGACACCATAAAAGGTGTTGGTTGATATAGACAGCAGGACGGTGGCCATGGAAGTCGGAATCCGCTAAGGAGTGTGTAACAACTCACCTGCCGAATCAACCAG</Hsp_hseq>
      <Hsp_midline>|||| |||||||||||||||||||||||||||||||||||| ||||    ||||||||||||| |||||||||||||||||| | || | ||| | | |||||||| |||||    ||| | ||| ||||||| | |||||||||||||||||| |||  | || | || | | ||| ||||||||  ||||||||||||||||||||| ||||||||||||||||| || || |  ||| || |||  |  |||| |||| |||||||||||||| |||||||||||||||||||||||||||||||||||||||||||||||||||||||||||||||||||||||||||||||| |   |||| ||||||||||||||||||||||||||| |  || | | |  ||||||||||||||||| | ||  |||  | |||||||||| ||||||||||||||||||   | ||||||||||||||||| |||||||||||||||||||||||||||||||||||||||||||| |||| |||||||||||||||||||||||||||||||||||||||||||||||||||||||||||||||||||||||||||||||||||||||||||||||||||||||||||||||||||||||||||||||||||||||||||||||||   |||||||||||||||||||||||||||||||||||||||||||||||||||||||||||||||||||||||||||||||||||||||||||| |||| || ||| ||||||| ||  ||||||||||||||||||||||| ||||||||||||||||||||||||||||||||||||||||| |||||||||||||||||| |||||||||| ||| |||||||||||||||||| ||||||||||||||||||||||||||||||||||||| ||||||||||||||||||||||||||||||||||||||||||</Hsp_midline>
    </Hsp>
  </Hit_hsps>
</Hit>
<Hit>
  <Hit_num>17</Hit_num>
  <Hit_id>gi|223414559|gb|FJ606969.1|</Hit_id>
  <Hit_def>Batillaria attramentaria voucher ZMB 114.799 28S ribosomal RNA gene, partial sequence</Hit_def>
  <Hit_accession>FJ606969</Hit_accession>
  <Hit_len>1473</Hit_len>
  <Hit_hsps>
    <Hsp>
      <Hsp_num>1</Hsp_num>
      <Hsp_bit-score>1282.7</Hsp_bit-score>
      <Hsp_score>694</Hsp_score>
      <Hsp_evalue>0</Hsp_evalue>
      <Hsp_query-from>15</Hsp_query-from>
      <Hsp_query-to>995</Hsp_query-to>
      <Hsp_hit-from>515</Hsp_hit-from>
      <Hsp_hit-to>1473</Hsp_hit-to>
      <Hsp_query-frame>1</Hsp_query-frame>
      <Hsp_hit-frame>1</Hsp_hit-frame>
      <Hsp_identity>898</Hsp_identity>
      <Hsp_positive>898</Hsp_positive>
      <Hsp_gaps>40</Hsp_gaps>
      <Hsp_align-len>990</Hsp_align-len>
      <Hsp_qseq>GCCGCGTGCACTTTCCGCGGGCAGAGCGCCACGACCGGTTC-CGGGTCAAGCGGTCAGAAGGCCGCGAGGAAGGTAGGCGGGTCAGC-T-GGCTGCCCCGCTGTTACAGCCTCGCGTGCGTCTCCCGATCCGCCCCGGGACCGAGGAGCCGCCGCCGGCCTACGGGCCCGCCCTCGCCCTCCTGGGACGTTCGACTGGCAGAGACTGGGCCAACCGTGTCTGCCGACCGCGTC-CTCGGGACGGCCGGGGGTCCGGGCCCTGCGCCGGCACAGGGTCAGTGGCGAATCGGTCGGCCCTCCACCCGACCCGTCTTGAAACACGGACCAAGGAGTCTAACATGCGCGCGAGTCGTTGGGTGGCCTCGAAGCCCGAAGGCGAAGTGAAAGCGAGGGCGGGGTTCCGCGCCCCGCTCAGGTGGGATCCCGGCGGC-G-GCTGCCGCTGGGCGCACCACCGGCCCGTCTCGTCCGCTTTTCGTCGGTGAGGCGGAGCATGAGCGTGCACGTTGGGACCCGAAAGATGGTGAACTATGCCTGAGCAGGACGAAGCCAGAGGAAACTCTGGTGGAGGTCCGCAGCGATTCTGACGTGCAAATCGATCGTCAAACTTGGGTATAGGGGCGAAAGACTAATCGAACCATCTAGTAGCTGGTTCCCTCCGAAGTTTCCCTCAGGATAGCTGGCACTCAG---GCAGTTTTATCCGGTAAAGCGAATGATTAGAGGCCTTGGGGACGAAACGACCTCAACCTATTCTCAAACTTTAAATGGGTAAGAAGTCCGACTCGCTCGACTGGAGCCGGGCCTTTTGAATGCGAGTGCCCAGTGGGCCATTTTTGGTAAGCAGAACTGGCGCTGTGGGATGAACCAAACGTCCGGTTAAGGTGCCTAACGTTGACGCTCATGAGAGACCATAAAAGGTGTTGGTCGATATAGACAGCAGGACGGTGGCCATGGAAGTCGGAACCCGCTAAGGAGTGTGTAACAACTC</Hsp_qseq>
      <Hsp_hseq>GCCGTGTGCACTTTCCGCGGGCAGAGCGCCACGACCGGTTCTCGGG----GCGGTCAGAAGGCGGCGAGGAAGGTAGGCGGG-C-GCTTCGGC-G-CTCTCTGTTACAGCCTCGC---C-TGTCCTGATCCGCTCGGGGACCGAGGAGCCGCCGTCGG--T-CGCGGCCACTC-CGCTCTCCTGGGGAGTTCGACTGGCAGAGACTGGG-CAACCGTGTCTGCCGACTGC-TCTCTC-GGACGGAC-GGAG--CGGG-CCTG-GCCGGCACAGGGTCGGTGGCGAATCGGTCGGCCCTCCACCCGACCCGTCTTGAAACACGGACCAAGGAGTCTAACATGCGCGCGAGTCGTTGGGTAG-TACGAAACCCGAAGGCGAAGTGAAAGCGAGGGCGCGTCTCTG-G-CGTGCTCAGGTGGGATCCCGCCGCCTGCGTTGCGGC-GGGCGCACCGCCGGCCCGTCTCGTCCGC-GCT-GTCGGTGAGGCGGAGCAAGAGCGTGCACGTTGGGACCCGAAAGATGGTGAACTATGCCTGAGTAGGATGAAGCCAGAGGAAACTCTGGTGGAGGTCCGCAGCGATTCTGACGTGCAAATCGATCGTCAAACTTGGGTATAGGGGCGAAAGACTAATCGAACCATCTAGTAGCTGGTTCCCTCCGAAGTTTCCCTCAGGATAGCTGGCACTCAGTACGCAGTTTTATCCGGTAAAGCGAATGATTAGAGGCCTTGGGGACGAAACGACCTCAACCTATTCTCAAACTTTAAATGGGTAAGAAGTCCGACCCGCTTGATTGGGGCCGGGCGTTC-GAATGCGAGTGCCCAGTGGGCCACTTTTGGTAAGCAGAACTGGCGCTGTGGGATGAACCAAACGTCCGGTTAAGGTGCCTAACGCTGACGCTCATCAGACACCATAAAAGGTGTTGGTTGATATAGACAGCAGGACGGTGGCCATGGAAGTCGGAATCCGCTAAGGAGTGTGTAACAACTC</Hsp_hseq>
      <Hsp_midline>|||| |||||||||||||||||||||||||||||||||||| ||||    ||||||||||||| |||||||||||||||||| | || | ||| | | | |||||||||||||||   | | ||| ||||||| | |||||||||||||||||| |||  | || | || | | ||| ||||||||  ||||||||||||||||||||| ||||||||||||||||| || || ||| |||||| | || |  |||| |||| |||||||||||||| |||||||||||||||||||||||||||||||||||||||||||||||||||||||||||||||||||||||||||||||| |   |||| ||||||||||||||||||||||||||| |  || | | |  ||||||||||||||||| || | | | ||| || ||||||||| ||||||||||||||||||   | ||||||||||||||||| |||||||||||||||||||||||||||||||||||||||||||| |||| |||||||||||||||||||||||||||||||||||||||||||||||||||||||||||||||||||||||||||||||||||||||||||||||||||||||||||||||||||||||||||||||||||||||||||||||||   |||||||||||||||||||||||||||||||||||||||||||||||||||||||||||||||||||||||||||||||||||||||||||| |||| || ||| ||||||| ||  ||||||||||||||||||||||| |||||||||||||||||||||||||||||||||||||||||||||||||||||||||||| |||||||||| ||| |||||||||||||||||| ||||||||||||||||||||||||||||||||||||| ||||||||||||||||||||||||</Hsp_midline>
    </Hsp>
  </Hit_hsps>
</Hit>
<Hit>
  <Hit_num>18</Hit_num>
  <Hit_id>gi|663061004|dbj|AB930368.1|</Hit_id>
  <Hit_def>Microliotia mirabilis gene for 28S rRNA, partial sequence, isolate: YK1654</Hit_def>
  <Hit_accession>AB930368</Hit_accession>
  <Hit_len>1432</Hit_len>
  <Hit_hsps>
    <Hsp>
      <Hsp_num>1</Hsp_num>
      <Hsp_bit-score>1279</Hsp_bit-score>
      <Hsp_score>692</Hsp_score>
      <Hsp_evalue>0</Hsp_evalue>
      <Hsp_query-from>13</Hsp_query-from>
      <Hsp_query-to>996</Hsp_query-to>
      <Hsp_hit-from>469</Hsp_hit-from>
      <Hsp_hit-to>1432</Hsp_hit-to>
      <Hsp_query-frame>1</Hsp_query-frame>
      <Hsp_hit-frame>1</Hsp_hit-frame>
      <Hsp_identity>899</Hsp_identity>
      <Hsp_positive>899</Hsp_positive>
      <Hsp_gaps>38</Hsp_gaps>
      <Hsp_align-len>993</Hsp_align-len>
      <Hsp_qseq>CGGCCGCGTGCACTTTCCGCGGGCAGAGCGCCACGACCGGTTCCGGGTCAAGCGGTCAGAAGGCCGCGAGGAAGGTAGGCGGGTCAGC-T-GGCTGCCCCGCTGTTACAGCCTCGCGTGCGTCTCCCGATCCGCCCCGGGACCGAGGAGCCGCCGCCGGCCTACGGGCCCGCCCTCGCCCTCCTGGGACGTTCGACTGGCAGAGACTGGGCCAACCGTGTCTGCCGACCGCGTC-CTCGGGACGGCCGGGGGTCCGGGCCCTGCGCCGGCACAGGGTCAGTGGCGAATCGGTCGGCCCTCCACCCGACCCGTCTTGAAACACGGACCAAGGAGTCTAACATGCGCGCGAGTCGTTGGGTGGCCTCGAAGCCCGAAGGCGAAGTGAAAGCGAGGGCGGGGTTCCGCGCCCCGCTCAGGTGGGATCCCGGCGGCG--GCTGCCGCTGGGCGCACCACCGGCCCGTCTCGTCCGCTTTTCGTCGGTGAGGCGGAGCATGAGCGTGCACGTTGGGACCCGAAAGATGGTGAACTATGCCTGAGCAGGACGAAGCCAGAGGAAACTCTGGTGGAGGTCCGCAGCGATTCTGACGTGCAAATCGATCGTCAAACTTGGGTATAGGGGCGAAAGACTAATCGAACCATCTAGTAGCTGGTTCCCTCCGAAGTTTCCCTCAGGATAGCTGGCACTCAG---GCAGTTTTATCCGGTAAAGCGAATGATTAGAGGCCTTGGGGACGAAACGACCTCAACCTATTCTCAAACTTTAAATGGGTAAGAAGTCCGACTCGCTCGAC-TGGAGCCGGGCCTTTTGAATGCGAGTGCCCAGTGGGCCATTTTTGGTAAGCAGAACTGGCGCTGTGGGATGAACCAAACGTCCGGTTAAGGTGCCTAACGTTGACGCTCATGAGAGACCATAAAAGGTGTTGGTCGATATAGACAGCAGGACGGTGGCCATGGAAGTCGGAACCCGCTAAGGAGTGTGTAACAACTCA</Hsp_qseq>
      <Hsp_hseq>CGGCCGTGTGCACTTTCCGCGGGCAGAGCGCCACGACCGGTTTCCGGT---GCGGTCAGAAGGCGGCGAGGAAGGTAGGTGGG-C-GCTTCGGC-G-CGCACTGTTACAGCCTCGC---C-TGTCCTGATCCGCTCGGGGACCGAGGAGCCGCCGTCGG--T-CGCGGCCACTC-CGCTCTCCTGGGGAGTTCGACTGGCAGAGACTGGG-CAACCGTGTCTGCTGACCGC-TCTCTC-GGATGGAC-GGGG--CGGG-CCTG-ATCGGCACAGGGTCGGTGGCGAATCGGTCGGCCCTCCACCCGACCCGTCTTGAAACACGGACCAAGGAGTCTAACATGCGCGCGAGTCGTTGGGTAG-TACGAAACCCGAAGGCGAAGTGAAAGCGAGGGCGCGTCTTCGCGACGTGCTCAGGTGGGATCCCG-CCTCGATGGTG-GGGTGGGCGCACCGCCGGCCCGTCTCGTCCGC-GTT-GTCGGTGAGGCGGAGCAAGAGCGTGCACGTTGGGACCCGAAAGATGGTGAACTATGCCTGAGTAGGATGAAGCCAGAGGAAACTCTGGTGGAGGTCCGCAGCGATTCTGACGTGCAAATCGATCGTCAAACTTGGGTATAGGGGCGAAAGACTAATCGAACCATCTAGTAGCTGGTTCCCTCCGAAGTTTCCCTCAGGATAGCTGGCACTCAGTACGCAGTTTTATCCGGTAAAGCGAATGATTAGAGGCCTTGGGGACGAAACGACCTCAACCTATTCTCAAACTTTAAATGGGTAAGAAGTCCGACTCGCTTGATTTGGAGCCGGGCGTTC-GAATGCGAGTGCCCAGTGGGCCACTTTTGGTAAGCAGAACTGGCGCTGTGGGATGAACCAAACGTCCGGTTAAGGTGCCTAACGCTGACGCTCATCAGACACCATAAAAGGTGTTGGTTGATATAGACAGCAGGACGGTGGCCATGGAAGTCGGAATCCGCTAAGGAGTGTGTAACAACTCA</Hsp_hseq>
      <Hsp_midline>|||||| ||||||||||||||||||||||||||||||||||| | |||   ||||||||||||| |||||||||||||| ||| | || | ||| | | | |||||||||||||||   | | ||| ||||||| | |||||||||||||||||| |||  | || | || | | ||| ||||||||  ||||||||||||||||||||| ||||||||||||| |||||| || ||| ||| || | ||||  |||| ||||   |||||||||||| |||||||||||||||||||||||||||||||||||||||||||||||||||||||||||||||||||||||||||||||| |   |||| ||||||||||||||||||||||||||| |  | |||| |  ||||||||||||||||| |  ||  | ||  | |||||||||| ||||||||||||||||||  || ||||||||||||||||| |||||||||||||||||||||||||||||||||||||||||||| |||| |||||||||||||||||||||||||||||||||||||||||||||||||||||||||||||||||||||||||||||||||||||||||||||||||||||||||||||||||||||||||||||||||||||||||||||||||   ||||||||||||||||||||||||||||||||||||||||||||||||||||||||||||||||||||||||||||||||||||||||||||||||| ||  ||||||||||| ||  ||||||||||||||||||||||| |||||||||||||||||||||||||||||||||||||||||||||||||||||||||||| |||||||||| ||| |||||||||||||||||| ||||||||||||||||||||||||||||||||||||| |||||||||||||||||||||||||</Hsp_midline>
    </Hsp>
  </Hit_hsps>
</Hit>
<Hit>
  <Hit_num>19</Hit_num>
  <Hit_id>gi|223414545|gb|FJ606955.1|</Hit_id>
  <Hit_def>Batillaria flectosiphonata voucher NSMT Mo70806 28S ribosomal RNA gene, partial sequence</Hit_def>
  <Hit_accession>FJ606955</Hit_accession>
  <Hit_len>1473</Hit_len>
  <Hit_hsps>
    <Hsp>
      <Hsp_num>1</Hsp_num>
      <Hsp_bit-score>1279</Hsp_bit-score>
      <Hsp_score>692</Hsp_score>
      <Hsp_evalue>0</Hsp_evalue>
      <Hsp_query-from>15</Hsp_query-from>
      <Hsp_query-to>995</Hsp_query-to>
      <Hsp_hit-from>515</Hsp_hit-from>
      <Hsp_hit-to>1473</Hsp_hit-to>
      <Hsp_query-frame>1</Hsp_query-frame>
      <Hsp_hit-frame>1</Hsp_hit-frame>
      <Hsp_identity>897</Hsp_identity>
      <Hsp_positive>897</Hsp_positive>
      <Hsp_gaps>40</Hsp_gaps>
      <Hsp_align-len>990</Hsp_align-len>
      <Hsp_qseq>GCCGCGTGCACTTTCCGCGGGCAGAGCGCCACGACCGGTTC-CGGGTCAAGCGGTCAGAAGGCCGCGAGGAAGGTAGGCGGGTCAGC-T-GGCTGCCCCGCTGTTACAGCCTCGCGTGCGTCTCCCGATCCGCCCCGGGACCGAGGAGCCGCCGCCGGCCTACGGGCCCGCCCTCGCCCTCCTGGGACGTTCGACTGGCAGAGACTGGGCCAACCGTGTCTGCCGACCGCGTC-CTCGGGACGGCCGGGGGTCCGGGCCCTGCGCCGGCACAGGGTCAGTGGCGAATCGGTCGGCCCTCCACCCGACCCGTCTTGAAACACGGACCAAGGAGTCTAACATGCGCGCGAGTCGTTGGGTGGCCTCGAAGCCCGAAGGCGAAGTGAAAGCGAGGGCGGGGTTCCGCGCCCCGCTCAGGTGGGATCCCGGCGGC-G-GCTGCCGCTGGGCGCACCACCGGCCCGTCTCGTCCGCTTTTCGTCGGTGAGGCGGAGCATGAGCGTGCACGTTGGGACCCGAAAGATGGTGAACTATGCCTGAGCAGGACGAAGCCAGAGGAAACTCTGGTGGAGGTCCGCAGCGATTCTGACGTGCAAATCGATCGTCAAACTTGGGTATAGGGGCGAAAGACTAATCGAACCATCTAGTAGCTGGTTCCCTCCGAAGTTTCCCTCAGGATAGCTGGCACTCAG---GCAGTTTTATCCGGTAAAGCGAATGATTAGAGGCCTTGGGGACGAAACGACCTCAACCTATTCTCAAACTTTAAATGGGTAAGAAGTCCGACTCGCTCGACTGGAGCCGGGCCTTTTGAATGCGAGTGCCCAGTGGGCCATTTTTGGTAAGCAGAACTGGCGCTGTGGGATGAACCAAACGTCCGGTTAAGGTGCCTAACGTTGACGCTCATGAGAGACCATAAAAGGTGTTGGTCGATATAGACAGCAGGACGGTGGCCATGGAAGTCGGAACCCGCTAAGGAGTGTGTAACAACTC</Hsp_qseq>
      <Hsp_hseq>GCCGTGTGCACTTTCCGCGGGCAGAGCGCCACGACCGGTTCTCGGG----GCGGTCAGAAGGCGGCGAGGAAGGTAGGCGGG-C-GCTTCGGC-G-CTCTCTGTTACAGCCTCGC---C-TGTCCTGATCCGCTCGGGGACCGAGGAGCCGCCGTCGG--T-CGCGGCCACTC-CGCTCTCCTGGGGAGTTCGACTGGCAGAGACTGGG-CAACCGTGTCTGCYGACTGC-TCTCTC-GGACGGAC-GGAG--CGGG-CCTG-GCCGGCACAGGGTCGGTGGCGAATCGGTCGGCCCTCCACCCGACCCGTCTTGAAACACGGACCAAGGAGTCTAACATGCGCGCGAGTCGTTGGGTAG-TACGAAACCCGAAGGCGAAGTGAAAGCGAGGGCGCGTCTCTG-G-CGTGCTCAGGTGGGATCCCGCCGCCTGCGTTGCGGC-GGGCGCACCGCCGGCCCGTCTCGTCCGC-GCT-GTCGGTGAGGCGGAGCAAGAGCGTGCACGTTGGGACCCGAAAGATGGTGAACTATGCCTGAGTAGGATGAAGCCAGAGGAAACTCTGGTGGAGGTCCGCAGCGATTCTGACGTGCAAATCGATCGTCAAACTTGGGTATAGGGGCGAAAGACTAATCGAACCATCTAGTAGCTGGTTCCCTCCGAAGTTTCCCTCAGGATAGCTGGCACTCAGTACGCAGTTTTATCCGGTAAAGCGAATGATTAGAGGCCTTGGGGACGAAACGACCTCAACCTATTCTCAAACTTTAAATGGGTAAGAAGTCCGACCCGCTTGATTGGGGCCGGGCGTTC-GAATGCGAGTGCCCAGTGGGCCACTTTTGGTAAGCAGAACTGGCGCTGTGGGATGAACCAAACGTCCGGTTAAGGTGCCTAACGCTGACGCTCATCAGACACCATAAAAGGTGTTGGTTGATATAGACAGCAGGACGGTGGCCATGGAAGTCGGAATCCGCTAAGGAGTGTGTAACAACTC</Hsp_hseq>
      <Hsp_midline>|||| |||||||||||||||||||||||||||||||||||| ||||    ||||||||||||| |||||||||||||||||| | || | ||| | | | |||||||||||||||   | | ||| ||||||| | |||||||||||||||||| |||  | || | || | | ||| ||||||||  ||||||||||||||||||||| ||||||||||||| ||| || || ||| |||||| | || |  |||| |||| |||||||||||||| |||||||||||||||||||||||||||||||||||||||||||||||||||||||||||||||||||||||||||||||| |   |||| ||||||||||||||||||||||||||| |  || | | |  ||||||||||||||||| || | | | ||| || ||||||||| ||||||||||||||||||   | ||||||||||||||||| |||||||||||||||||||||||||||||||||||||||||||| |||| |||||||||||||||||||||||||||||||||||||||||||||||||||||||||||||||||||||||||||||||||||||||||||||||||||||||||||||||||||||||||||||||||||||||||||||||||   |||||||||||||||||||||||||||||||||||||||||||||||||||||||||||||||||||||||||||||||||||||||||||| |||| || ||| ||||||| ||  ||||||||||||||||||||||| |||||||||||||||||||||||||||||||||||||||||||||||||||||||||||| |||||||||| ||| |||||||||||||||||| ||||||||||||||||||||||||||||||||||||| ||||||||||||||||||||||||</Hsp_midline>
    </Hsp>
  </Hit_hsps>
</Hit>
<Hit>
  <Hit_num>20</Hit_num>
  <Hit_id>gi|223414544|gb|FJ606954.1|</Hit_id>
  <Hit_def>Batillaria attramentaria voucher ZMB 106.055 28S ribosomal RNA gene, partial sequence</Hit_def>
  <Hit_accession>FJ606954</Hit_accession>
  <Hit_len>1473</Hit_len>
  <Hit_hsps>
    <Hsp>
      <Hsp_num>1</Hsp_num>
      <Hsp_bit-score>1279</Hsp_bit-score>
      <Hsp_score>692</Hsp_score>
      <Hsp_evalue>0</Hsp_evalue>
      <Hsp_query-from>15</Hsp_query-from>
      <Hsp_query-to>995</Hsp_query-to>
      <Hsp_hit-from>515</Hsp_hit-from>
      <Hsp_hit-to>1473</Hsp_hit-to>
      <Hsp_query-frame>1</Hsp_query-frame>
      <Hsp_hit-frame>1</Hsp_hit-frame>
      <Hsp_identity>897</Hsp_identity>
      <Hsp_positive>897</Hsp_positive>
      <Hsp_gaps>40</Hsp_gaps>
      <Hsp_align-len>990</Hsp_align-len>
      <Hsp_qseq>GCCGCGTGCACTTTCCGCGGGCAGAGCGCCACGACCGGTTC-CGGGTCAAGCGGTCAGAAGGCCGCGAGGAAGGTAGGCGGGTCAGC-T-GGCTGCCCCGCTGTTACAGCCTCGCGTGCGTCTCCCGATCCGCCCCGGGACCGAGGAGCCGCCGCCGGCCTACGGGCCCGCCCTCGCCCTCCTGGGACGTTCGACTGGCAGAGACTGGGCCAACCGTGTCTGCCGACCGCGTC-CTCGGGACGGCCGGGGGTCCGGGCCCTGCGCCGGCACAGGGTCAGTGGCGAATCGGTCGGCCCTCCACCCGACCCGTCTTGAAACACGGACCAAGGAGTCTAACATGCGCGCGAGTCGTTGGGTGGCCTCGAAGCCCGAAGGCGAAGTGAAAGCGAGGGCGGGGTTCCGCGCCCCGCTCAGGTGGGATCCCGGCGGC-G-GCTGCCGCTGGGCGCACCACCGGCCCGTCTCGTCCGCTTTTCGTCGGTGAGGCGGAGCATGAGCGTGCACGTTGGGACCCGAAAGATGGTGAACTATGCCTGAGCAGGACGAAGCCAGAGGAAACTCTGGTGGAGGTCCGCAGCGATTCTGACGTGCAAATCGATCGTCAAACTTGGGTATAGGGGCGAAAGACTAATCGAACCATCTAGTAGCTGGTTCCCTCCGAAGTTTCCCTCAGGATAGCTGGCACTCAG---GCAGTTTTATCCGGTAAAGCGAATGATTAGAGGCCTTGGGGACGAAACGACCTCAACCTATTCTCAAACTTTAAATGGGTAAGAAGTCCGACTCGCTCGACTGGAGCCGGGCCTTTTGAATGCGAGTGCCCAGTGGGCCATTTTTGGTAAGCAGAACTGGCGCTGTGGGATGAACCAAACGTCCGGTTAAGGTGCCTAACGTTGACGCTCATGAGAGACCATAAAAGGTGTTGGTCGATATAGACAGCAGGACGGTGGCCATGGAAGTCGGAACCCGCTAAGGAGTGTGTAACAACTC</Hsp_qseq>
      <Hsp_hseq>GCCGTGTGCACTTTCCGCGGGCAGAGCGCCACGACCGGTTCTCGGG----GCGGTCAGAAGGCGGCGAGGAAGGTAGGCGGG-C-GCTTCGGC-G-CTCTCTGTTACAGCCTCGC---C-TGTCCTGATCCGCTCGGGGACCGAGGAGCCGCCGTCGG--T-CGCGGCCACTC-CGCTCTCCTGGGGAGTTCGACTGGCAGAGACTGGG-CAACCGTGTCTGCYGACTGC-TCTCTC-GGACGGAC-GGAG--CGGG-CCTG-GCCGGCACAGGGTCGGTGGCGAATCGGTCGGCCCTCCACCCGACCCGTCTTGAAACACGGACCAAGGAGTCTAACATGCGCGCGAGTCGTTGGGTAG-TACGAAACCCGAAGGCGAAGTGAAAGCGAGGGCGCGTCTCTG-G-CGTGCTCAGGTGGGATCCCGCCGCCTGCGTTGCGGC-GGGCGCACCGCCGGCCCGTCTCGTCCGC-GCT-GTCGGTGAGGCGGAGCAAGAGCGTGCACGTTGGGACCCGAAAGATGGTGAACTATGCCTGAGTAGGATGAAGCCAGAGGAAACTCTGGTGGAGGTCCGCAGCGATTCTGACGTGCAAATCGATCGTCAAACTTGGGTATAGGGGCGAAAGACTAATCGAACCATCTAGTAGCTGGTTCCCTCCGAAGTTTCCCTCAGGATAGCTGGCACTCAGTACGCAGTTTTATCCGGTAAAGCGAATGATTAGAGGCCTTGGGGACGAAACGACCTCAACCTATTCTCAAACTTTAAATGGGTAAGAAGTCCGACCCGCTTGATTGGGGCCGGGCGTTC-GAATGCGAGTGCCCAGTGGGCCACTTTTGGTAAGCAGAACTGGCGCTGTGGGATGAACCAAACGTCCGGTTAAGGTGCCTAACGCTGACGCTCATCAGACACCATAAAAGGTGTTGGTTGATATAGACAGCAGGACGGTGGCCATGGAAGTCGGAATCCGCTAAGGAGTGTGTAACAACTC</Hsp_hseq>
      <Hsp_midline>|||| |||||||||||||||||||||||||||||||||||| ||||    ||||||||||||| |||||||||||||||||| | || | ||| | | | |||||||||||||||   | | ||| ||||||| | |||||||||||||||||| |||  | || | || | | ||| ||||||||  ||||||||||||||||||||| ||||||||||||| ||| || || ||| |||||| | || |  |||| |||| |||||||||||||| |||||||||||||||||||||||||||||||||||||||||||||||||||||||||||||||||||||||||||||||| |   |||| ||||||||||||||||||||||||||| |  || | | |  ||||||||||||||||| || | | | ||| || ||||||||| ||||||||||||||||||   | ||||||||||||||||| |||||||||||||||||||||||||||||||||||||||||||| |||| |||||||||||||||||||||||||||||||||||||||||||||||||||||||||||||||||||||||||||||||||||||||||||||||||||||||||||||||||||||||||||||||||||||||||||||||||   |||||||||||||||||||||||||||||||||||||||||||||||||||||||||||||||||||||||||||||||||||||||||||| |||| || ||| ||||||| ||  ||||||||||||||||||||||| |||||||||||||||||||||||||||||||||||||||||||||||||||||||||||| |||||||||| ||| |||||||||||||||||| ||||||||||||||||||||||||||||||||||||| ||||||||||||||||||||||||</Hsp_midline>
    </Hsp>
  </Hit_hsps>
</Hit>
<Hit>
  <Hit_num>21</Hit_num>
  <Hit_id>gi|223414588|gb|FJ607001.1|</Hit_id>
  <Hit_def>Batillaria australis voucher NSMT Mo70830 28S ribosomal RNA gene, partial sequence</Hit_def>
  <Hit_accession>FJ607001</Hit_accession>
  <Hit_len>1472</Hit_len>
  <Hit_hsps>
    <Hsp>
      <Hsp_num>1</Hsp_num>
      <Hsp_bit-score>1277.16</Hsp_bit-score>
      <Hsp_score>691</Hsp_score>
      <Hsp_evalue>0</Hsp_evalue>
      <Hsp_query-from>15</Hsp_query-from>
      <Hsp_query-to>995</Hsp_query-to>
      <Hsp_hit-from>514</Hsp_hit-from>
      <Hsp_hit-to>1472</Hsp_hit-to>
      <Hsp_query-frame>1</Hsp_query-frame>
      <Hsp_hit-frame>1</Hsp_hit-frame>
      <Hsp_identity>896</Hsp_identity>
      <Hsp_positive>896</Hsp_positive>
      <Hsp_gaps>38</Hsp_gaps>
      <Hsp_align-len>989</Hsp_align-len>
      <Hsp_qseq>GCCGCGTGCACTTTCCGCGGGCAGAGCGCCACGACCGGTTC-CGGGTCAAGCGGTCAGAAGGCCGCGAGGAAGGTAGGCGGGTCAGCT-GGCTGCCCCGCTGTTACAGCCTCGCGTGCGTCTCCCGATCCGCCCCGGGACCGAGGAGCCGCCGCCGGCCTACGGGCCCGCCCTCGCCCTCCTGGGACGTTCGACTGGCAGAGACTGGGCCAACCGTGTCTGCCGACCGCGTC-CTCGGGACGGCCGGGGGTCCGGGCCCTGCGCCGGCACAGGGTCAGTGGCGAATCGGTCGGCCCTCCACCCGACCCGTCTTGAAACACGGACCAAGGAGTCTAACATGCGCGCGAGTCGTTGGGTGGCCTCGAAGCCCGAAGGCGAAGTGAAAGCGAGGGCGGGGTTCCGCGCCCCGCTCAGGTGGGATCCCG--GCGGCGGCTGCCGCTGGGCGCACCACCGGCCCGTCTCGTCCGCTTTTCGTCGGTGAGGCGGAGCATGAGCGTGCACGTTGGGACCCGAAAGATGGTGAACTATGCCTGAGCAGGACGAAGCCAGAGGAAACTCTGGTGGAGGTCCGCAGCGATTCTGACGTGCAAATCGATCGTCAAACTTGGGTATAGGGGCGAAAGACTAATCGAACCATCTAGTAGCTGGTTCCCTCCGAAGTTTCCCTCAGGATAGCTGGCACTCAG---GCAGTTTTATCCGGTAAAGCGAATGATTAGAGGCCTTGGGGACGAAACGACCTCAACCTATTCTCAAACTTTAAATGGGTAAGAAGTCCGACTCGCTCGACTGGAGCCGGGCCTTTTGAATGCGAGTGCCCAGTGGGCCATTTTTGGTAAGCAGAACTGGCGCTGTGGGATGAACCAAACGTCCGGTTAAGGTGCCTAACGTTGACGCTCATGAGAGACCATAAAAGGTGTTGGTCGATATAGACAGCAGGACGGTGGCCATGGAAGTCGGAACCCGCTAAGGAGTGTGTAACAACTC</Hsp_qseq>
      <Hsp_hseq>GCCGTGTGCACTTTCCGCGGGCAGAGCGCCACGACCGGTTCTCGGG----GCGGTCAGAAGGCGGCGAGGAAGGTAGGCGGG-CGCCTCGGC-G-CTCTCTGTTATAGCCTCGC---C-TGTCCTGATCCGCTCGGGGACCGAGGAGCCGCCGTCGG--T-CGCGGCCACTC-CGCTCTCCTGGGGAGTTCGACTGGCAGAGACTGGG-CAACCGTGTCTGCCGACTGC-TCTCTC-GGACGGAC-GGAG--CGGG-CCTG-GCCGGCACAGGGTCGGTGGCGAATCGGTCGGCCCTCCACCCGACCCGTCTTGAAACACGGACCAAGGAGTCTAACATGCGCGCGAGTCGTTGGGTAG-TACGAAACCCGAAGGCGAAGTGAAAGCGAGGGCGCGTCTCTG-G-CGTGCTCAGGTGGGATCCCGCTGCCTCGGTTG-CGGTGGGCGCACCGCCGGCCCGTCTCGTCCGC-GCT-GTCGGTGAGGCGGAGCAAGAGCGTGCACGTTGGGACCCGAAAGATGGTGAACTATGCCTGAGTAGGATGAAGCCAGAGGAAACTCTGGTGGAGGTCCGCAGCGATTCTGACGTGCAAATCGATCGTCAAACTTGGGTATAGGGGCGAAAGACTAATCGAACCATCTAGTAGCTGGTTCCCTCCGAAGTTTCCCTCAGGATAGCTGGCACTCAGTACGCAGTTTTATCCGGTAAAGCGAATGATTAGAGGCCTTGGGGACGAAACGACCTCAACCTATTCTCAAACTTTAAATGGGTAAGAAGTCCGACCCGCTTGATTGGGGCCGGGCGTTC-GAATGCGAGTGCCCAGTGGGCCACTTTTGGTAAGCAGAACTGGCGCTGTGGGATGAACCAAACGTCCGGTTAAGGTGCCTAACGCTGACGCTCATCAGACACCATAAAAGGTGTTGGTTGATATAGACAGCAGGACGGTGGCCATGGAAGTCGGAATCCGCTAAGGAGTGTGTAACAACTC</Hsp_hseq>
      <Hsp_midline>|||| |||||||||||||||||||||||||||||||||||| ||||    ||||||||||||| |||||||||||||||||| |  || ||| | | | |||||| ||||||||   | | ||| ||||||| | |||||||||||||||||| |||  | || | || | | ||| ||||||||  ||||||||||||||||||||| ||||||||||||||||| || || ||| |||||| | || |  |||| |||| |||||||||||||| |||||||||||||||||||||||||||||||||||||||||||||||||||||||||||||||||||||||||||||||| |   |||| ||||||||||||||||||||||||||| |  || | | |  |||||||||||||||||  ||  ||| || || |||||||||| ||||||||||||||||||   | ||||||||||||||||| |||||||||||||||||||||||||||||||||||||||||||| |||| |||||||||||||||||||||||||||||||||||||||||||||||||||||||||||||||||||||||||||||||||||||||||||||||||||||||||||||||||||||||||||||||||||||||||||||||||   |||||||||||||||||||||||||||||||||||||||||||||||||||||||||||||||||||||||||||||||||||||||||||| |||| || ||| ||||||| ||  ||||||||||||||||||||||| |||||||||||||||||||||||||||||||||||||||||||||||||||||||||||| |||||||||| ||| |||||||||||||||||| ||||||||||||||||||||||||||||||||||||| ||||||||||||||||||||||||</Hsp_midline>
    </Hsp>
  </Hit_hsps>
</Hit>
<Hit>
  <Hit_num>22</Hit_num>
  <Hit_id>gi|223414587|gb|FJ607000.1|</Hit_id>
  <Hit_def>Batillaria australis voucher NSMT Mo70831 28S ribosomal RNA gene, partial sequence</Hit_def>
  <Hit_accession>FJ607000</Hit_accession>
  <Hit_len>1471</Hit_len>
  <Hit_hsps>
    <Hsp>
      <Hsp_num>1</Hsp_num>
      <Hsp_bit-score>1277.16</Hsp_bit-score>
      <Hsp_score>691</Hsp_score>
      <Hsp_evalue>0</Hsp_evalue>
      <Hsp_query-from>15</Hsp_query-from>
      <Hsp_query-to>995</Hsp_query-to>
      <Hsp_hit-from>513</Hsp_hit-from>
      <Hsp_hit-to>1471</Hsp_hit-to>
      <Hsp_query-frame>1</Hsp_query-frame>
      <Hsp_hit-frame>1</Hsp_hit-frame>
      <Hsp_identity>896</Hsp_identity>
      <Hsp_positive>896</Hsp_positive>
      <Hsp_gaps>38</Hsp_gaps>
      <Hsp_align-len>989</Hsp_align-len>
      <Hsp_qseq>GCCGCGTGCACTTTCCGCGGGCAGAGCGCCACGACCGGTTC-CGGGTCAAGCGGTCAGAAGGCCGCGAGGAAGGTAGGCGGGTCAGCT-GGCTGCCCCGCTGTTACAGCCTCGCGTGCGTCTCCCGATCCGCCCCGGGACCGAGGAGCCGCCGCCGGCCTACGGGCCCGCCCTCGCCCTCCTGGGACGTTCGACTGGCAGAGACTGGGCCAACCGTGTCTGCCGACCGCGTC-CTCGGGACGGCCGGGGGTCCGGGCCCTGCGCCGGCACAGGGTCAGTGGCGAATCGGTCGGCCCTCCACCCGACCCGTCTTGAAACACGGACCAAGGAGTCTAACATGCGCGCGAGTCGTTGGGTGGCCTCGAAGCCCGAAGGCGAAGTGAAAGCGAGGGCGGGGTTCCGCGCCCCGCTCAGGTGGGATCCCG--GCGGCGGCTGCCGCTGGGCGCACCACCGGCCCGTCTCGTCCGCTTTTCGTCGGTGAGGCGGAGCATGAGCGTGCACGTTGGGACCCGAAAGATGGTGAACTATGCCTGAGCAGGACGAAGCCAGAGGAAACTCTGGTGGAGGTCCGCAGCGATTCTGACGTGCAAATCGATCGTCAAACTTGGGTATAGGGGCGAAAGACTAATCGAACCATCTAGTAGCTGGTTCCCTCCGAAGTTTCCCTCAGGATAGCTGGCACTCAG---GCAGTTTTATCCGGTAAAGCGAATGATTAGAGGCCTTGGGGACGAAACGACCTCAACCTATTCTCAAACTTTAAATGGGTAAGAAGTCCGACTCGCTCGACTGGAGCCGGGCCTTTTGAATGCGAGTGCCCAGTGGGCCATTTTTGGTAAGCAGAACTGGCGCTGTGGGATGAACCAAACGTCCGGTTAAGGTGCCTAACGTTGACGCTCATGAGAGACCATAAAAGGTGTTGGTCGATATAGACAGCAGGACGGTGGCCATGGAAGTCGGAACCCGCTAAGGAGTGTGTAACAACTC</Hsp_qseq>
      <Hsp_hseq>GCCGTGTGCACTTTCCGCGGGCAGAGCGCCACGACCGGTTCTCGGG----GCGGTCAGAAGGCGGCGAGGAAGGTAGGCGGG-CGCCTCGGC-G-CTCTCTGTTATAGCCTCGC---C-TGTCCTGATCCGCTCGGGGACCGAGGAGCCGCCGTCGG--T-CGCGGCCACTC-CGCTCTCCTGGGGAGTTCGACTGGCAGAGACTGGG-CAACCGTGTCTGCCGACTGC-TCTCTC-GGACGGAC-GGAG--CGGG-CCTG-GCCGGCACAGGGTCGGTGGCGAATCGGTCGGCCCTCCACCCGACCCGTCTTGAAACACGGACCAAGGAGTCTAACATGCGCGCGAGTCGTTGGGTAG-TACGAAACCCGAAGGCGAAGTGAAAGCGAGGGCGCGTCTCTG-G-CGTGCTCAGGTGGGATCCCGCTGCCTCGGTTG-CGGTGGGCGCACCGCCGGCCCGTCTCGTCCGC-GCT-GTCGGTGAGGCGGAGCAAGAGCGTGCACGTTGGGACCCGAAAGATGGTGAACTATGCCTGAGTAGGATGAAGCCAGAGGAAACTCTGGTGGAGGTCCGCAGCGATTCTGACGTGCAAATCGATCGTCAAACTTGGGTATAGGGGCGAAAGACTAATCGAACCATCTAGTAGCTGGTTCCCTCCGAAGTTTCCCTCAGGATAGCTGGCACTCAGTACGCAGTTTTATCCGGTAAAGCGAATGATTAGAGGCCTTGGGGACGAAACGACCTCAACCTATTCTCAAACTTTAAATGGGTAAGAAGTCCGACCCGCTTGATTGGGGCCGGGCGTTC-GAATGCGAGTGCCCAGTGGGCCACTTTTGGTAAGCAGAACTGGCGCTGTGGGATGAACCAAACGTCCGGTTAAGGTGCCTAACGCTGACGCTCATCAGACACCATAAAAGGTGTTGGTTGATATAGACAGCAGGACGGTGGCCATGGAAGTCGGAATCCGCTAAGGAGTGTGTAACAACTC</Hsp_hseq>
      <Hsp_midline>|||| |||||||||||||||||||||||||||||||||||| ||||    ||||||||||||| |||||||||||||||||| |  || ||| | | | |||||| ||||||||   | | ||| ||||||| | |||||||||||||||||| |||  | || | || | | ||| ||||||||  ||||||||||||||||||||| ||||||||||||||||| || || ||| |||||| | || |  |||| |||| |||||||||||||| |||||||||||||||||||||||||||||||||||||||||||||||||||||||||||||||||||||||||||||||| |   |||| ||||||||||||||||||||||||||| |  || | | |  |||||||||||||||||  ||  ||| || || |||||||||| ||||||||||||||||||   | ||||||||||||||||| |||||||||||||||||||||||||||||||||||||||||||| |||| |||||||||||||||||||||||||||||||||||||||||||||||||||||||||||||||||||||||||||||||||||||||||||||||||||||||||||||||||||||||||||||||||||||||||||||||||   |||||||||||||||||||||||||||||||||||||||||||||||||||||||||||||||||||||||||||||||||||||||||||| |||| || ||| ||||||| ||  ||||||||||||||||||||||| |||||||||||||||||||||||||||||||||||||||||||||||||||||||||||| |||||||||| ||| |||||||||||||||||| ||||||||||||||||||||||||||||||||||||| ||||||||||||||||||||||||</Hsp_midline>
    </Hsp>
  </Hit_hsps>
</Hit>
<Hit>
  <Hit_num>23</Hit_num>
  <Hit_id>gi|223414560|gb|FJ606970.1|</Hit_id>
  <Hit_def>Batillaria zonalis voucher ZMB 112.778 28S ribosomal RNA gene, partial sequence</Hit_def>
  <Hit_accession>FJ606970</Hit_accession>
  <Hit_len>1473</Hit_len>
  <Hit_hsps>
    <Hsp>
      <Hsp_num>1</Hsp_num>
      <Hsp_bit-score>1277.16</Hsp_bit-score>
      <Hsp_score>691</Hsp_score>
      <Hsp_evalue>0</Hsp_evalue>
      <Hsp_query-from>15</Hsp_query-from>
      <Hsp_query-to>995</Hsp_query-to>
      <Hsp_hit-from>515</Hsp_hit-from>
      <Hsp_hit-to>1473</Hsp_hit-to>
      <Hsp_query-frame>1</Hsp_query-frame>
      <Hsp_hit-frame>1</Hsp_hit-frame>
      <Hsp_identity>897</Hsp_identity>
      <Hsp_positive>897</Hsp_positive>
      <Hsp_gaps>40</Hsp_gaps>
      <Hsp_align-len>990</Hsp_align-len>
      <Hsp_qseq>GCCGCGTGCACTTTCCGCGGGCAGAGCGCCACGACCGGTTC-CGGGTCAAGCGGTCAGAAGGCCGCGAGGAAGGTAGGCGGGTCAGC-T-GGCTGCCCCGCTGTTACAGCCTCGCGTGCGTCTCCCGATCCGCCCCGGGACCGAGGAGCCGCCGCCGGCCTACGGGCCCGCCCTCGCCCTCCTGGGACGTTCGACTGGCAGAGACTGGGCCAACCGTGTCTGCCGACCGCGTC-CTCGGGACGGCCGGGGGTCCGGGCCCTGCGCCGGCACAGGGTCAGTGGCGAATCGGTCGGCCCTCCACCCGACCCGTCTTGAAACACGGACCAAGGAGTCTAACATGCGCGCGAGTCGTTGGGTGGCCTCGAAGCCCGAAGGCGAAGTGAAAGCGAGGGCGGGGTTCCGCGCCCCGCTCAGGTGGGATCCCGGCGGC-G-GCTGCCGCTGGGCGCACCACCGGCCCGTCTCGTCCGCTTTTCGTCGGTGAGGCGGAGCATGAGCGTGCACGTTGGGACCCGAAAGATGGTGAACTATGCCTGAGCAGGACGAAGCCAGAGGAAACTCTGGTGGAGGTCCGCAGCGATTCTGACGTGCAAATCGATCGTCAAACTTGGGTATAGGGGCGAAAGACTAATCGAACCATCTAGTAGCTGGTTCCCTCCGAAGTTTCCCTCAGGATAGCTGGCACTCAG---GCAGTTTTATCCGGTAAAGCGAATGATTAGAGGCCTTGGGGACGAAACGACCTCAACCTATTCTCAAACTTTAAATGGGTAAGAAGTCCGACTCGCTCGACTGGAGCCGGGCCTTTTGAATGCGAGTGCCCAGTGGGCCATTTTTGGTAAGCAGAACTGGCGCTGTGGGATGAACCAAACGTCCGGTTAAGGTGCCTAACGTTGACGCTCATGAGAGACCATAAAAGGTGTTGGTCGATATAGACAGCAGGACGGTGGCCATGGAAGTCGGAACCCGCTAAGGAGTGTGTAACAACTC</Hsp_qseq>
      <Hsp_hseq>GCCGTGTGCACTTTCCGCGGGCAGAGCGCCACGACCGGTTCTCGGG----GCGGTCAGAAGGCGGCGAGGAAGGTAGGCGGG-C-GCTTCGGC-G-CTCTCTGTTATAGCCTCGC---C-TGTCCTGATCCGCTCGGGGACCGAGGAGCCGCCGTCGG--T-CGCGGCCACTC-CGCTCTCCTGGGGAGTTCGACTGGCAGAGACTGGG-CAACCGTGTCTGCCGACTGC-TCTCTC-GGACGGAC-GGAG--CGGG-CCTG-GCCGGCACAGGGTCGGTGGCGAATCGGTCGGCCCTCCACCCGACCCGTCTTGAAACACGGACCAAGGAGTCTAACATGCGCGCGAGTCGTTGGGTAG-TACGAAACCCGAAGGCGAAGTGAAAGCGAGGGCGCGTCTCTG-G-CGTGCTCAGGTGGGATCCCGCCGCCTGCGTTGCGGC-GGGCGCACCGCCGGCCCGTCTCGTCCGC-GCT-GTCGGTGAGGCGGAGCAAGAGCGTGCACGTTGGGACCCGAAAGATGGTGAACTATGCCTGAGTAGGATGAAGCCAGAGGAAACTCTGGTGGAGGTCCGCAGCGATTCTGACGTGCAAATCGATCGTCAAACTTGGGTATAGGGGCGAAAGACTAATCGAACCATCTAGTAGCTGGTTCCCTCCGAAGTTTCCCTCAGGATAGCTGGCACTCAGTACGCAGTTTTATCCGGTAAAGCGAATGATTAGAGGCCTTGGGGACGAAACGACCTCAACCTATTCTCAAACTTTAAATGGGTAAGAAGTCCGACCCGCTTGATTGGGGCCGGGCGTTC-GAATGCGAGTGCCCAGTGGGCCACTTTTGGTAAGCAGAACTGGCGCTGTGGGATGAACCAAACGTCCGGTTAAGGTGCCTAACGCTGACGCTCATCAGACACCATAAAAGGTGTTGGTTGATATAGACAGCAGGACGGTGGCCATGGAAGTCGGAATCCGCTAAGGAGTGTGTAACAACTC</Hsp_hseq>
      <Hsp_midline>|||| |||||||||||||||||||||||||||||||||||| ||||    ||||||||||||| |||||||||||||||||| | || | ||| | | | |||||| ||||||||   | | ||| ||||||| | |||||||||||||||||| |||  | || | || | | ||| ||||||||  ||||||||||||||||||||| ||||||||||||||||| || || ||| |||||| | || |  |||| |||| |||||||||||||| |||||||||||||||||||||||||||||||||||||||||||||||||||||||||||||||||||||||||||||||| |   |||| ||||||||||||||||||||||||||| |  || | | |  ||||||||||||||||| || | | | ||| || ||||||||| ||||||||||||||||||   | ||||||||||||||||| |||||||||||||||||||||||||||||||||||||||||||| |||| |||||||||||||||||||||||||||||||||||||||||||||||||||||||||||||||||||||||||||||||||||||||||||||||||||||||||||||||||||||||||||||||||||||||||||||||||   |||||||||||||||||||||||||||||||||||||||||||||||||||||||||||||||||||||||||||||||||||||||||||| |||| || ||| ||||||| ||  ||||||||||||||||||||||| |||||||||||||||||||||||||||||||||||||||||||||||||||||||||||| |||||||||| ||| |||||||||||||||||| ||||||||||||||||||||||||||||||||||||| ||||||||||||||||||||||||</Hsp_midline>
    </Hsp>
  </Hit_hsps>
</Hit>
<Hit>
  <Hit_num>24</Hit_num>
  <Hit_id>gi|223414558|gb|FJ606968.1|</Hit_id>
  <Hit_def>Batillaria attramentaria voucher ZMB 114.798 28S ribosomal RNA gene, partial sequence</Hit_def>
  <Hit_accession>FJ606968</Hit_accession>
  <Hit_len>1473</Hit_len>
  <Hit_hsps>
    <Hsp>
      <Hsp_num>1</Hsp_num>
      <Hsp_bit-score>1277.16</Hsp_bit-score>
      <Hsp_score>691</Hsp_score>
      <Hsp_evalue>0</Hsp_evalue>
      <Hsp_query-from>15</Hsp_query-from>
      <Hsp_query-to>995</Hsp_query-to>
      <Hsp_hit-from>515</Hsp_hit-from>
      <Hsp_hit-to>1473</Hsp_hit-to>
      <Hsp_query-frame>1</Hsp_query-frame>
      <Hsp_hit-frame>1</Hsp_hit-frame>
      <Hsp_identity>897</Hsp_identity>
      <Hsp_positive>897</Hsp_positive>
      <Hsp_gaps>40</Hsp_gaps>
      <Hsp_align-len>990</Hsp_align-len>
      <Hsp_qseq>GCCGCGTGCACTTTCCGCGGGCAGAGCGCCACGACCGGTTC-CGGGTCAAGCGGTCAGAAGGCCGCGAGGAAGGTAGGCGGGTCAGC-T-GGCTGCCCCGCTGTTACAGCCTCGCGTGCGTCTCCCGATCCGCCCCGGGACCGAGGAGCCGCCGCCGGCCTACGGGCCCGCCCTCGCCCTCCTGGGACGTTCGACTGGCAGAGACTGGGCCAACCGTGTCTGCCGACCGCGTC-CTCGGGACGGCCGGGGGTCCGGGCCCTGCGCCGGCACAGGGTCAGTGGCGAATCGGTCGGCCCTCCACCCGACCCGTCTTGAAACACGGACCAAGGAGTCTAACATGCGCGCGAGTCGTTGGGTGGCCTCGAAGCCCGAAGGCGAAGTGAAAGCGAGGGCGGGGTTCCGCGCCCCGCTCAGGTGGGATCCCGGCGGC-G-GCTGCCGCTGGGCGCACCACCGGCCCGTCTCGTCCGCTTTTCGTCGGTGAGGCGGAGCATGAGCGTGCACGTTGGGACCCGAAAGATGGTGAACTATGCCTGAGCAGGACGAAGCCAGAGGAAACTCTGGTGGAGGTCCGCAGCGATTCTGACGTGCAAATCGATCGTCAAACTTGGGTATAGGGGCGAAAGACTAATCGAACCATCTAGTAGCTGGTTCCCTCCGAAGTTTCCCTCAGGATAGCTGGCACTCAG---GCAGTTTTATCCGGTAAAGCGAATGATTAGAGGCCTTGGGGACGAAACGACCTCAACCTATTCTCAAACTTTAAATGGGTAAGAAGTCCGACTCGCTCGACTGGAGCCGGGCCTTTTGAATGCGAGTGCCCAGTGGGCCATTTTTGGTAAGCAGAACTGGCGCTGTGGGATGAACCAAACGTCCGGTTAAGGTGCCTAACGTTGACGCTCATGAGAGACCATAAAAGGTGTTGGTCGATATAGACAGCAGGACGGTGGCCATGGAAGTCGGAACCCGCTAAGGAGTGTGTAACAACTC</Hsp_qseq>
      <Hsp_hseq>GCCGTGTGCACTTTCCGCGGGCAGAGCGCCACGACCGGTTCTCGGG----GCGGTCAGAAGGCGGCGAGGAAGGTAGGCGGG-C-GCTTCGGC-G-CTCTCTGTTATAGCCTCGC---C-TGTCCTGATCCGCTCGGGGACCGAGGAGCCGCCGTCGG--T-CGCGGCCACTC-CGCTCTCCTGGGGAGTTCGACTGGCAGAGACTGGG-CAACCGTGTCTGCCGACTGC-TCTCTC-GGACGGAC-GGAG--CGGG-CCTG-GCCGGCACAGGGTCGGTGGCGAATCGGTCGGCCCTCCACCCGACCCGTCTTGAAACACGGACCAAGGAGTCTAACATGCGCGCGAGTCGTTGGGTAG-TACGAAACCCGAAGGCGAAGTGAAAGCGAGGGCGCGTCTCTG-G-CGTGCTCAGGTGGGATCCCGCCGCCTGCGTTGCGGC-GGGCGCACCGCCGGCCCGTCTCGTCCGC-GCT-GTCGGTGAGGCGGAGCAAGAGCGTGCACGTTGGGACCCGAAAGATGGTGAACTATGCCTGAGTAGGATGAAGCCAGAGGAAACTCTGGTGGAGGTCCGCAGCGATTCTGACGTGCAAATCGATCGTCAAACTTGGGTATAGGGGCGAAAGACTAATCGAACCATCTAGTAGCTGGTTCCCTCCGAAGTTTCCCTCAGGATAGCTGGCACTCAGTACGCAGTTTTATCCGGTAAAGCGAATGATTAGAGGCCTTGGGGACGAAACGACCTCAACCTATTCTCAAACTTTAAATGGGTAAGAAGTCCGACCCGCTTGATTGGGGCCGGGCGTTC-GAATGCGAGTGCCCAGTGGGCCACTTTTGGTAAGCAGAACTGGCGCTGTGGGATGAACCAAACGTCCGGTTAAGGTGCCTAACGCTGACGCTCATCAGACACCATAAAAGGTGTTGGTTGATATAGACAGCAGGACGGTGGCCATGGAAGTCGGAATCCGCTAAGGAGTGTGTAACAACTC</Hsp_hseq>
      <Hsp_midline>|||| |||||||||||||||||||||||||||||||||||| ||||    ||||||||||||| |||||||||||||||||| | || | ||| | | | |||||| ||||||||   | | ||| ||||||| | |||||||||||||||||| |||  | || | || | | ||| ||||||||  ||||||||||||||||||||| ||||||||||||||||| || || ||| |||||| | || |  |||| |||| |||||||||||||| |||||||||||||||||||||||||||||||||||||||||||||||||||||||||||||||||||||||||||||||| |   |||| ||||||||||||||||||||||||||| |  || | | |  ||||||||||||||||| || | | | ||| || ||||||||| ||||||||||||||||||   | ||||||||||||||||| |||||||||||||||||||||||||||||||||||||||||||| |||| |||||||||||||||||||||||||||||||||||||||||||||||||||||||||||||||||||||||||||||||||||||||||||||||||||||||||||||||||||||||||||||||||||||||||||||||||   |||||||||||||||||||||||||||||||||||||||||||||||||||||||||||||||||||||||||||||||||||||||||||| |||| || ||| ||||||| ||  ||||||||||||||||||||||| |||||||||||||||||||||||||||||||||||||||||||||||||||||||||||| |||||||||| ||| |||||||||||||||||| ||||||||||||||||||||||||||||||||||||| ||||||||||||||||||||||||</Hsp_midline>
    </Hsp>
  </Hit_hsps>
</Hit>
<Hit>
  <Hit_num>25</Hit_num>
  <Hit_id>gi|223414557|gb|FJ606967.1|</Hit_id>
  <Hit_def>Batillaria attramentaria voucher ZMB 114.801 28S ribosomal RNA gene, partial sequence</Hit_def>
  <Hit_accession>FJ606967</Hit_accession>
  <Hit_len>1473</Hit_len>
  <Hit_hsps>
    <Hsp>
      <Hsp_num>1</Hsp_num>
      <Hsp_bit-score>1277.16</Hsp_bit-score>
      <Hsp_score>691</Hsp_score>
      <Hsp_evalue>0</Hsp_evalue>
      <Hsp_query-from>15</Hsp_query-from>
      <Hsp_query-to>995</Hsp_query-to>
      <Hsp_hit-from>515</Hsp_hit-from>
      <Hsp_hit-to>1473</Hsp_hit-to>
      <Hsp_query-frame>1</Hsp_query-frame>
      <Hsp_hit-frame>1</Hsp_hit-frame>
      <Hsp_identity>897</Hsp_identity>
      <Hsp_positive>897</Hsp_positive>
      <Hsp_gaps>40</Hsp_gaps>
      <Hsp_align-len>990</Hsp_align-len>
      <Hsp_qseq>GCCGCGTGCACTTTCCGCGGGCAGAGCGCCACGACCGGTTC-CGGGTCAAGCGGTCAGAAGGCCGCGAGGAAGGTAGGCGGGTCAGC-T-GGCTGCCCCGCTGTTACAGCCTCGCGTGCGTCTCCCGATCCGCCCCGGGACCGAGGAGCCGCCGCCGGCCTACGGGCCCGCCCTCGCCCTCCTGGGACGTTCGACTGGCAGAGACTGGGCCAACCGTGTCTGCCGACCGCGTC-CTCGGGACGGCCGGGGGTCCGGGCCCTGCGCCGGCACAGGGTCAGTGGCGAATCGGTCGGCCCTCCACCCGACCCGTCTTGAAACACGGACCAAGGAGTCTAACATGCGCGCGAGTCGTTGGGTGGCCTCGAAGCCCGAAGGCGAAGTGAAAGCGAGGGCGGGGTTCCGCGCCCCGCTCAGGTGGGATCCCGGCGGC-G-GCTGCCGCTGGGCGCACCACCGGCCCGTCTCGTCCGCTTTTCGTCGGTGAGGCGGAGCATGAGCGTGCACGTTGGGACCCGAAAGATGGTGAACTATGCCTGAGCAGGACGAAGCCAGAGGAAACTCTGGTGGAGGTCCGCAGCGATTCTGACGTGCAAATCGATCGTCAAACTTGGGTATAGGGGCGAAAGACTAATCGAACCATCTAGTAGCTGGTTCCCTCCGAAGTTTCCCTCAGGATAGCTGGCACTCAG---GCAGTTTTATCCGGTAAAGCGAATGATTAGAGGCCTTGGGGACGAAACGACCTCAACCTATTCTCAAACTTTAAATGGGTAAGAAGTCCGACTCGCTCGACTGGAGCCGGGCCTTTTGAATGCGAGTGCCCAGTGGGCCATTTTTGGTAAGCAGAACTGGCGCTGTGGGATGAACCAAACGTCCGGTTAAGGTGCCTAACGTTGACGCTCATGAGAGACCATAAAAGGTGTTGGTCGATATAGACAGCAGGACGGTGGCCATGGAAGTCGGAACCCGCTAAGGAGTGTGTAACAACTC</Hsp_qseq>
      <Hsp_hseq>GCCGTGTGCACTTTCCGCGGGCAGAGCGCCACGACCGGTTCTCGGG----GCGGTCAGAAGGCGGCGAGGAAGGTAGGCGGG-C-GCTTCGGC-G-CTCTCTGTTACAGCCTCGC---C-TGTCCTGATCCGCTCGGGGACCGAGGAGCCGCCGTCGG--T-CGCGGCCACTC-CGCTCTCCTGGGGAGTTCGACTGGCAGAGACTGGG-CAACCGTGTCTGCTGACTGC-TCTCTC-GGACGGAC-GGAG--CGGG-CCTG-GCCGGCACAGGGTCGGTGGCGAATCGGTCGGCCCTCCACCCGACCCGTCTTGAAACACGGACCAAGGAGTCTAACATGCGCGCGAGTCGTTGGGTAG-TACGAAACCCGAAGGCGAAGTGAAAGCGAGGGCGCGTCTCTG-G-CGTGCTCAGGTGGGATCCCGCCGCCTGCGTTGCGGC-GGGCGCACCGCCGGCCCGTCTCGTCCGC-GCT-GTCGGTGAGGCGGAGCAAGAGCGTGCACGTTGGGACCCGAAAGATGGTGAACTATGCCTGAGTAGGATGAAGCCAGAGGAAACTCTGGTGGAGGTCCGCAGCGATTCTGACGTGCAAATCGATCGTCAAACTTGGGTATAGGGGCGAAAGACTAATCGAACCATCTAGTAGCTGGTTCCCTCCGAAGTTTCCCTCAGGATAGCTGGCACTCAGTACGCAGTTTTATCCGGTAAAGCGAATGATTAGAGGCCTTGGGGACGAAACGACCTCAACCTATTCTCAAACTTTAAATGGGTAAGAAGTCCGACCCGCTTGATTGGGGCCGGGCGTTC-GAATGCGAGTGCCCAGTGGGCCACTTTTGGTAAGCAGAACTGGCGCTGTGGGATGAACCAAACGTCCGGTTAAGGTGCCTAACGCTGACGCTCATCAGACACCATAAAAGGTGTTGGTTGATATAGACAGCAGGACGGTGGCCATGGAAGTCGGAATCCGCTAAGGAGTGTGTAACAACTC</Hsp_hseq>
      <Hsp_midline>|||| |||||||||||||||||||||||||||||||||||| ||||    ||||||||||||| |||||||||||||||||| | || | ||| | | | |||||||||||||||   | | ||| ||||||| | |||||||||||||||||| |||  | || | || | | ||| ||||||||  ||||||||||||||||||||| ||||||||||||| ||| || || ||| |||||| | || |  |||| |||| |||||||||||||| |||||||||||||||||||||||||||||||||||||||||||||||||||||||||||||||||||||||||||||||| |   |||| ||||||||||||||||||||||||||| |  || | | |  ||||||||||||||||| || | | | ||| || ||||||||| ||||||||||||||||||   | ||||||||||||||||| |||||||||||||||||||||||||||||||||||||||||||| |||| |||||||||||||||||||||||||||||||||||||||||||||||||||||||||||||||||||||||||||||||||||||||||||||||||||||||||||||||||||||||||||||||||||||||||||||||||   |||||||||||||||||||||||||||||||||||||||||||||||||||||||||||||||||||||||||||||||||||||||||||| |||| || ||| ||||||| ||  ||||||||||||||||||||||| |||||||||||||||||||||||||||||||||||||||||||||||||||||||||||| |||||||||| ||| |||||||||||||||||| ||||||||||||||||||||||||||||||||||||| ||||||||||||||||||||||||</Hsp_midline>
    </Hsp>
  </Hit_hsps>
</Hit>
<Hit>
  <Hit_num>26</Hit_num>
  <Hit_id>gi|289779382|emb|FM999135.1|</Hit_id>
  <Hit_def>Cancellaria cooperi partial 28S rRNA gene, biomaterial MZUR:BAU00797</Hit_def>
  <Hit_accession>FM999135</Hit_accession>
  <Hit_len>1421</Hit_len>
  <Hit_hsps>
    <Hsp>
      <Hsp_num>1</Hsp_num>
      <Hsp_bit-score>1273.46</Hsp_bit-score>
      <Hsp_score>689</Hsp_score>
      <Hsp_evalue>0</Hsp_evalue>
      <Hsp_query-from>13</Hsp_query-from>
      <Hsp_query-to>981</Hsp_query-to>
      <Hsp_hit-from>472</Hsp_hit-from>
      <Hsp_hit-to>1421</Hsp_hit-to>
      <Hsp_query-frame>1</Hsp_query-frame>
      <Hsp_hit-frame>1</Hsp_hit-frame>
      <Hsp_identity>888</Hsp_identity>
      <Hsp_positive>888</Hsp_positive>
      <Hsp_gaps>37</Hsp_gaps>
      <Hsp_align-len>978</Hsp_align-len>
      <Hsp_qseq>CGGCCGCGTGCACTTTCCGCGGGCAGAGCGCCACGACCGGTTC-CGGGTCAAGCGGTCAGAAGGCCGCGAGGAAGGTAGGCGGGTCAGCTGGCTGCCCCGCTGTTACAGCCTCGCGTGCGTCTCCCGATCCGCCCCGGGACCGAGGAGCCGCCGCCGGCCTACGGGCCCGCCCTCGCCCTCCTGGGACGTTCGACTGGCAGAGACTGGGCCAACCGTGTCTGCCGACCGCGTCCTCGGGACGGCCGGGGGTCCGGGCCCTGCGCC-GGCACAGGGTCAGTGGCGAATCGGTCGGCCCTCCACCCGACCCGTCTTGAAACACGGACCAAGGAGTCTAACATGCGCGCGAGTCGTTGGGTGGCCT-CGAAGCCCGAAGGCGAAGTGAAAGCGAGGGCGGGGTTCCGCGCCCCGCTCAGGTGGGATCCCGGCGGCGGCTGCC--GCT-GGGCGCACCACCGGCCCGTCTCGTCCGCTTTTCGTCGGTGAGGCGGAGCATGAGCGTGCACGTTGGGACCCGAAAGATGGTGAACTATGCCTGAGCAGGACGAAGCCAGAGGAAACTCTGGTGGAGGTCCGCAGCGATTCTGACGTGCAAATCGATCGTCAAACTTGGGTATAGGGGCGAAAGACTAATCGAACCATCTAGTAGCTGGTTCCCTCCGAAGTTTCCCTCAGGATAGCTGGCACTCAG---GCAGTTTTATCCGGTAAAGCGAATGATTAGAGGCCTTGGGGACGAAACGACCTCAACCTATTCTCAAACTTTAAATGGGTAAGAAGTCCGACTCGCTCGACTGGAGCCGGGCCTTTTGAATGCGAGTGCCCAGTGGGCCATTTTTGGTAAGCAGAACTGGCGCTGTGGGATGAACCAAACGTCCGGTTAAGGTGCCTAACGTTGACGCTCATGAGAGACCATAAAAGGTGTTGGTCGATATAGACAGCAGGACGGTGGCCATGGAAGTCGGAACCCGCTAAGGA</Hsp_qseq>
      <Hsp_hseq>CGGCCGTGTGCACTTTCCGCGGGCAGAGCGCCACGACCGGTTCTCGGG----GCGGTCAGAAGGCGGCGGGGATGGTAGGCGG-ACGCCTCGGTG-TCCGCTGGTATAGCC-C-C--GCCTGTCCCGACCCGCTCGGGGACCGAGGAGCCGCCGCCGGC-TGTGGG-CCG-CCTCTCCCTCCCGGGATGTTCGACTGGCAGAGACTGTG-CAAACGTGTCTGCCGACCGC-TTC-CGGGACGGCCCGGGGT--GGGCCC--CGCCTGGCACAGGGTCAGTGGCACATCGGTCGGCCCTCCACCCGACCCGTCTTGAAACACGGACCAAGGAGTCTAACATGCGCGCGAGTCGCTGGGT--CGTGCGAAACCCGAAGGCGAAGTGAAAGCGAGGGC-ACG-TCCATGACGTGCTCAGGTGGGATCCCGGC-CCCGCCCCCGGGGTCGGGCGCACCACCGGCCCGTCTCGTCCGC-GCT-GTCGGTGAGGCGGAGCAGGAGCGTGCACGTTGGGACCCGAAAGATGGTGAACTATGCCTGAGTAGGACGAAGCCAGAGGAAACTCTGGTGGAGGTCCGCAGCGATTCTGACGTGCAAATCGATCGTCAAACTTGGGTATAGGGGCGAAAGACTAATCGAACCATCTAGTAGCTGGTTCCCTCCGAAGTTTCCCTCAGGATAGCTGGCACTCAGTACGCAGTTTTATCCGGTAAAGCGAATGATTAGAGGCCTTGGGGACGAAACGACCTCAACCTATTCTCAAACTTTAAATGGGTAAGAAGTCCGACTCGCTCGATTGGAGCCGGGCCTTC-GAATGCGAGTGCCCAGTGGGCCATTTTTGGTAAGCAGAACTGGCGCTGTGGGATGAACCAAACGTTCGGTTAAGGTGCCTAACGTTGACGCTCATCAGACACCATAAAAGGTGTTGGTCGATATAGACAGCAGGACGGTGGCCATGGAAGTCGGAATCCGCTAAGGA</Hsp_hseq>
      <Hsp_midline>|||||| |||||||||||||||||||||||||||||||||||| ||||    ||||||||||||| ||| ||| |||||||||  |  || | ||  |||||| || |||| | |  || | |||||| |||| | ||||||||||||||||||||||| |  ||| ||| |||| |||||| |||| ||||||||||||||||||| | ||| |||||||||||||||| | | |||||||||| |||||  ||||||  |||| |||||||||||||||||  ||||||||||||||||||||||||||||||||||||||||||||||||||||||||||||||||||| |||||  | | |||| ||||||||||||||||||||||||||   | |||  | |  |||||||||||||||||||  | ||  ||  | | ||||||||||||||||||||||||||||   | ||||||||||||||||| |||||||||||||||||||||||||||||||||||||||||||| ||||||||||||||||||||||||||||||||||||||||||||||||||||||||||||||||||||||||||||||||||||||||||||||||||||||||||||||||||||||||||||||||||||||||||||||||||||||   |||||||||||||||||||||||||||||||||||||||||||||||||||||||||||||||||||||||||||||||||||||||||||||||||||| ||||||||||||||  ||||||||||||||||||||||||||||||||||||||||||||||||||||||||||||||||| ||||||||||||||||||||||||||||| ||| |||||||||||||||||||||||||||||||||||||||||||||||||||||||| ||||||||||</Hsp_midline>
    </Hsp>
  </Hit_hsps>
</Hit>
<Hit>
  <Hit_num>27</Hit_num>
  <Hit_id>gi|223414542|gb|FJ606952.1|</Hit_id>
  <Hit_def>Batillaria australis voucher ZMB 106.580 28S ribosomal RNA gene, partial sequence</Hit_def>
  <Hit_accession>FJ606952</Hit_accession>
  <Hit_len>1472</Hit_len>
  <Hit_hsps>
    <Hsp>
      <Hsp_num>1</Hsp_num>
      <Hsp_bit-score>1273.46</Hsp_bit-score>
      <Hsp_score>689</Hsp_score>
      <Hsp_evalue>0</Hsp_evalue>
      <Hsp_query-from>15</Hsp_query-from>
      <Hsp_query-to>995</Hsp_query-to>
      <Hsp_hit-from>514</Hsp_hit-from>
      <Hsp_hit-to>1472</Hsp_hit-to>
      <Hsp_query-frame>1</Hsp_query-frame>
      <Hsp_hit-frame>1</Hsp_hit-frame>
      <Hsp_identity>895</Hsp_identity>
      <Hsp_positive>895</Hsp_positive>
      <Hsp_gaps>38</Hsp_gaps>
      <Hsp_align-len>989</Hsp_align-len>
      <Hsp_qseq>GCCGCGTGCACTTTCCGCGGGCAGAGCGCCACGACCGGTTC-CGGGTCAAGCGGTCAGAAGGCCGCGAGGAAGGTAGGCGGGTCAGCT-GGCTGCCCCGCTGTTACAGCCTCGCGTGCGTCTCCCGATCCGCCCCGGGACCGAGGAGCCGCCGCCGGCCTACGGGCCCGCCCTCGCCCTCCTGGGACGTTCGACTGGCAGAGACTGGGCCAACCGTGTCTGCCGACCGCGTC-CTCGGGACGGCCGGGGGTCCGGGCCCTGCGCCGGCACAGGGTCAGTGGCGAATCGGTCGGCCCTCCACCCGACCCGTCTTGAAACACGGACCAAGGAGTCTAACATGCGCGCGAGTCGTTGGGTGGCCTCGAAGCCCGAAGGCGAAGTGAAAGCGAGGGCGGGGTTCCGCGCCCCGCTCAGGTGGGATCCCG--GCGGCGGCTGCCGCTGGGCGCACCACCGGCCCGTCTCGTCCGCTTTTCGTCGGTGAGGCGGAGCATGAGCGTGCACGTTGGGACCCGAAAGATGGTGAACTATGCCTGAGCAGGACGAAGCCAGAGGAAACTCTGGTGGAGGTCCGCAGCGATTCTGACGTGCAAATCGATCGTCAAACTTGGGTATAGGGGCGAAAGACTAATCGAACCATCTAGTAGCTGGTTCCCTCCGAAGTTTCCCTCAGGATAGCTGGCACTCAG---GCAGTTTTATCCGGTAAAGCGAATGATTAGAGGCCTTGGGGACGAAACGACCTCAACCTATTCTCAAACTTTAAATGGGTAAGAAGTCCGACTCGCTCGACTGGAGCCGGGCCTTTTGAATGCGAGTGCCCAGTGGGCCATTTTTGGTAAGCAGAACTGGCGCTGTGGGATGAACCAAACGTCCGGTTAAGGTGCCTAACGTTGACGCTCATGAGAGACCATAAAAGGTGTTGGTCGATATAGACAGCAGGACGGTGGCCATGGAAGTCGGAACCCGCTAAGGAGTGTGTAACAACTC</Hsp_qseq>
      <Hsp_hseq>GCCGTGTGCACTTTCCGCGGGCAGAGCGCCACGACCGGTTCTCGGG----GCGGTCAGAAGGCGGCGAGGAAGGTAGGCGGG-CGCCTCGGC-G-CTCTCTGTTATAGCCTCGC---C-TGTCCTGATCCGCTCGGGGACCGAGGAGCCGCCGTCGG--T-CGCGGCCACTC-CGCTCTCCTGGGGAGTTCGACTGGCAGAGACTGGG-CAACCGTGTCTGCCGACTGC-TCTCTC-GGACGGAC-GGAG--CGGG-CCTG-GCCGGCACAGGGTCGGTGGCGAATCGGTCGGCCCTCCACCCGACCCGTCTTGAAACACGGACCAAGGAGTCTAACATGCGCGCGAGTCGTTGGGTAG-TACGAAACCCGAAGGCGAAGTGAAAGCGAGGGCGCGTCTCTG-G-CGTGCTCAGGTGGGATCCCGCTGCCTCGGTTG-CGGTGGRCGCACCGCCGGCCCGTCTCGTCCGC-GCT-GTCGGTGAGGCGGAGCAAGAGCGTGCACGTTGGGACCCGAAAGATGGTGAACTATGCCTGAGTAGGATGAAGCCAGAGGAAACTCTGGTGGAGGTCCGCAGCGATTCTGACGTGCAAATCGATCGTCAAACTTGGGTATAGGGGCGAAAGACTAATCGAACCATCTAGTAGCTGGTTCCCTCCGAAGTTTCCCTCAGGATAGCTGGCACTCAGTACGCAGTTTTATCCGGTAAAGCGAATGATTAGAGGCCTTGGGGACGAAACGACCTCAACCTATTCTCAAACTTTAAATGGGTAAGAAGTCCGACCCGCTTGATTGGGGCCGGGCGTTC-GAATGCGAGTGCCCAGTGGGCCACTTTTGGTAAGCAGAACTGGCGCTGTGGGATGAACCAAACGTCCGGTTAAGGTGCCTAACGCTGACGCTCATCAGACACCATAAAAGGTGTTGGTTGATATAGACAGCAGGACGGTGGCCATGGAAGTCGGAATCCGCTAAGGAGTGTGTAACAACTC</Hsp_hseq>
      <Hsp_midline>|||| |||||||||||||||||||||||||||||||||||| ||||    ||||||||||||| |||||||||||||||||| |  || ||| | | | |||||| ||||||||   | | ||| ||||||| | |||||||||||||||||| |||  | || | || | | ||| ||||||||  ||||||||||||||||||||| ||||||||||||||||| || || ||| |||||| | || |  |||| |||| |||||||||||||| |||||||||||||||||||||||||||||||||||||||||||||||||||||||||||||||||||||||||||||||| |   |||| ||||||||||||||||||||||||||| |  || | | |  |||||||||||||||||  ||  ||| || || ||| |||||| ||||||||||||||||||   | ||||||||||||||||| |||||||||||||||||||||||||||||||||||||||||||| |||| |||||||||||||||||||||||||||||||||||||||||||||||||||||||||||||||||||||||||||||||||||||||||||||||||||||||||||||||||||||||||||||||||||||||||||||||||   |||||||||||||||||||||||||||||||||||||||||||||||||||||||||||||||||||||||||||||||||||||||||||| |||| || ||| ||||||| ||  ||||||||||||||||||||||| |||||||||||||||||||||||||||||||||||||||||||||||||||||||||||| |||||||||| ||| |||||||||||||||||| ||||||||||||||||||||||||||||||||||||| ||||||||||||||||||||||||</Hsp_midline>
    </Hsp>
  </Hit_hsps>
</Hit>
<Hit>
  <Hit_num>28</Hit_num>
  <Hit_id>gi|31074525|emb|AJ488646.1|</Hit_id>
  <Hit_def>Cremnoconchus syhadrensis partial 28S rRNA gene, specimen voucher CSYH.KUN.1</Hit_def>
  <Hit_accession>AJ488646</Hit_accession>
  <Hit_len>1455</Hit_len>
  <Hit_hsps>
    <Hsp>
      <Hsp_num>1</Hsp_num>
      <Hsp_bit-score>1273.46</Hsp_bit-score>
      <Hsp_score>689</Hsp_score>
      <Hsp_evalue>0</Hsp_evalue>
      <Hsp_query-from>16</Hsp_query-from>
      <Hsp_query-to>1003</Hsp_query-to>
      <Hsp_hit-from>489</Hsp_hit-from>
      <Hsp_hit-to>1455</Hsp_hit-to>
      <Hsp_query-frame>1</Hsp_query-frame>
      <Hsp_hit-frame>1</Hsp_hit-frame>
      <Hsp_identity>904</Hsp_identity>
      <Hsp_positive>904</Hsp_positive>
      <Hsp_gaps>45</Hsp_gaps>
      <Hsp_align-len>1000</Hsp_align-len>
      <Hsp_qseq>CCGCGTGCACTTTCCGCGGGCAGAGCGCCACGACCGGTTCC-GGGTCAAGCGGTCAGAAGGCCGCG-AGGAAGGTAGGCGGGTCAGC-T-GGCTGCCCCGCTGTTACAGCCTCGCGTGCGTCTCCCGATCCGC-CCCGGGACCGAGGAGCCGCCGCCGGCCTACGGGCCCGCCCTCGCCCTCCTG-GGACGTTCGACTGGCAGAGACTGGGCCAACCGTGTCTGCCGACCGCGTCCTCGGGACGGCCGGGGGTCCGGGCCCTGCGCCGGCACAGGGTCAGTGGCGAATCGGTCGGCCCTCCACCCGACCCGTCTTGAAACACGGACCAAGGAGTCTAACATGCGCGCGAGTCGTTGGGTGGCCTCGAAGCCCGAAGGCGAAGTGAAAGCGAGGGCGGGGTTCCGCGCCCCGCTCAGGTGGGATCCCGGCGGCGGCT-GCC-GCT-GGGCGCACCACCGGCCCGTCTCGTCCGCTTTTCGTCGGTGAGGCGGAGCATGAGCGTGCACGTTGGGACCCGAAAGATGGTGAACTATGCCTGAGCAGGACGAAGCCAGAGGAAACTCTGGTGGAGGTCCGCAGCGATTCTGACGTGCAAATCGATCGTCAAACTTGGGTATAGGGGCGAAAGACTAATCGAACCATCTAGTAGCTGGTTCCCTCCGAAGTTTCCCTCAGGATAGCTGGCACTCA-G--GCAGTTTTATCCGGTAAAGCGAATGATTAGAGGCCTTGGGGACGAAACGACCTCAACCTATTCTCAAACTTTAAATGGGTAAGAAGTCCGACTCGCTCGACTGGAGCCGGGCCTTTTGAATGCGAGTGCCCAGTGGGCCATTTTTGGTAAGCAGAACTGGCGCTGTGGGATGAACCAAACGTCCGGTTAAGGTGCCTAACGTTGACGCTCATGAGAGACCATAAAAGGTGTTGGTCGATATAGACAGCAGGACGGTGGCCATGGAAGTCGGAACCCGCTAAGGAGTGTGTAACAACTCACCTGCCG</Hsp_qseq>
      <Hsp_hseq>CCGTGTGCACTTTCCGCAGGCAGAGCGCCACGACCGGTTCCCGGGT-----GGTCAGAAGGCGGCGTCGGAAGGTAGGTGGG-C-GCTTCGGC-G-CTCACTGTTATAGCC--GC--GCCTGTCCTGATCTGCTCTGGGGACCGAGGAGCCGCCGCCGG--TGCAGG-CCG-CCTCGCTCTCCTGCGGGAGTTCGACTGGCAGAGACTGGG-CAACCGTGTCTGCCGACCGCTTCC-CAGGATGGTC-GGGGT--GGG-CC--CGCCGGCACAGGGTCGGTGGCGAATCGGTCGGCCCTCCACCCGACCCGTCTTGAAACACGGACCAAGGAGTCTAACATGCGCGCGAGTCGTTGGGTAG-TACGAAACCCGAAGGCGAAGTGAAAGCGAGGGCG-CGTCTCTTGACGTGCTCAGGTGGGATCCCGG--GC-CCTCGCCGGCTCGGGCGCACCACCGGCCCGTCTCGATCGC-GTT-GCCGATGAGGCGGAGCAGGAGCGTGCACGTTGGGACCCGAAAGATGGTGAACTATGCCTGAGTAGGACGAAGCCAGAGGAAACTCTGGTGGAGGTCCGCAGCGATTCTGACGTGCAAATCGATCGTCAAACTTGGGTATAGGGGCGAAAGACTAATCGAACCATCTAGTAGCTGGTTCCCTCCGAAGTTTCCCTCAGGATAGCTGGCACTCATGACGCAGTTTTATCCGGTAAAGCGAATGATTAGAGGCCTTGGGGACGAAACGACCTCAACCTATTCTCAAACTTTAAATGGGTAAGAAGTCCGACTCGCTCGACTGGAGCCGGGCCTTC-GAATGCGAGTGCCAAGTGGGCCATTTTTGGTAAGCAGAACTGGCGCTGTGGGATGAACCAAACGTTCGGTTAAGGTGCCTAACGTTGACGCTCATCAGACACCATAAAAGGTGTTGGTTGATATAGACAGCAGGACGGTGGCCATGGAAGTCGGAATCCGCTAAGGAGTGTGTAACAACTCACCTGCCG</Hsp_hseq>
      <Hsp_midline>||| ||||||||||||| ||||||||||||||||||||||| ||||     ||||||||||| |||  |||||||||| ||| | || | ||| | | | |||||| ||||  ||  || | ||| |||| || |  ||||||||||||||||||||||  | | || ||| |||||| |||||| ||  ||||||||||||||||||||| |||||||||||||||||||| ||| | ||| || | |||||  ||| ||  ||||||||||||||| |||||||||||||||||||||||||||||||||||||||||||||||||||||||||||||||||||||||||||||||| |   |||| |||||||||||||||||||||||||||  ||  |  | |  ||||||||||||||||||  ||  || ||| ||| |||||||||||||||||||||||  |||  || | || |||||||||||| |||||||||||||||||||||||||||||||||||||||||||| ||||||||||||||||||||||||||||||||||||||||||||||||||||||||||||||||||||||||||||||||||||||||||||||||||||||||||||||||||||||||||||||||||||||||||||||||||||| |  |||||||||||||||||||||||||||||||||||||||||||||||||||||||||||||||||||||||||||||||||||||||||||||||||||||||||||||||||||  ||||||||||||| ||||||||||||||||||||||||||||||||||||||||||||||||||| ||||||||||||||||||||||||||||| ||| |||||||||||||||||| ||||||||||||||||||||||||||||||||||||| ||||||||||||||||||||||||||||||||</Hsp_midline>
    </Hsp>
  </Hit_hsps>
</Hit>
<Hit>
  <Hit_num>29</Hit_num>
  <Hit_id>gi|223414561|gb|FJ606971.1|</Hit_id>
  <Hit_def>Batillaria zonalis voucher NSMT Mo70821 28S ribosomal RNA gene, partial sequence</Hit_def>
  <Hit_accession>FJ606971</Hit_accession>
  <Hit_len>1473</Hit_len>
  <Hit_hsps>
    <Hsp>
      <Hsp_num>1</Hsp_num>
      <Hsp_bit-score>1271.62</Hsp_bit-score>
      <Hsp_score>688</Hsp_score>
      <Hsp_evalue>0</Hsp_evalue>
      <Hsp_query-from>15</Hsp_query-from>
      <Hsp_query-to>995</Hsp_query-to>
      <Hsp_hit-from>515</Hsp_hit-from>
      <Hsp_hit-to>1473</Hsp_hit-to>
      <Hsp_query-frame>1</Hsp_query-frame>
      <Hsp_hit-frame>1</Hsp_hit-frame>
      <Hsp_identity>896</Hsp_identity>
      <Hsp_positive>896</Hsp_positive>
      <Hsp_gaps>40</Hsp_gaps>
      <Hsp_align-len>990</Hsp_align-len>
      <Hsp_qseq>GCCGCGTGCACTTTCCGCGGGCAGAGCGCCACGACCGGTTC-CGGGTCAAGCGGTCAGAAGGCCGCGAGGAAGGTAGGCGGGTCAGC-T-GGCTGCCCCGCTGTTACAGCCTCGCGTGCGTCTCCCGATCCGCCCCGGGACCGAGGAGCCGCCGCCGGCCTACGGGCCCGCCCTCGCCCTCCTGGGACGTTCGACTGGCAGAGACTGGGCCAACCGTGTCTGCCGACCGCGTC-CTCGGGACGGCCGGGGGTCCGGGCCCTGCGCCGGCACAGGGTCAGTGGCGAATCGGTCGGCCCTCCACCCGACCCGTCTTGAAACACGGACCAAGGAGTCTAACATGCGCGCGAGTCGTTGGGTGGCCTCGAAGCCCGAAGGCGAAGTGAAAGCGAGGGCGGGGTTCCGCGCCCCGCTCAGGTGGGATCCCGGCGGC-G-GCTGCCGCTGGGCGCACCACCGGCCCGTCTCGTCCGCTTTTCGTCGGTGAGGCGGAGCATGAGCGTGCACGTTGGGACCCGAAAGATGGTGAACTATGCCTGAGCAGGACGAAGCCAGAGGAAACTCTGGTGGAGGTCCGCAGCGATTCTGACGTGCAAATCGATCGTCAAACTTGGGTATAGGGGCGAAAGACTAATCGAACCATCTAGTAGCTGGTTCCCTCCGAAGTTTCCCTCAGGATAGCTGGCACTCAG---GCAGTTTTATCCGGTAAAGCGAATGATTAGAGGCCTTGGGGACGAAACGACCTCAACCTATTCTCAAACTTTAAATGGGTAAGAAGTCCGACTCGCTCGACTGGAGCCGGGCCTTTTGAATGCGAGTGCCCAGTGGGCCATTTTTGGTAAGCAGAACTGGCGCTGTGGGATGAACCAAACGTCCGGTTAAGGTGCCTAACGTTGACGCTCATGAGAGACCATAAAAGGTGTTGGTCGATATAGACAGCAGGACGGTGGCCATGGAAGTCGGAACCCGCTAAGGAGTGTGTAACAACTC</Hsp_qseq>
      <Hsp_hseq>GCCGTGTGCACTTTCCGCGGGCAGAGCGCCACGACCGGTTCTCGGG----GCGGTCAGAAGGCGGCGAGGAAGGTAGGCGGG-C-GCTTCGGC-G-CTCTCTGTTATAGCCTCGC---C-TGTCCTGATCCGCTCGGGGACCGAGGAGCCGCCGTCGG--T-CGCGGCCACTC-CGCTCTCCCGGGGAGTTCGACTGGCAGAGACTGGG-CAACCGTGTCTGCCGACTGC-TCTCTC-GGACGGAC-GGAG--CGGG-CCTG-GCCGGCACAGGGTCGGTGGCGAATCGGTCGGCCCTCCACCCGACCCGTCTTGAAACACGGACCAAGGAGTCTAACATGCGCGCGAGTCGTTGGGTAG-TACGAAACCCGAAGGCGAAGTGAAAGCGAGGGCGCGTCTCTG-G-CGTGCTCAGGTGGGATCCCGCCGCCTGCGTTGCGGC-GGGCGCACCGCCGGCCCGTCTCGTCCGC-GCT-GTCGGTGAGGCGGAGCAAGAGCGTGCACGTTGGGACCCGAAAGATGGTGAACTATGCCTGAGTAGGATGAAGCCAGAGGAAACTCTGGTGGAGGTCCGCAGCGATTCTGACGTGCAAATCGATCGTCAAACTTGGGTATAGGGGCGAAAGACTAATCGAACCATCTAGTAGCTGGTTCCCTCCGAAGTTTCCCTCAGGATAGCTGGCACTCAGTACGCAGTTTTATCCGGTAAAGCGAATGATTAGAGGCCTTGGGGACGAAACGACCTCAACCTATTCTCAAACTTTAAATGGGTAAGAAGTCCGACCCGCTTGATTGGGGCCGGGCGTTC-GAATGCGAGTGCCCAGTGGGCCACTTTTGGTAAGCAGAACTGGCGCTGTGGGATGAACCAAACGTCCGGTTAAGGTGCCTAACGCTGACGCTCATCAGACACCATAAAAGGTGTTGGTTGATATAGACAGCAGGACGGTGGCCATGGAAGTCGGAATCCGCTAAGGAGTGTGTAACAACTC</Hsp_hseq>
      <Hsp_midline>|||| |||||||||||||||||||||||||||||||||||| ||||    ||||||||||||| |||||||||||||||||| | || | ||| | | | |||||| ||||||||   | | ||| ||||||| | |||||||||||||||||| |||  | || | || | | ||| |||| |||  ||||||||||||||||||||| ||||||||||||||||| || || ||| |||||| | || |  |||| |||| |||||||||||||| |||||||||||||||||||||||||||||||||||||||||||||||||||||||||||||||||||||||||||||||| |   |||| ||||||||||||||||||||||||||| |  || | | |  ||||||||||||||||| || | | | ||| || ||||||||| ||||||||||||||||||   | ||||||||||||||||| |||||||||||||||||||||||||||||||||||||||||||| |||| |||||||||||||||||||||||||||||||||||||||||||||||||||||||||||||||||||||||||||||||||||||||||||||||||||||||||||||||||||||||||||||||||||||||||||||||||   |||||||||||||||||||||||||||||||||||||||||||||||||||||||||||||||||||||||||||||||||||||||||||| |||| || ||| ||||||| ||  ||||||||||||||||||||||| |||||||||||||||||||||||||||||||||||||||||||||||||||||||||||| |||||||||| ||| |||||||||||||||||| ||||||||||||||||||||||||||||||||||||| ||||||||||||||||||||||||</Hsp_midline>
    </Hsp>
  </Hit_hsps>
</Hit>
<Hit>
  <Hit_num>30</Hit_num>
  <Hit_id>gi|223414551|gb|FJ606961.1|</Hit_id>
  <Hit_def>Batillaria multiformis voucher NSMT Mo70810 28S ribosomal RNA gene, partial sequence</Hit_def>
  <Hit_accession>FJ606961</Hit_accession>
  <Hit_len>1473</Hit_len>
  <Hit_hsps>
    <Hsp>
      <Hsp_num>1</Hsp_num>
      <Hsp_bit-score>1271.62</Hsp_bit-score>
      <Hsp_score>688</Hsp_score>
      <Hsp_evalue>0</Hsp_evalue>
      <Hsp_query-from>15</Hsp_query-from>
      <Hsp_query-to>995</Hsp_query-to>
      <Hsp_hit-from>515</Hsp_hit-from>
      <Hsp_hit-to>1473</Hsp_hit-to>
      <Hsp_query-frame>1</Hsp_query-frame>
      <Hsp_hit-frame>1</Hsp_hit-frame>
      <Hsp_identity>896</Hsp_identity>
      <Hsp_positive>896</Hsp_positive>
      <Hsp_gaps>40</Hsp_gaps>
      <Hsp_align-len>990</Hsp_align-len>
      <Hsp_qseq>GCCGCGTGCACTTTCCGCGGGCAGAGCGCCACGACCGGTTC-CGGGTCAAGCGGTCAGAAGGCCGCGAGGAAGGTAGGCGGGTCAGC-T-GGCTGCCCCGCTGTTACAGCCTCGCGTGCGTCTCCCGATCCGCCCCGGGACCGAGGAGCCGCCGCCGGCCTACGGGCCCGCCCTCGCCCTCCTGGGACGTTCGACTGGCAGAGACTGGGCCAACCGTGTCTGCCGACCGCGTC-CTCGGGACGGCCGGGGGTCCGGGCCCTGCGCCGGCACAGGGTCAGTGGCGAATCGGTCGGCCCTCCACCCGACCCGTCTTGAAACACGGACCAAGGAGTCTAACATGCGCGCGAGTCGTTGGGTGGCCTCGAAGCCCGAAGGCGAAGTGAAAGCGAGGGCGGGGTTCCGCGCCCCGCTCAGGTGGGATCCCGGCGGC-G-GCTGCCGCTGGGCGCACCACCGGCCCGTCTCGTCCGCTTTTCGTCGGTGAGGCGGAGCATGAGCGTGCACGTTGGGACCCGAAAGATGGTGAACTATGCCTGAGCAGGACGAAGCCAGAGGAAACTCTGGTGGAGGTCCGCAGCGATTCTGACGTGCAAATCGATCGTCAAACTTGGGTATAGGGGCGAAAGACTAATCGAACCATCTAGTAGCTGGTTCCCTCCGAAGTTTCCCTCAGGATAGCTGGCACTCAG---GCAGTTTTATCCGGTAAAGCGAATGATTAGAGGCCTTGGGGACGAAACGACCTCAACCTATTCTCAAACTTTAAATGGGTAAGAAGTCCGACTCGCTCGACTGGAGCCGGGCCTTTTGAATGCGAGTGCCCAGTGGGCCATTTTTGGTAAGCAGAACTGGCGCTGTGGGATGAACCAAACGTCCGGTTAAGGTGCCTAACGTTGACGCTCATGAGAGACCATAAAAGGTGTTGGTCGATATAGACAGCAGGACGGTGGCCATGGAAGTCGGAACCCGCTAAGGAGTGTGTAACAACTC</Hsp_qseq>
      <Hsp_hseq>GCCGTGTGCACTTTCCGCGGGCAGAGCGCCACGACCGGTTCTCGGG----GCGGTCAGAAGGCGGCGAGGAAGGTAGGCGGG-C-GCTTCGGC-G-CTCTCTGTTATAGCCTCGC---C-TGTCCTGATCCGCTCGGGGACCGAAGAGCCGCCGTCGG--T-CGCGGCCACTC-CGCTCTCCTGGGGAGTTCGACTGGCAGAGACTGGG-CAACCGTGTCTGCCGACTGC-TCTCTC-GGACGGAC-GGAG--CGGG-CCTG-GCCGGCACAGGGTCGGTGGCGAATCGGTCGGCCCTCCACCCGACCCGTCTTGAAACACGGACCAAGGAGTCTAACATGCGCGCGAGTCGTTGGGTAG-TACGAAACCCGAAGGCGAAGTGAAAGCGAGGGCGCGTCTCTG-G-CGTGCTCAGGTGGGATCCCGCCGCCTGCGTTGCGGC-GGGCGCACCGCCGGCCCGTCTCGTCCGC-GCT-GTCGGTGAGGCGGAGCAAGAGCGTGCACGTTGGGACCCGAAAGATGGTGAACTATGCCTGAGTAGGATGAAGCCAGAGGAAACTCTGGTGGAGGTCCGCAGCGATTCTGACGTGCAAATCGATCGTCAAACTTGGGTATAGGGGCGAAAGACTAATCGAACCATCTAGTAGCTGGTTCCCTCCGAAGTTTCCCTCAGGATAGCTGGCACTCAGTACGCAGTTTTATCCGGTAAAGCGAATGATTAGAGGCCTTGGGGACGAAACGACCTCAACCTATTCTCAAACTTTAAATGGGTAAGAAGTCCGACCCGCTTGATTGGGGCCGGGCGTTC-GAATGCGAGTGCCCAGTGGGCCACTTTTGGTAAGCAGAACTGGCGCTGTGGGATGAACCAAACGTCCGGTTAAGGTGCCTAACGCTGACGCTCATCAGACACCATAAAAGGTGTTGGTTGATATAGACAGCAGGACGGTGGCCATGGAAGTCGGAATCCGCTAAGGAGTGTGTAACAACTC</Hsp_hseq>
      <Hsp_midline>|||| |||||||||||||||||||||||||||||||||||| ||||    ||||||||||||| |||||||||||||||||| | || | ||| | | | |||||| ||||||||   | | ||| ||||||| | |||||||| ||||||||| |||  | || | || | | ||| ||||||||  ||||||||||||||||||||| ||||||||||||||||| || || ||| |||||| | || |  |||| |||| |||||||||||||| |||||||||||||||||||||||||||||||||||||||||||||||||||||||||||||||||||||||||||||||| |   |||| ||||||||||||||||||||||||||| |  || | | |  ||||||||||||||||| || | | | ||| || ||||||||| ||||||||||||||||||   | ||||||||||||||||| |||||||||||||||||||||||||||||||||||||||||||| |||| |||||||||||||||||||||||||||||||||||||||||||||||||||||||||||||||||||||||||||||||||||||||||||||||||||||||||||||||||||||||||||||||||||||||||||||||||   |||||||||||||||||||||||||||||||||||||||||||||||||||||||||||||||||||||||||||||||||||||||||||| |||| || ||| ||||||| ||  ||||||||||||||||||||||| |||||||||||||||||||||||||||||||||||||||||||||||||||||||||||| |||||||||| ||| |||||||||||||||||| ||||||||||||||||||||||||||||||||||||| ||||||||||||||||||||||||</Hsp_midline>
    </Hsp>
  </Hit_hsps>
</Hit>
<Hit>
  <Hit_num>31</Hit_num>
  <Hit_id>gi|223414549|gb|FJ606959.1|</Hit_id>
  <Hit_def>Batillaria multiformis voucher NSMT Mo70811 28S ribosomal RNA gene, partial sequence</Hit_def>
  <Hit_accession>FJ606959</Hit_accession>
  <Hit_len>1472</Hit_len>
  <Hit_hsps>
    <Hsp>
      <Hsp_num>1</Hsp_num>
      <Hsp_bit-score>1271.62</Hsp_bit-score>
      <Hsp_score>688</Hsp_score>
      <Hsp_evalue>0</Hsp_evalue>
      <Hsp_query-from>15</Hsp_query-from>
      <Hsp_query-to>995</Hsp_query-to>
      <Hsp_hit-from>514</Hsp_hit-from>
      <Hsp_hit-to>1472</Hsp_hit-to>
      <Hsp_query-frame>1</Hsp_query-frame>
      <Hsp_hit-frame>1</Hsp_hit-frame>
      <Hsp_identity>896</Hsp_identity>
      <Hsp_positive>896</Hsp_positive>
      <Hsp_gaps>40</Hsp_gaps>
      <Hsp_align-len>990</Hsp_align-len>
      <Hsp_qseq>GCCGCGTGCACTTTCCGCGGGCAGAGCGCCACGACCGGTTC-CGGGTCAAGCGGTCAGAAGGCCGCGAGGAAGGTAGGCGGGTCAGC-T-GGCTGCCCCGCTGTTACAGCCTCGCGTGCGTCTCCCGATCCGCCCCGGGACCGAGGAGCCGCCGCCGGCCTACGGGCCCGCCCTCGCCCTCCTGGGACGTTCGACTGGCAGAGACTGGGCCAACCGTGTCTGCCGACCGCGTC-CTCGGGACGGCCGGGGGTCCGGGCCCTGCGCCGGCACAGGGTCAGTGGCGAATCGGTCGGCCCTCCACCCGACCCGTCTTGAAACACGGACCAAGGAGTCTAACATGCGCGCGAGTCGTTGGGTGGCCTCGAAGCCCGAAGGCGAAGTGAAAGCGAGGGCGGGGTTCCGCGCCCCGCTCAGGTGGGATCCCG--GCGGCGGCTGCCGCTGGGCGCACCACCGGCCCGTCTCGTCCGCTTTTCGTCGGTGAGGCGGAGCATGAGCGTGCACGTTGGGACCCGAAAGATGGTGAACTATGCCTGAGCAGGACGAAGCCAGAGGAAACTCTGGTGGAGGTCCGCAGCGATTCTGACGTGCAAATCGATCGTCAAACTTGGGTATAGGGGCGAAAGACTAATCGAACCATCTAGTAGCTGGTTCCCTCCGAAGTTTCCCTCAGGATAGCTGGCACTCAG---GCAGTTTTATCCGGTAAAGCGAATGATTAGAGGCCTTGGGGACGAAACGACCTCAACCTATTCTCAAACTTTAAATGGGTAAGAAGTCCGACTCGCTCGACTGGAGCCGGGCCTTTTGAATGCGAGTGCCCAGTGGGCCATTTTTGGTAAGCAGAACTGGCGCTGTGGGATGAACCAAACGTCCGGTTAAGGTGCCTAACGTTGACGCTCATGAGAGACCATAAAAGGTGTTGGTCGATATAGACAGCAGGACGGTGGCCATGGAAGTCGGAACCCGCTAAGGAGTGTGTAACAACTC</Hsp_qseq>
      <Hsp_hseq>GCCGTGTGCACTTTCCGCGGGCAGAGCGCCACGACCGGTTCTCGGG----GCGGTCAGAAGGCGGCGAGGAAGGTAGGCGGG-C-GCTTCGGC-G-CTCTCTGTTATAGCCTCGC---C-TGTCCTGATCCGCTCGGGGACCGAGGAGCCGCCGTCGG--T-CGCGGCCACTC-CGCTCTCCTGGGGAGTTCGACTGGCAGAGACTGGG-CAACCGTGTCTGCCGACTGC-TCTCTC-GGACGGAC-GGAG--CGGG-CCTG-GCCGGCACAGGGTCGGTGGCGAATCGGTCGGCCCTCCACCCGACCCGTCTTGAAACACGGACCAAGGAGTCTAACATGCGCGCGAGTCGTTGGGTAG-TACGAAACCCGAAGGCGAAGTGAAAGCGAGGGCGCGTCTCTG-G-CGTGCTCAGGTGGGATCCCGCCGCCTCCGTTG-CGGTGGGCGCACCGCCGGCCCGTCTCGTCCGC-GCT-GTCGGTGAGGCGGAGCAAGAGCGTGCACGTTGGGACCCGAAAGATGGTGAACTATGCCTGAGTAGGATGAAGCCAGAGGAAACTCTGGTGGAGGTCCGCAGCGATTCTGACGTGCAAATCGATCGTCAAACTTGGGTATAGGGGCGAAAGACTAATCGAACCATCTAGTAGCTGGTTCCCTCCGAAGTTTCCCTCAGGATAGCTGGCACTCAGTACGCAGTTTTATCCGGTAAAGCGAATGATTAGAGGCCTTGGGGACGAAACGACCTCAACCTATTCTCAAACTTTAAATGGGTAAGAAGTCCGACCCGCTTGATTGGGGCCGGGCGTTC-GAATGCGAGTGCCCAGTGGGCCACTTTTGGTAAGCAGAACTGGCGCTGTGGGATGAACCAAACGTCCGGTTAAGGTGCCTAACGCTGACGCTCATCAGACACCATAAAAGGTGTTGGTTGATATAGACAGCAGGACGGTGGCCATGGAAGTCGGAATCCGCTAAGGAGTGTGTAACAACTC</Hsp_hseq>
      <Hsp_midline>|||| |||||||||||||||||||||||||||||||||||| ||||    ||||||||||||| |||||||||||||||||| | || | ||| | | | |||||| ||||||||   | | ||| ||||||| | |||||||||||||||||| |||  | || | || | | ||| ||||||||  ||||||||||||||||||||| ||||||||||||||||| || || ||| |||||| | || |  |||| |||| |||||||||||||| |||||||||||||||||||||||||||||||||||||||||||||||||||||||||||||||||||||||||||||||| |   |||| ||||||||||||||||||||||||||| |  || | | |  |||||||||||||||||  ||  | | || || |||||||||| ||||||||||||||||||   | ||||||||||||||||| |||||||||||||||||||||||||||||||||||||||||||| |||| |||||||||||||||||||||||||||||||||||||||||||||||||||||||||||||||||||||||||||||||||||||||||||||||||||||||||||||||||||||||||||||||||||||||||||||||||   |||||||||||||||||||||||||||||||||||||||||||||||||||||||||||||||||||||||||||||||||||||||||||| |||| || ||| ||||||| ||  ||||||||||||||||||||||| |||||||||||||||||||||||||||||||||||||||||||||||||||||||||||| |||||||||| ||| |||||||||||||||||| ||||||||||||||||||||||||||||||||||||| ||||||||||||||||||||||||</Hsp_midline>
    </Hsp>
  </Hit_hsps>
</Hit>
<Hit>
  <Hit_num>32</Hit_num>
  <Hit_id>gi|223414543|gb|FJ606953.1|</Hit_id>
  <Hit_def>Batillaria multiformis voucher ZMB 114.800 28S ribosomal RNA gene, partial sequence</Hit_def>
  <Hit_accession>FJ606953</Hit_accession>
  <Hit_len>1473</Hit_len>
  <Hit_hsps>
    <Hsp>
      <Hsp_num>1</Hsp_num>
      <Hsp_bit-score>1271.62</Hsp_bit-score>
      <Hsp_score>688</Hsp_score>
      <Hsp_evalue>0</Hsp_evalue>
      <Hsp_query-from>15</Hsp_query-from>
      <Hsp_query-to>995</Hsp_query-to>
      <Hsp_hit-from>515</Hsp_hit-from>
      <Hsp_hit-to>1473</Hsp_hit-to>
      <Hsp_query-frame>1</Hsp_query-frame>
      <Hsp_hit-frame>1</Hsp_hit-frame>
      <Hsp_identity>896</Hsp_identity>
      <Hsp_positive>896</Hsp_positive>
      <Hsp_gaps>40</Hsp_gaps>
      <Hsp_align-len>990</Hsp_align-len>
      <Hsp_qseq>GCCGCGTGCACTTTCCGCGGGCAGAGCGCCACGACCGGTTC-CGGGTCAAGCGGTCAGAAGGCCGCGAGGAAGGTAGGCGGGTCAGC-T-GGCTGCCCCGCTGTTACAGCCTCGCGTGCGTCTCCCGATCCGCCCCGGGACCGAGGAGCCGCCGCCGGCCTACGGGCCCGCCCTCGCCCTCCTGGGACGTTCGACTGGCAGAGACTGGGCCAACCGTGTCTGCCGACCGCGTC-CTCGGGACGGCCGGGGGTCCGGGCCCTGCGCCGGCACAGGGTCAGTGGCGAATCGGTCGGCCCTCCACCCGACCCGTCTTGAAACACGGACCAAGGAGTCTAACATGCGCGCGAGTCGTTGGGTGGCCTCGAAGCCCGAAGGCGAAGTGAAAGCGAGGGCGGGGTTCCGCGCCCCGCTCAGGTGGGATCCCG--GCGGCGGCTGCCGCTGGGCGCACCACCGGCCCGTCTCGTCCGCTTTTCGTCGGTGAGGCGGAGCATGAGCGTGCACGTTGGGACCCGAAAGATGGTGAACTATGCCTGAGCAGGACGAAGCCAGAGGAAACTCTGGTGGAGGTCCGCAGCGATTCTGACGTGCAAATCGATCGTCAAACTTGGGTATAGGGGCGAAAGACTAATCGAACCATCTAGTAGCTGGTTCCCTCCGAAGTTTCCCTCAGGATAGCTGGCACTCAG---GCAGTTTTATCCGGTAAAGCGAATGATTAGAGGCCTTGGGGACGAAACGACCTCAACCTATTCTCAAACTTTAAATGGGTAAGAAGTCCGACTCGCTCGACTGGAGCCGGGCCTTTTGAATGCGAGTGCCCAGTGGGCCATTTTTGGTAAGCAGAACTGGCGCTGTGGGATGAACCAAACGTCCGGTTAAGGTGCCTAACGTTGACGCTCATGAGAGACCATAAAAGGTGTTGGTCGATATAGACAGCAGGACGGTGGCCATGGAAGTCGGAACCCGCTAAGGAGTGTGTAACAACTC</Hsp_qseq>
      <Hsp_hseq>GCCGTGTGCACTTTCCGCGGGCAGAGCGCCACGACCGGTTCTCGGG----GCGGTCAGAAGGCGGCGAGGAAGGTAGGCGGG-C-GCTTCGGC-G-CTCTCTGTTATAGCCTCGC---C-TGTCCTGATCCGCTCGGGGACCGAGGAGCCGCCGTCGG--T-CGCGGCCACTC-CGCTCTCCTGGGGAGTTCGACTGGCAGAGACTGGG-CAACCGTGTCTGCCGACTGC-TCTCTC-GGACGGAC-GGAG--CGGG-CCTG-GCCGGCACAGGGTCGGTGGCGAATCGGTCGGCCCTCCACCCGACCCGTCTTGAAACACGGACCAAGGAGTCTAACATGCGCGCGAGTCGTTGGGTAG-TACGAAACCCGAAGGCGAAGTGAAAGCGAGGGCGCGTCTCTG-G-CGTGCTCAGGTGGGATCCCGCCGCCTCCGTTG-CGGTGGGCGCACCGCCGGCCCGTCTCGTCCGC-GCT-GTCGGTGAGGCGGAGCAAGAGCGTGCACGTTGGGACCCGAAAGATGGTGAACTATGCCTGAGTAGGATGAAGCCAGAGGAAACTCTGGTGGAGGTCCGCAGCGATTCTGACGTGCAAATCGATCGTCAAACTTGGGTATAGGGGCGAAAGACTAATCGAACCATCTAGTAGCTGGTTCCCTCCGAAGTTTCCCTCAGGATAGCTGGCACTCAGTACGCAGTTTTATCCGGTAAAGCGAATGATTAGAGGCCTTGGGGACGAAACGACCTCAACCTATTCTCAAACTTTAAATGGGTAAGAAGTCCGACCCGCTTGATTGGGGCCGGGCGTTC-GAATGCGAGTGCCCAGTGGGCCACTTTTGGTAAGCAGAACTGGCGCTGTGGGATGAACCAAACGTCCGGTTAAGGTGCCTAACGCTGACGCTCATCAGACACCATAAAAGGTGTTGGTTGATATAGACAGCAGGACGGTGGCCATGGAAGTCGGAATCCGCTAAGGAGTGTGTAACAACTC</Hsp_hseq>
      <Hsp_midline>|||| |||||||||||||||||||||||||||||||||||| ||||    ||||||||||||| |||||||||||||||||| | || | ||| | | | |||||| ||||||||   | | ||| ||||||| | |||||||||||||||||| |||  | || | || | | ||| ||||||||  ||||||||||||||||||||| ||||||||||||||||| || || ||| |||||| | || |  |||| |||| |||||||||||||| |||||||||||||||||||||||||||||||||||||||||||||||||||||||||||||||||||||||||||||||| |   |||| ||||||||||||||||||||||||||| |  || | | |  |||||||||||||||||  ||  | | || || |||||||||| ||||||||||||||||||   | ||||||||||||||||| |||||||||||||||||||||||||||||||||||||||||||| |||| |||||||||||||||||||||||||||||||||||||||||||||||||||||||||||||||||||||||||||||||||||||||||||||||||||||||||||||||||||||||||||||||||||||||||||||||||   |||||||||||||||||||||||||||||||||||||||||||||||||||||||||||||||||||||||||||||||||||||||||||| |||| || ||| ||||||| ||  ||||||||||||||||||||||| |||||||||||||||||||||||||||||||||||||||||||||||||||||||||||| |||||||||| ||| |||||||||||||||||| ||||||||||||||||||||||||||||||||||||| ||||||||||||||||||||||||</Hsp_midline>
    </Hsp>
  </Hit_hsps>
</Hit>
<Hit>
  <Hit_num>33</Hit_num>
  <Hit_id>gi|223414539|gb|FJ606949.1|</Hit_id>
  <Hit_def>Batillaria attramentaria voucher NSMT Mo70803 28S ribosomal RNA gene, partial sequence</Hit_def>
  <Hit_accession>FJ606949</Hit_accession>
  <Hit_len>1474</Hit_len>
  <Hit_hsps>
    <Hsp>
      <Hsp_num>1</Hsp_num>
      <Hsp_bit-score>1271.62</Hsp_bit-score>
      <Hsp_score>688</Hsp_score>
      <Hsp_evalue>0</Hsp_evalue>
      <Hsp_query-from>15</Hsp_query-from>
      <Hsp_query-to>995</Hsp_query-to>
      <Hsp_hit-from>515</Hsp_hit-from>
      <Hsp_hit-to>1474</Hsp_hit-to>
      <Hsp_query-frame>1</Hsp_query-frame>
      <Hsp_hit-frame>1</Hsp_hit-frame>
      <Hsp_identity>896</Hsp_identity>
      <Hsp_positive>896</Hsp_positive>
      <Hsp_gaps>39</Hsp_gaps>
      <Hsp_align-len>990</Hsp_align-len>
      <Hsp_qseq>GCCGCGTGCACTTTCCGCGGGCAGAGCGCCACGACCGGTTC-CGGGTCAAGCGGTCAGAAGGCCGCGAGGAAGGTAGGCGGGTCAGC-T-GGCTGCCCCGCTGTTACAGCCTCGCGTGCGTCTCCCGATCCGCCCCGGGACCGAGGAGCCGCCGCCGGCCTACGGGCCCGCCCTCGCCCTCCTGGGACGTTCGACTGGCAGAGACTGGGCCAACCGTGTCTGCCGACCGCGTC-CTCGGGACGGCCGGGGGTCCGGGCCCTGCGCCGGCACAGGGTCAGTGGCGAATCGGTCGGCCCTCCACCCGACCCGTCTTGAAACACGGACCAAGGAGTCTAACATGCGCGCGAGTCGTTGGGTGGCCTCGAAGCCCGAAGGCGAAGTGAAAGCGAGGGCGGGGTTCCGCGCCCCGCTCAGGTGGGATCCCGGCGGC-G-GCTGCCGCTGGGCGCACCACCGGCCCGTCTCGTCCGCTTTTCGTCGGTGAGGCGGAGCATGAGCGTGCACGTTGGGACCCGAAAGATGGTGAACTATGCCTGAGCAGGACGAAGCCAGAGGAAACTCTGGTGGAGGTCCGCAGCGATTCTGACGTGCAAATCGATCGTCAAACTTGGGTATAGGGGCGAAAGACTAATCGAACCATCTAGTAGCTGGTTCCCTCCGAAGTTTCCCTCAGGATAGCTGGCACTCAG---GCAGTTTTATCCGGTAAAGCGAATGATTAGAGGCCTTGGGGACGAAACGACCTCAACCTATTCTCAAACTTTAAATGGGTAAGAAGTCCGACTCGCTCGACTGGAGCCGGGCCTTTTGAATGCGAGTGCCCAGTGGGCCATTTTTGGTAAGCAGAACTGGCGCTGTGGGATGAACCAAACGTCCGGTTAAGGTGCCTAACGTTGACGCTCATGAGAGACCATAAAAGGTGTTGGTCGATATAGACAGCAGGACGGTGGCCATGGAAGTCGGAACCCGCTAAGGAGTGTGTAACAACTC</Hsp_qseq>
      <Hsp_hseq>GCCGTGTGCACTTTCCGCGGGCAGAGCGCCACGACCGGTTCTCGGG----GCGGTCAGAAGGCGGCGAGGAAGGTAGGCGGG-C-GCTTCGGC-G-CTCTCTGTTACAGCCTCGC---C-TGTCCTGATCCGCTCGGGGACCGAGGAGCCGCCGTCGG--T-CGCGGCCACTC-CGCTCTCCTGGGGAGTTCGACTGGCAGAGACTGGG-CAACCGTGTCTGCTGACTGC-TCTCTC-GGACGGAC-GGAG--CGGG-CCTG-GCCGGCACAGGGTCGGTGGCGAATCGGTCGGCCCTCCACCCGACCCGTCTTGAAACACGGACCAAGGAGTCTAACATGCGCGCGAGTCGTTGGGTAG-TACGAAACCCGAAGGCGAAGTGAAAGCGAGGGCGCGTCTCTG-G-CGTGCTCAGGTGGGATCCCGCCGCCTGCGTTGGCGGCGGGCGCACCGCCGGCCCGTCTCGTCCGC-GCT-GTCGGTGAGGCGGAGCAAGAGCGTGCACGTTGGGACCCGAAAGATGGTGAACTATGCCTGAGTAGGATGAAGCCAGAGGAAACTCTGGTGGAGGTCCGCAGCGATTCTGACGTGCAAATCGATCGTCAAACTTGGGTATAGGGGCGAAAGACTAATCGAACCATCTAGTAGCTGGTTCCCTCCGAAGTTTCCCTCAGGATAGCTGGCACTCAGTACGCAGTTTTATCCGGTAAAGCGAATGATTAGAGGCCTTGGGGACGAAACGACCTCAACCTATTCTCAAACTTTAAATGGGTAAGAAGTCCGACCCGCTTGATTGGGGCCGGGCGTTC-GAATGCGAGTGCCCAGTGGGCCACTTTTGGTAAGCAGAACTGGCGCTGTGGGATGAACCAAACGTCCGGTTAAGGTGCCTAACGCTGACGCTCATCAGACACCATAAAAGGTGTTGGTTGATATAGACAGCAGGACGGTGGCCATGGAAGTCGGAATCCGCTAAGGAGTGTGTAACAACTC</Hsp_hseq>
      <Hsp_midline>|||| |||||||||||||||||||||||||||||||||||| ||||    ||||||||||||| |||||||||||||||||| | || | ||| | | | |||||||||||||||   | | ||| ||||||| | |||||||||||||||||| |||  | || | || | | ||| ||||||||  ||||||||||||||||||||| ||||||||||||| ||| || || ||| |||||| | || |  |||| |||| |||||||||||||| |||||||||||||||||||||||||||||||||||||||||||||||||||||||||||||||||||||||||||||||| |   |||| ||||||||||||||||||||||||||| |  || | | |  ||||||||||||||||| || | | | || ||  ||||||||| ||||||||||||||||||   | ||||||||||||||||| |||||||||||||||||||||||||||||||||||||||||||| |||| |||||||||||||||||||||||||||||||||||||||||||||||||||||||||||||||||||||||||||||||||||||||||||||||||||||||||||||||||||||||||||||||||||||||||||||||||   |||||||||||||||||||||||||||||||||||||||||||||||||||||||||||||||||||||||||||||||||||||||||||| |||| || ||| ||||||| ||  ||||||||||||||||||||||| |||||||||||||||||||||||||||||||||||||||||||||||||||||||||||| |||||||||| ||| |||||||||||||||||| ||||||||||||||||||||||||||||||||||||| ||||||||||||||||||||||||</Hsp_midline>
    </Hsp>
  </Hit_hsps>
</Hit>
<Hit>
  <Hit_num>34</Hit_num>
  <Hit_id>gi|223414550|gb|FJ606960.1|</Hit_id>
  <Hit_def>Batillaria multiformis voucher NSMT Mo70812 28S ribosomal RNA gene, partial sequence</Hit_def>
  <Hit_accession>FJ606960</Hit_accession>
  <Hit_len>1473</Hit_len>
  <Hit_hsps>
    <Hsp>
      <Hsp_num>1</Hsp_num>
      <Hsp_bit-score>1269.77</Hsp_bit-score>
      <Hsp_score>687</Hsp_score>
      <Hsp_evalue>0</Hsp_evalue>
      <Hsp_query-from>15</Hsp_query-from>
      <Hsp_query-to>995</Hsp_query-to>
      <Hsp_hit-from>515</Hsp_hit-from>
      <Hsp_hit-to>1473</Hsp_hit-to>
      <Hsp_query-frame>1</Hsp_query-frame>
      <Hsp_hit-frame>1</Hsp_hit-frame>
      <Hsp_identity>895</Hsp_identity>
      <Hsp_positive>895</Hsp_positive>
      <Hsp_gaps>40</Hsp_gaps>
      <Hsp_align-len>990</Hsp_align-len>
      <Hsp_qseq>GCCGCGTGCACTTTCCGCGGGCAGAGCGCCACGACCGGTTC-CGGGTCAAGCGGTCAGAAGGCCGCGAGGAAGGTAGGCGGGTCAGC-T-GGCTGCCCCGCTGTTACAGCCTCGCGTGCGTCTCCCGATCCGCCCCGGGACCGAGGAGCCGCCGCCGGCCTACGGGCCCGCCCTCGCCCTCCTGGGACGTTCGACTGGCAGAGACTGGGCCAACCGTGTCTGCCGACCGCGTC-CTCGGGACGGCCGGGGGTCCGGGCCCTGCGCCGGCACAGGGTCAGTGGCGAATCGGTCGGCCCTCCACCCGACCCGTCTTGAAACACGGACCAAGGAGTCTAACATGCGCGCGAGTCGTTGGGTGGCCTCGAAGCCCGAAGGCGAAGTGAAAGCGAGGGCGGGGTTCCGCGCCCCGCTCAGGTGGGATCCCGGCGGC-G-GCTGCCGCTGGGCGCACCACCGGCCCGTCTCGTCCGCTTTTCGTCGGTGAGGCGGAGCATGAGCGTGCACGTTGGGACCCGAAAGATGGTGAACTATGCCTGAGCAGGACGAAGCCAGAGGAAACTCTGGTGGAGGTCCGCAGCGATTCTGACGTGCAAATCGATCGTCAAACTTGGGTATAGGGGCGAAAGACTAATCGAACCATCTAGTAGCTGGTTCCCTCCGAAGTTTCCCTCAGGATAGCTGGCACTCAG---GCAGTTTTATCCGGTAAAGCGAATGATTAGAGGCCTTGGGGACGAAACGACCTCAACCTATTCTCAAACTTTAAATGGGTAAGAAGTCCGACTCGCTCGACTGGAGCCGGGCCTTTTGAATGCGAGTGCCCAGTGGGCCATTTTTGGTAAGCAGAACTGGCGCTGTGGGATGAACCAAACGTCCGGTTAAGGTGCCTAACGTTGACGCTCATGAGAGACCATAAAAGGTGTTGGTCGATATAGACAGCAGGACGGTGGCCATGGAAGTCGGAACCCGCTAAGGAGTGTGTAACAACTC</Hsp_qseq>
      <Hsp_hseq>GCCGTGTGCACTTTCCGCGGGCAGAGCGCCACGACCGGTTCTCGGG----GCGGTCAGAAGGCGGCGAGGAAGGTAGGCGGG-C-GCTTCGGC-G-CTCTCTGTTATAGCCTCGC---C-TGTCCTGATCCGCTCGGGGACCGAGGAGCCGCCGTCGG--T-CGCGGCCACTC-CGCTCTCCTGGGGAGTTCGACTGGCAGAGACTGGG-CAACCGTGTCTGCCGACTGC-TCTCTC-GGACGGAC-GGAG--CGGG-CCTG-GCCGGCACAGGGTCGGTGGCGAATCGGTCGGCCCTCCACCCGACCCGTCTTGAAACACGGACCAAGGAGTCTAACATGCGCGCGAGTCGTTGGGTAG-TACGAAACCCGAAGGCGAAGTGAAAGCGAGGGCGCGTCTCTG-G-CGTGCTCAGGTGGGATCCCGCCGCCTGCGTTGCGGC-GGGCGCACCGCCGGCCCGTCTCGTCCGC-GCT-GTCGGTGAGGCGGAGCAAGAGCGTGCACGTTGGGACCCGAAAGATGGTGAACTATGCCTGAGTAGGATGAAGCCAGAGGAAACTCTGGTGGAGGTCCGCAGCGATTCTGACGTGCAAATCGATCGTCAAACTTGGGTATAGGGGCGAAAGACTAATCGAACCATCTAGTAGCTGGTTCCCTCCGAAGTTTCCCTCAGGATAGCTGGCACTCAGTACGCAGTTTTATCCGGTAAAGCGAATGATTAGAGGCCTTGGGGACGAAACGACCTCAACCTATTCTCAAACTTTAAATGGGTAAGAAGTCCGACCCGCTTGATTGGGGCCGGGCGTTC-GAATGCGAGTGCCCAGTGGGCCACTTTTGGTAAGCAGAACTGGCGCTGTGGGATGAACCAAACGTCCGGTTAAGGTGCCTAACGCTGACGCTCATCAGACACCATAAAAGGTGTTGGTTGATATAKACAGCAGGACRGTGGCCATGGAAGTCGGAATCCGCTAAGGAGTGTGTAACAACTC</Hsp_hseq>
      <Hsp_midline>|||| |||||||||||||||||||||||||||||||||||| ||||    ||||||||||||| |||||||||||||||||| | || | ||| | | | |||||| ||||||||   | | ||| ||||||| | |||||||||||||||||| |||  | || | || | | ||| ||||||||  ||||||||||||||||||||| ||||||||||||||||| || || ||| |||||| | || |  |||| |||| |||||||||||||| |||||||||||||||||||||||||||||||||||||||||||||||||||||||||||||||||||||||||||||||| |   |||| ||||||||||||||||||||||||||| |  || | | |  ||||||||||||||||| || | | | ||| || ||||||||| ||||||||||||||||||   | ||||||||||||||||| |||||||||||||||||||||||||||||||||||||||||||| |||| |||||||||||||||||||||||||||||||||||||||||||||||||||||||||||||||||||||||||||||||||||||||||||||||||||||||||||||||||||||||||||||||||||||||||||||||||   |||||||||||||||||||||||||||||||||||||||||||||||||||||||||||||||||||||||||||||||||||||||||||| |||| || ||| ||||||| ||  ||||||||||||||||||||||| |||||||||||||||||||||||||||||||||||||||||||||||||||||||||||| |||||||||| ||| |||||||||||||||||| |||||| |||||||||| ||||||||||||||||||| ||||||||||||||||||||||||</Hsp_midline>
    </Hsp>
  </Hit_hsps>
</Hit>
<Hit>
  <Hit_num>35</Hit_num>
  <Hit_id>gi|223414547|gb|FJ606957.1|</Hit_id>
  <Hit_def>Batillaria multiformis voucher NSMT Mo70808 28S ribosomal RNA gene, partial sequence</Hit_def>
  <Hit_accession>FJ606957</Hit_accession>
  <Hit_len>1472</Hit_len>
  <Hit_hsps>
    <Hsp>
      <Hsp_num>1</Hsp_num>
      <Hsp_bit-score>1267.92</Hsp_bit-score>
      <Hsp_score>686</Hsp_score>
      <Hsp_evalue>0</Hsp_evalue>
      <Hsp_query-from>15</Hsp_query-from>
      <Hsp_query-to>995</Hsp_query-to>
      <Hsp_hit-from>515</Hsp_hit-from>
      <Hsp_hit-to>1472</Hsp_hit-to>
      <Hsp_query-frame>1</Hsp_query-frame>
      <Hsp_hit-frame>1</Hsp_hit-frame>
      <Hsp_identity>895</Hsp_identity>
      <Hsp_positive>895</Hsp_positive>
      <Hsp_gaps>41</Hsp_gaps>
      <Hsp_align-len>990</Hsp_align-len>
      <Hsp_qseq>GCCGCGTGCACTTTCCGCGGGCAGAGCGCCACGACCGGTTC-CGGGTCAAGCGGTCAGAAGGCCGCGAGGAAGGTAGGCGGGTCAGC-T-GGCTGCCCCGCTGTTACAGCCTCGCGTGCGTCTCCCGATCCGCCCCGGGACCGAGGAGCCGCCGCCGGCCTACGGGCCCGCCCTCGCCCTCCTGGGACGTTCGACTGGCAGAGACTGGGCCAACCGTGTCTGCCGACCGCGTC-CTCGGGACGGCCGGGGGTCCGGGCCCTGCGCCGGCACAGGGTCAGTGGCGAATCGGTCGGCCCTCCACCCGACCCGTCTTGAAACACGGACCAAGGAGTCTAACATGCGCGCGAGTCGTTGGGTGGCCTCGAAGCCCGAAGGCGAAGTGAAAGCGAGGGCGGGGTTCCGCGCCCCGCTCAGGTGGGATCCCGGCGGC-G-GCTGCCGCTGGGCGCACCACCGGCCCGTCTCGTCCGCTTTTCGTCGGTGAGGCGGAGCATGAGCGTGCACGTTGGGACCCGAAAGATGGTGAACTATGCCTGAGCAGGACGAAGCCAGAGGAAACTCTGGTGGAGGTCCGCAGCGATTCTGACGTGCAAATCGATCGTCAAACTTGGGTATAGGGGCGAAAGACTAATCGAACCATCTAGTAGCTGGTTCCCTCCGAAGTTTCCCTCAGGATAGCTGGCACTCAG---GCAGTTTTATCCGGTAAAGCGAATGATTAGAGGCCTTGGGGACGAAACGACCTCAACCTATTCTCAAACTTTAAATGGGTAAGAAGTCCGACTCGCTCGACTGGAGCCGGGCCTTTTGAATGCGAGTGCCCAGTGGGCCATTTTTGGTAAGCAGAACTGGCGCTGTGGGATGAACCAAACGTCCGGTTAAGGTGCCTAACGTTGACGCTCATGAGAGACCATAAAAGGTGTTGGTCGATATAGACAGCAGGACGGTGGCCATGGAAGTCGGAACCCGCTAAGGAGTGTGTAACAACTC</Hsp_qseq>
      <Hsp_hseq>GCCGTGTGCACTTTCCGCGGGCAGAGCGCCACGACCGGTTCTCGGG----GCGGTCAGAAGGCGGCGAGGAAGGTAGGCGGG-C-GCTTCGGC-G-CTCTCTGTTATAGCCTCGC---C-TGTCCTGATCCGCTCGGGGACCGAGGAGCCGCCGTCGG--T-CGCGGCCACTC-CGCTCTCCTGGGGAGTTCGACTGGCAGAGACTGGG-CAACCGTGTCTGCCGACTGC-TCTCTC-GGACGGAC--GAG--CGGG-CCTG-GCCGGCACAGGGTCGGTGGCGAATCGGTCGGCCCTCCACCCGACCCGTCTTGAAACACGGACCAAGGAGTCTAACATGCGCGCGAGTCGTTGGGTAG-TACGAAACCCGAAGGCGAAGTGAAAGCGAGGGCGCGTCTCTG-G-CGYGCTCAGGTGGGATCCCGCCGCCTGCGTTG-CGGYGGGCGCACCGCCGGCCCGTCTCGTCCGC-GCT-GTCGGTGAGGCGGAGCAAGAGCGTGCACGTTGGGACCCGAAAGATGGTGAACTATGCCTGAGTAGGATGAAGCCAGAGGAAACTCTGGTGGAGGTCCGCAGCGATTCTGACGTGCAAATCGATCGTCAAACTTGGGTATAGGGGCGAAAGACTAATCGAACCATCTAGTAGCTGGTTCCCTCCGAAGTTTCCCTCAGGATAGCTGGCACTCAGTACGCAGTTTTATCCGGTAAAGCGAATGATTAGAGGCCTTGGGGACGAAACGACCTCAACCTATTCTCAAACTTTAAATGGGTAAGAAGTCCGACCCGCTTGATTGGGGCCGGGCGTTC-GAATGCGAGTGCCCAGTGGGCCACTTTTGGTAAGCAGAACTGGCGCTGTGGGATGAACCAAACGTCCGGTTAAGGTGCCTAACGCTGACGCTCATCAGACACCATAAAAGGTGTTGGTTGATATAGACAGCAGGACGGTGGCCATGGAAGTCGGAATCCGCTAAGGAGTGTGTAACAACTC</Hsp_hseq>
      <Hsp_midline>|||| |||||||||||||||||||||||||||||||||||| ||||    ||||||||||||| |||||||||||||||||| | || | ||| | | | |||||| ||||||||   | | ||| ||||||| | |||||||||||||||||| |||  | || | || | | ||| ||||||||  ||||||||||||||||||||| ||||||||||||||||| || || ||| |||||| |  | |  |||| |||| |||||||||||||| |||||||||||||||||||||||||||||||||||||||||||||||||||||||||||||||||||||||||||||||| |   |||| ||||||||||||||||||||||||||| |  || | | |  ||||||||||||||||| || | | | || ||  ||||||||| ||||||||||||||||||   | ||||||||||||||||| |||||||||||||||||||||||||||||||||||||||||||| |||| |||||||||||||||||||||||||||||||||||||||||||||||||||||||||||||||||||||||||||||||||||||||||||||||||||||||||||||||||||||||||||||||||||||||||||||||||   |||||||||||||||||||||||||||||||||||||||||||||||||||||||||||||||||||||||||||||||||||||||||||| |||| || ||| ||||||| ||  ||||||||||||||||||||||| |||||||||||||||||||||||||||||||||||||||||||||||||||||||||||| |||||||||| ||| |||||||||||||||||| ||||||||||||||||||||||||||||||||||||| ||||||||||||||||||||||||</Hsp_midline>
    </Hsp>
  </Hit_hsps>
</Hit>
<Hit>
  <Hit_num>36</Hit_num>
  <Hit_id>gi|223414578|gb|FJ606991.1|</Hit_id>
  <Hit_def>Pyrazus ebeninus voucher NSMT Mo70828 28S ribosomal RNA gene, partial sequence</Hit_def>
  <Hit_accession>FJ606991</Hit_accession>
  <Hit_len>1472</Hit_len>
  <Hit_hsps>
    <Hsp>
      <Hsp_num>1</Hsp_num>
      <Hsp_bit-score>1266.08</Hsp_bit-score>
      <Hsp_score>685</Hsp_score>
      <Hsp_evalue>0</Hsp_evalue>
      <Hsp_query-from>15</Hsp_query-from>
      <Hsp_query-to>995</Hsp_query-to>
      <Hsp_hit-from>513</Hsp_hit-from>
      <Hsp_hit-to>1472</Hsp_hit-to>
      <Hsp_query-frame>1</Hsp_query-frame>
      <Hsp_hit-frame>1</Hsp_hit-frame>
      <Hsp_identity>896</Hsp_identity>
      <Hsp_positive>896</Hsp_positive>
      <Hsp_gaps>41</Hsp_gaps>
      <Hsp_align-len>991</Hsp_align-len>
      <Hsp_qseq>GCCGCGTGCACTTTCCGCGGGCAGAGCGCCACGACCGGTTC-CGGGTCAAGCGGTCAGAAGGCCGCGAGGAAGGTAGGCGGGTCAGC-T-GGCTGCCCCGCTGTTACAGCCTCGCGTGCGTCTCCCGATCCGCCCCGGGACCGAGGAGCCGCCGCCGGCCTACGGGCCCGCCCTCGCCCTCCTGGGACGTTCGACTGGCAGAGACTGGGCCAACCGTGTCTGCCGACCGCGTC-CTCGGGACGGCCGGGGGTCCGGGCCCTGCGCCGGCACAGGGTCAGTGGCGAATCGGTCGGCCCTCCACCCGACCCGTCTTGAAACACGGACCAAGGAGTCTAACATGCGCGCGAGTCGTTGGGTGGCCTCGAAGCCCGAAGGCGAAGTGAAAGCGAGGGCGGGGTTCCGCGCCCCGCTCAGGTGGGATCCCG--G-CGGCGGCTGCCGCTGGGCGCACCACCGGCCCGTCTCGTCCGCTTTTCGTCGGTGAGGCGGAGCATGAGCGTGCACGTTGGGACCCGAAAGATGGTGAACTATGCCTGAGCAGGACGAAGCCAGAGGAAACTCTGGTGGAGGTCCGCAGCGATTCTGACGTGCAAATCGATCGTCAAACTTGGGTATAGGGGCGAAAGACTAATCGAACCATCTAGTAGCTGGTTCCCTCCGAAGTTTCCCTCAGGATAGCTGGCACTCAG---GCAGTTTTATCCGGTAAAGCGAATGATTAGAGGCCTTGGGGACGAAACGACCTCAACCTATTCTCAAACTTTAAATGGGTAAGAAGTCCGACTCGCTCGACTGGAGCCGGGCCTTTTGAATGCGAGTGCCCAGTGGGCCATTTTTGGTAAGCAGAACTGGCGCTGTGGGATGAACCAAACGTCCGGTTAAGGTGCCTAACGTTGACGCTCATGAGAGACCATAAAAGGTGTTGGTCGATATAGACAGCAGGACGGTGGCCATGGAAGTCGGAACCCGCTAAGGAGTGTGTAACAACTC</Hsp_qseq>
      <Hsp_hseq>GCCGTGTGCACTTTCCGCGGGCAGAGCGCCACGACCGGTTCTCGGG----GCGGTCAGAAGGCGGCGAGGAAGGTAGGCGGG-C-GCTTCGGC-G-CTCTCTGTTATAGCCTCGC---C-TGTCCTGATCCGCTCGGGGACCGAGGAGCCGCCGTCGG--T-CGCGGCCACTC-CGCTCTCCTGGGGAGTTCGACTGGCAGAGACTGGG-CAACCGTGTCTGCCGACTGC-TCTCTC-GGACGGAC-GGAG--CGGG-CCTG-GCCGGCACAGGGTCGGTGGCGAATCGGTCGGCCCTCCACCCGACCCGTCTTGAAACACGGACCAAGGAGTCTAACATGCGCGCGAGTCGTTGGGTAG-TACGAAACCCGAAGGCGAAGTGAAAGCGAGGGCGCGTCTCTG-G-CGTGCTCAGGTGGGATCCCGCCGCCTCCGTTTGCGGC-GGGCGCACCGCCGGCCCGTCTCGTCCGC-GCT-GTCGGTGAGGCGGAGCAAGAGCGTGCACGTTGGGACCCGAAAGATGGTGAACTATGCCTGAGTAGGATGAAGCCAGAGGAAACTCTGGTGGAGGTCCGCAGCGATTCTGACGTGCAAATCGATCGTCAAACTTGGGTATAGGGGCGAAAGACTAATCGAACCATCTAGTAGCTGGTTCCCTCCGAAGTTTCCCTCAGGATAGCTGGCACTCAGTACGCAGTTTTATCCGGTAAAGCGAATGATTAGAGGCCTTGGGGACGAAACGACCTCAACCTATTCTCAAACTTTAAATGGGTAAGAAGTCCGACCCGCTTGATTGGGGCCGGGCGTTC-GAATGCGAGTGCCCAGTGGGCCACTTTTGGTAAGCAGAACTGGCGCTGTGGGATGAACCAAACGTCCGGTTAAGGTGCCTAACGCTGACGCTCATCAGACACCATAAAAGGTGTTGGTTGATATAGACAGCAGGACGGTGGCCATGGAAGTCGGAATCCGCTAAGGAGTGTGTAACAACTC</Hsp_hseq>
      <Hsp_midline>|||| |||||||||||||||||||||||||||||||||||| ||||    ||||||||||||| |||||||||||||||||| | || | ||| | | | |||||| ||||||||   | | ||| ||||||| | |||||||||||||||||| |||  | || | || | | ||| ||||||||  ||||||||||||||||||||| ||||||||||||||||| || || ||| |||||| | || |  |||| |||| |||||||||||||| |||||||||||||||||||||||||||||||||||||||||||||||||||||||||||||||||||||||||||||||| |   |||| ||||||||||||||||||||||||||| |  || | | |  |||||||||||||||||  | |  ||  ||| || ||||||||| ||||||||||||||||||   | ||||||||||||||||| |||||||||||||||||||||||||||||||||||||||||||| |||| |||||||||||||||||||||||||||||||||||||||||||||||||||||||||||||||||||||||||||||||||||||||||||||||||||||||||||||||||||||||||||||||||||||||||||||||||   |||||||||||||||||||||||||||||||||||||||||||||||||||||||||||||||||||||||||||||||||||||||||||| |||| || ||| ||||||| ||  ||||||||||||||||||||||| |||||||||||||||||||||||||||||||||||||||||||||||||||||||||||| |||||||||| ||| |||||||||||||||||| ||||||||||||||||||||||||||||||||||||| ||||||||||||||||||||||||</Hsp_midline>
    </Hsp>
  </Hit_hsps>
</Hit>
<Hit>
  <Hit_num>37</Hit_num>
  <Hit_id>gi|223414576|gb|FJ606989.1|</Hit_id>
  <Hit_def>Pyrazus ebeninus voucher ZMB 106.366 28S ribosomal RNA gene, partial sequence</Hit_def>
  <Hit_accession>FJ606989</Hit_accession>
  <Hit_len>1473</Hit_len>
  <Hit_hsps>
    <Hsp>
      <Hsp_num>1</Hsp_num>
      <Hsp_bit-score>1266.08</Hsp_bit-score>
      <Hsp_score>685</Hsp_score>
      <Hsp_evalue>0</Hsp_evalue>
      <Hsp_query-from>15</Hsp_query-from>
      <Hsp_query-to>995</Hsp_query-to>
      <Hsp_hit-from>514</Hsp_hit-from>
      <Hsp_hit-to>1473</Hsp_hit-to>
      <Hsp_query-frame>1</Hsp_query-frame>
      <Hsp_hit-frame>1</Hsp_hit-frame>
      <Hsp_identity>896</Hsp_identity>
      <Hsp_positive>896</Hsp_positive>
      <Hsp_gaps>41</Hsp_gaps>
      <Hsp_align-len>991</Hsp_align-len>
      <Hsp_qseq>GCCGCGTGCACTTTCCGCGGGCAGAGCGCCACGACCGGTTC-CGGGTCAAGCGGTCAGAAGGCCGCGAGGAAGGTAGGCGGGTCAGC-T-GGCTGCCCCGCTGTTACAGCCTCGCGTGCGTCTCCCGATCCGCCCCGGGACCGAGGAGCCGCCGCCGGCCTACGGGCCCGCCCTCGCCCTCCTGGGACGTTCGACTGGCAGAGACTGGGCCAACCGTGTCTGCCGACCGCGTC-CTCGGGACGGCCGGGGGTCCGGGCCCTGCGCCGGCACAGGGTCAGTGGCGAATCGGTCGGCCCTCCACCCGACCCGTCTTGAAACACGGACCAAGGAGTCTAACATGCGCGCGAGTCGTTGGGTGGCCTCGAAGCCCGAAGGCGAAGTGAAAGCGAGGGCGGGGTTCCGCGCCCCGCTCAGGTGGGATCCCG--G-CGGCGGCTGCCGCTGGGCGCACCACCGGCCCGTCTCGTCCGCTTTTCGTCGGTGAGGCGGAGCATGAGCGTGCACGTTGGGACCCGAAAGATGGTGAACTATGCCTGAGCAGGACGAAGCCAGAGGAAACTCTGGTGGAGGTCCGCAGCGATTCTGACGTGCAAATCGATCGTCAAACTTGGGTATAGGGGCGAAAGACTAATCGAACCATCTAGTAGCTGGTTCCCTCCGAAGTTTCCCTCAGGATAGCTGGCACTCAG---GCAGTTTTATCCGGTAAAGCGAATGATTAGAGGCCTTGGGGACGAAACGACCTCAACCTATTCTCAAACTTTAAATGGGTAAGAAGTCCGACTCGCTCGACTGGAGCCGGGCCTTTTGAATGCGAGTGCCCAGTGGGCCATTTTTGGTAAGCAGAACTGGCGCTGTGGGATGAACCAAACGTCCGGTTAAGGTGCCTAACGTTGACGCTCATGAGAGACCATAAAAGGTGTTGGTCGATATAGACAGCAGGACGGTGGCCATGGAAGTCGGAACCCGCTAAGGAGTGTGTAACAACTC</Hsp_qseq>
      <Hsp_hseq>GCCGTGTGCACTTTCCGCGGGCAGAGCGCCACGACCGGTTCTCGGG----GCGGTCAGAAGGCGGCGAGGAAGGTAGGCGGG-C-GCTTCGGC-G-CTCTCTGTTATAGCCTCGC---C-TGTCCTGATCCGCTCGGGGACCGAGGAGCCGCCGTCGG--T-CGCGGCCACTC-CGCTCTCCTGGGGAGTTCGACTGGCAGAGACTGGG-CAACCGTGTCTGCCGACTGC-TCTCTC-GGACGGAC-GGAG--CGGG-CCTG-GCCGGCACAGGGTCGGTGGCGAATCGGTCGGCCCTCCACCCGACCCGTCTTGAAACACGGACCAAGGAGTCTAACATGCGCGCGAGTCGTTGGGTAG-TACGAAACCCGAAGGCGAAGTGAAAGCGAGGGCGCGTCTCTG-G-CGTGCTCAGGTGGGATCCCGCCGCCTCCGTTTGCGGC-GGGCGCACCGCCGGCCCGTCTCGTCCGC-GCT-GTCGGTGAGGCGGAGCAAGAGCGTGCACGTTGGGACCCGAAAGATGGTGAACTATGCCTGAGTAGGATGAAGCCAGAGGAAACTCTGGTGGAGGTCCGCAGCGATTCTGACGTGCAAATCGATCGTCAAACTTGGGTATAGGGGCGAAAGACTAATCGAACCATCTAGTAGCTGGTTCCCTCCGAAGTTTCCCTCAGGATAGCTGGCACTCAGTACGCAGTTTTATCCGGTAAAGCGAATGATTAGAGGCCTTGGGGACGAAACGACCTCAACCTATTCTCAAACTTTAAATGGGTAAGAAGTCCGACCCGCTTGATTGGGGCCGGGCGTTC-GAATGCGAGTGCCCAGTGGGCCACTTTTGGTAAGCAGAACTGGCGCTGTGGGATGAACCAAACGTCCGGTTAAGGTGCCTAACGCTGACGCTCATCAGACACCATAAAAGGTGTTGGTTGATATAGACAGCAGGACGGTGGCCATGGAAGTCGGAATCCGCTAAGGAGTGTGTAACAACTC</Hsp_hseq>
      <Hsp_midline>|||| |||||||||||||||||||||||||||||||||||| ||||    ||||||||||||| |||||||||||||||||| | || | ||| | | | |||||| ||||||||   | | ||| ||||||| | |||||||||||||||||| |||  | || | || | | ||| ||||||||  ||||||||||||||||||||| ||||||||||||||||| || || ||| |||||| | || |  |||| |||| |||||||||||||| |||||||||||||||||||||||||||||||||||||||||||||||||||||||||||||||||||||||||||||||| |   |||| ||||||||||||||||||||||||||| |  || | | |  |||||||||||||||||  | |  ||  ||| || ||||||||| ||||||||||||||||||   | ||||||||||||||||| |||||||||||||||||||||||||||||||||||||||||||| |||| |||||||||||||||||||||||||||||||||||||||||||||||||||||||||||||||||||||||||||||||||||||||||||||||||||||||||||||||||||||||||||||||||||||||||||||||||   |||||||||||||||||||||||||||||||||||||||||||||||||||||||||||||||||||||||||||||||||||||||||||| |||| || ||| ||||||| ||  ||||||||||||||||||||||| |||||||||||||||||||||||||||||||||||||||||||||||||||||||||||| |||||||||| ||| |||||||||||||||||| ||||||||||||||||||||||||||||||||||||| ||||||||||||||||||||||||</Hsp_midline>
    </Hsp>
  </Hit_hsps>
</Hit>
<Hit>
  <Hit_num>38</Hit_num>
  <Hit_id>gi|223414563|gb|FJ606973.1|</Hit_id>
  <Hit_def>Batillariella estuarina voucher AMS C458271 28S ribosomal RNA gene, partial sequence</Hit_def>
  <Hit_accession>FJ606973</Hit_accession>
  <Hit_len>1479</Hit_len>
  <Hit_hsps>
    <Hsp>
      <Hsp_num>1</Hsp_num>
      <Hsp_bit-score>1266.08</Hsp_bit-score>
      <Hsp_score>685</Hsp_score>
      <Hsp_evalue>0</Hsp_evalue>
      <Hsp_query-from>15</Hsp_query-from>
      <Hsp_query-to>995</Hsp_query-to>
      <Hsp_hit-from>515</Hsp_hit-from>
      <Hsp_hit-to>1479</Hsp_hit-to>
      <Hsp_query-frame>1</Hsp_query-frame>
      <Hsp_hit-frame>1</Hsp_hit-frame>
      <Hsp_identity>896</Hsp_identity>
      <Hsp_positive>896</Hsp_positive>
      <Hsp_gaps>38</Hsp_gaps>
      <Hsp_align-len>992</Hsp_align-len>
      <Hsp_qseq>GCCGCGTGCACTTTCCGCGGGCAGAGCGCCACGACCGGTTC-CGGGTCAAGCGGTCAGAAGGCCGCGAGGAAGGTAGGCGGGTCAGC-TGGCTGC-CCCGCTGTTACAGCCTCGCGTGCGTCTCCCGATCCGCCCCGGGACCGAGGAGCCGCCGCCGGCCTACGGGCCCGCC-CT-CGCCCTCCTGG-GACGT-TCGACTGGCAGAGACTGGGCCAACCGTGTCTGCCGACCGCGTCCTCGGGACGGCCGGGGGTCCGGGCCCTGCGCCGGCACAGGGTCAGTGGCGAATCGGTCGGCCCTCCACCCGACCCGTCTTGAAACACGGACCAAGGAGTCTAACATGCGCGCGAGTCGTTGGGTGGCCTCGAAGCCCGAAGGCGAAGTGAAAGCGAGGGCGGGGTTCCGCGCCCCGCTCAGGTGGGATCCCGGCGGCGGCTGCC-GCTGGGCGCACCACCGGCCCGTCTCGTCCGCTTTTCGTCGGTGAGGCGGAGCATGAGCGTGCACGTTGGGACCCGAAAGATGGTGAACTATGCCTGAGCAGGACGAAGCCAGAGGAAACTCTGGTGGAGGTCCGCAGCGATTCTGACGTGCAAATCGATCGTCAAACTTGGGTATAGGGGCGAAAGACTAATCGAACCATCTAGTAGCTGGTTCCCTCCGAAGTTTCCCTCAGGATAGCTGGCACTCAG---GCAGTTTTATCCGGTAAAGCGAATGATTAGAGGCCTTGGGGACGAAACGACCTCAACCTATTCTCAAACTTTAAATGGGTAAGAAGTCCGACTCGCTCGACTGGAGCCGGGCCTTTTGAATGCGAGTGCCCAGTGGGCCATTTTTGGTAAGCAGAACTGGCGCTGTGGGATGAACCAAACGTCCGGTTAAGGTGCCTAACGTTGACGCTCATGAGAGACCATAAAAGGTGTTGGTCGATATAGACAGCAGGACGGTGGCCATGGAAGTCGGAACCCGCTAAGGAGTGTGTAACAACTC</Hsp_qseq>
      <Hsp_hseq>GCCGTGTGCACTTTCCGCGGGCAGAGCGCCACGACCGGTTCTCGGG----GCGGTCAGAAGGCGGCGAGGAAGGTAGGCGGG-C-GCTTCGCGGCGCTCGCTGTTATAGCCTCGC---C-TGTCCTGATCCGCTCGGGGACCGAGGAGCCGCCGTCGG--T-CGCGAAGGCCACTCCGCTCTCCTGGAGAGTTCTCGACTGGCAGAGACTGGG-CAACCGTGTCTGCCGACTGCTTTCTCGG-ATGGTC-GGAG--CGGG-CCTG-GCCGGCACAGGGTCGGTGGCGAATCGGTCGGCCCTCCACCCGACCCGTCTTGAAACACGGACCAAGGAGTCTAACATGCGCGCGAGTCGTTGGGTAG-TACGAAACCCGAAGGCGAAGTGAAAGCGAGGGCGCGCCTCTG-G-CGCGCTCAGGTGGGATCCCG-CTGCTTCTCCGTGGTGGGCGCACCGCCGGCCCGTCTCGTCCGC-GCT-GTCGGTGAGGCGGAGCAAGAGCGTGCACGTTGGGACCCGAAAGATGGTGAACTATGCCTGAGTAGGATGAAGCCAGAGGAAACTCTGGTGGAGGTCCGCAGCGATTCTGACGTGCAAATCGATCGTCAAACTTGGGTATAGGGGCGAAAGACTAATCGAACCATCTAGTAGCTGGTTCCCTCCGAAGTTTCCCTCAGGATAGCTGGCACTCAGTACGCAGTTTTATCCGGTAAAGCGAATGATTAGAGGCCTTGGGGACGAAACGACCTCAACCTATTCTCAAACTTTAAATGGGTAAGAAGTCCGACCCGCTTGATTGGGGCCGGGCGTTC-GAATGCGAGTGCCCAGTGGGCCACTTTTGGTAAGCAGAACTGGCGCTGTGGGATGAACCAAACGTCCGGTTAAGGTGCCTAACGCTGACGCTCATCAGACACCATAAAAGGTGTTGGTTGATATAGACAGCAGGACGGTGGCCATGGAAGTCGGAATCCGCTAAGGAGTGTGTAACAACTC</Hsp_hseq>
      <Hsp_midline>|||| |||||||||||||||||||||||||||||||||||| ||||    ||||||||||||| |||||||||||||||||| | || | || || | |||||||| ||||||||   | | ||| ||||||| | |||||||||||||||||| |||  | || |   ||| || ||| ||||||| ||  | ||||||||||||||||||| ||||||||||||||||| || | ||||| | || | || |  |||| |||| |||||||||||||| |||||||||||||||||||||||||||||||||||||||||||||||||||||||||||||||||||||||||||||||| |   |||| ||||||||||||||||||||||||||| |  || | | | |||||||||||||||||| | ||  || |  | |||||||||| ||||||||||||||||||   | ||||||||||||||||| |||||||||||||||||||||||||||||||||||||||||||| |||| |||||||||||||||||||||||||||||||||||||||||||||||||||||||||||||||||||||||||||||||||||||||||||||||||||||||||||||||||||||||||||||||||||||||||||||||||   |||||||||||||||||||||||||||||||||||||||||||||||||||||||||||||||||||||||||||||||||||||||||||| |||| || ||| ||||||| ||  ||||||||||||||||||||||| |||||||||||||||||||||||||||||||||||||||||||||||||||||||||||| |||||||||| ||| |||||||||||||||||| ||||||||||||||||||||||||||||||||||||| ||||||||||||||||||||||||</Hsp_midline>
    </Hsp>
  </Hit_hsps>
</Hit>
<Hit>
  <Hit_num>39</Hit_num>
  <Hit_id>gi|223414556|gb|FJ606966.1|</Hit_id>
  <Hit_def>Batillaria sp. FK-2009 voucher ZMB 114.464 28S ribosomal RNA gene, partial sequence</Hit_def>
  <Hit_accession>FJ606966</Hit_accession>
  <Hit_len>1473</Hit_len>
  <Hit_hsps>
    <Hsp>
      <Hsp_num>1</Hsp_num>
      <Hsp_bit-score>1266.08</Hsp_bit-score>
      <Hsp_score>685</Hsp_score>
      <Hsp_evalue>0</Hsp_evalue>
      <Hsp_query-from>15</Hsp_query-from>
      <Hsp_query-to>995</Hsp_query-to>
      <Hsp_hit-from>515</Hsp_hit-from>
      <Hsp_hit-to>1473</Hsp_hit-to>
      <Hsp_query-frame>1</Hsp_query-frame>
      <Hsp_hit-frame>1</Hsp_hit-frame>
      <Hsp_identity>895</Hsp_identity>
      <Hsp_positive>895</Hsp_positive>
      <Hsp_gaps>40</Hsp_gaps>
      <Hsp_align-len>990</Hsp_align-len>
      <Hsp_qseq>GCCGCGTGCACTTTCCGCGGGCAGAGCGCCACGACCGGTTC-CGGGTCAAGCGGTCAGAAGGCCGCGAGGAAGGTAGGCGGGTCAGC-T-GGCTGCCCCGCTGTTACAGCCTCGCGTGCGTCTCCCGATCCGCCCCGGGACCGAGGAGCCGCCGCCGGCCTACGGGCCCGCCCTCGCCCTCCTGGGACGTTCGACTGGCAGAGACTGGGCCAACCGTGTCTGCCGACCGCGTCCTC-GGGACGGCCGGGGGTCCGGGCCCTGCGCCGGCACAGGGTCAGTGGCGAATCGGTCGGCCCTCCACCCGACCCGTCTTGAAACACGGACCAAGGAGTCTAACATGCGCGCGAGTCGTTGGGTGGCCTCGAAGCCCGAAGGCGAAGTGAAAGCGAGGGCGGGGTTCCGCGCCCCGCTCAGGTGGGATCCCG--GCGGCGGCTGCCGCTGGGCGCACCACCGGCCCGTCTCGTCCGCTTTTCGTCGGTGAGGCGGAGCATGAGCGTGCACGTTGGGACCCGAAAGATGGTGAACTATGCCTGAGCAGGACGAAGCCAGAGGAAACTCTGGTGGAGGTCCGCAGCGATTCTGACGTGCAAATCGATCGTCAAACTTGGGTATAGGGGCGAAAGACTAATCGAACCATCTAGTAGCTGGTTCCCTCCGAAGTTTCCCTCAGGATAGCTGGCACTCAG---GCAGTTTTATCCGGTAAAGCGAATGATTAGAGGCCTTGGGGACGAAACGACCTCAACCTATTCTCAAACTTTAAATGGGTAAGAAGTCCGACTCGCTCGACTGGAGCCGGGCCTTTTGAATGCGAGTGCCCAGTGGGCCATTTTTGGTAAGCAGAACTGGCGCTGTGGGATGAACCAAACGTCCGGTTAAGGTGCCTAACGTTGACGCTCATGAGAGACCATAAAAGGTGTTGGTCGATATAGACAGCAGGACGGTGGCCATGGAAGTCGGAACCCGCTAAGGAGTGTGTAACAACTC</Hsp_qseq>
      <Hsp_hseq>GCCGTGTGCACTTTCCGCGGGCAGAGCGCCACGACCGGTTCTCGGG----GCGGTCAGAAGGCGGCGAGGAAGGTAGGCGGG-C-GCTTCGGC-G-CTCTCTGTTATAGCCTCGC---C-TGTCCTGATCCGCTCGGGGACCGAGGAGCCGCCGTCGG--T-CGCGGCCACTC-CGCTCTCCCGGGGAGTTCGACTGGCAGAGACTGGG-CAACCGTGTCTGCCGACTGC-T-CTCTTGGACGGAC-GGAG--CGGG-CCTG-GCCGGCACAGGGTCGGTGGCGAATCGGTCGGCCCTCCACCCGACCCGTCTTGAAACACGGACCAAGGAGTCTAACATGCGCGCGAGTCGTTGGGTAG-TACGAAACCCGAAGGCGAAGTGAAAGCGAGGGCGCGCCTCTG-G-CGTGCTCAGGTGGGATCCCGCTGCCTCGGTTG-CGGTGGGCGCACCGCCGGCCCGTCTCGTCCGC-GCT-GTCGGTGAGGCGGAGCAAGAGCGTGCACGTTGGGACCCGAAAGATGGTGAACTATGCCTGAGTAGGATGAAGCCAGAGGAAACTCTGGTGGAGGTCCGCAGCGATTCTGACGTGCAAATCGATCGTCAAACTTGGGTATAGGGGCGAAAGACTAATCGAACCATCTAGTAGCTGGTTCCCTCCGAAGTTTCCCTCAGGATAGCTGGCACTCAGTACGCAGTTTTATCCGGTAAAGCGAATGATTAGAGGCCTTGGGGACGAAACGACCTCAACCTATTCTCAAACTTTAAATGGGTAAGAAGTCCGACCCGCTTGATTGGGGCCGGGCGTTC-GAATGCGAGTGCCCAGTGGGCCACTTTTGGTAAGCAGAACTGGCGCTGTGGGATGAACCAAACGTCCGGTTAAGGTGCCTAACGCTGACGCTCATCAGACACCATAAAAGGTGTTGGTTGATATAGACAGCAGGACGGTGGCCATGGAAGTCGGAATCCGCTAAGGAGTGTGTAACAACTC</Hsp_hseq>
      <Hsp_midline>|||| |||||||||||||||||||||||||||||||||||| ||||    ||||||||||||| |||||||||||||||||| | || | ||| | | | |||||| ||||||||   | | ||| ||||||| | |||||||||||||||||| |||  | || | || | | ||| |||| |||  ||||||||||||||||||||| ||||||||||||||||| || | |||  |||||| | || |  |||| |||| |||||||||||||| |||||||||||||||||||||||||||||||||||||||||||||||||||||||||||||||||||||||||||||||| |   |||| ||||||||||||||||||||||||||| |  || | | |  |||||||||||||||||  ||  ||| || || |||||||||| ||||||||||||||||||   | ||||||||||||||||| |||||||||||||||||||||||||||||||||||||||||||| |||| |||||||||||||||||||||||||||||||||||||||||||||||||||||||||||||||||||||||||||||||||||||||||||||||||||||||||||||||||||||||||||||||||||||||||||||||||   |||||||||||||||||||||||||||||||||||||||||||||||||||||||||||||||||||||||||||||||||||||||||||| |||| || ||| ||||||| ||  ||||||||||||||||||||||| |||||||||||||||||||||||||||||||||||||||||||||||||||||||||||| |||||||||| ||| |||||||||||||||||| ||||||||||||||||||||||||||||||||||||| ||||||||||||||||||||||||</Hsp_midline>
    </Hsp>
  </Hit_hsps>
</Hit>
<Hit>
  <Hit_num>40</Hit_num>
  <Hit_id>gi|223414554|gb|FJ606964.1|</Hit_id>
  <Hit_def>Batillaria sp. FK-2009 voucher NSMT Mo70820 28S ribosomal RNA gene, partial sequence</Hit_def>
  <Hit_accession>FJ606964</Hit_accession>
  <Hit_len>1473</Hit_len>
  <Hit_hsps>
    <Hsp>
      <Hsp_num>1</Hsp_num>
      <Hsp_bit-score>1266.08</Hsp_bit-score>
      <Hsp_score>685</Hsp_score>
      <Hsp_evalue>0</Hsp_evalue>
      <Hsp_query-from>15</Hsp_query-from>
      <Hsp_query-to>995</Hsp_query-to>
      <Hsp_hit-from>515</Hsp_hit-from>
      <Hsp_hit-to>1473</Hsp_hit-to>
      <Hsp_query-frame>1</Hsp_query-frame>
      <Hsp_hit-frame>1</Hsp_hit-frame>
      <Hsp_identity>895</Hsp_identity>
      <Hsp_positive>895</Hsp_positive>
      <Hsp_gaps>40</Hsp_gaps>
      <Hsp_align-len>990</Hsp_align-len>
      <Hsp_qseq>GCCGCGTGCACTTTCCGCGGGCAGAGCGCCACGACCGGTTC-CGGGTCAAGCGGTCAGAAGGCCGCGAGGAAGGTAGGCGGGTCAGC-T-GGCTGCCCCGCTGTTACAGCCTCGCGTGCGTCTCCCGATCCGCCCCGGGACCGAGGAGCCGCCGCCGGCCTACGGGCCCGCCCTCGCCCTCCTGGGACGTTCGACTGGCAGAGACTGGGCCAACCGTGTCTGCCGACCGCGTCCTC-GGGACGGCCGGGGGTCCGGGCCCTGCGCCGGCACAGGGTCAGTGGCGAATCGGTCGGCCCTCCACCCGACCCGTCTTGAAACACGGACCAAGGAGTCTAACATGCGCGCGAGTCGTTGGGTGGCCTCGAAGCCCGAAGGCGAAGTGAAAGCGAGGGCGGGGTTCCGCGCCCCGCTCAGGTGGGATCCCG--GCGGCGGCTGCCGCTGGGCGCACCACCGGCCCGTCTCGTCCGCTTTTCGTCGGTGAGGCGGAGCATGAGCGTGCACGTTGGGACCCGAAAGATGGTGAACTATGCCTGAGCAGGACGAAGCCAGAGGAAACTCTGGTGGAGGTCCGCAGCGATTCTGACGTGCAAATCGATCGTCAAACTTGGGTATAGGGGCGAAAGACTAATCGAACCATCTAGTAGCTGGTTCCCTCCGAAGTTTCCCTCAGGATAGCTGGCACTCAG---GCAGTTTTATCCGGTAAAGCGAATGATTAGAGGCCTTGGGGACGAAACGACCTCAACCTATTCTCAAACTTTAAATGGGTAAGAAGTCCGACTCGCTCGACTGGAGCCGGGCCTTTTGAATGCGAGTGCCCAGTGGGCCATTTTTGGTAAGCAGAACTGGCGCTGTGGGATGAACCAAACGTCCGGTTAAGGTGCCTAACGTTGACGCTCATGAGAGACCATAAAAGGTGTTGGTCGATATAGACAGCAGGACGGTGGCCATGGAAGTCGGAACCCGCTAAGGAGTGTGTAACAACTC</Hsp_qseq>
      <Hsp_hseq>GCCGTGTGCACTTTCCGCGGGCAGAGCGCCACGACCGGTTCTCGGG----GCGGTCAGAAGGCGGCGAGGAAGGTAGGCGGG-C-GCTTCGGC-G-CTCTCTGTTATAGCCTCGC---C-TGTCCTGATCCGCTCGGGGACCGAGGAGCCGCCGTCGG--T-CGCGGCCACTC-CGCTCTCCCGGGGAGTTCGACTGGCAGAGACTGGG-CAACCGTGTCTGCCGACTGC-T-CTCTTGGACGGAC-GGAG--CGGG-CCTG-GCCGGCACAGGGTCGGTGGCGAATCGGTCGGCCCTCCACCCGACCCGTCTTGAAACACGGACCAAGGAGTCTAACATGCGCGCGAGTCGTTGGGTAG-TACGAAACCCGAAGGCGAAGTGAAAGCGAGGGCGCGCCTCTG-G-CGTGCTCAGGTGGGATCCCGCTGCCTCGGTTG-CGGTGGGCGCACCGCCGGCCCGTCTCGTCCGC-GCT-GTCGGTGAGGCGGAGCAAGAGCGTGCACGTTGGGACCCGAAAGATGGTGAACTATGCCTGAGTAGGATGAAGCCAGAGGAAACTCTGGTGGAGGTCCGCAGCGATTCTGACGTGCAAATCGATCGTCAAACTTGGGTATAGGGGCGAAAGACTAATCGAACCATCTAGTAGCTGGTTCCCTCCGAAGTTTCCCTCAGGATAGCTGGCACTCAGTACGCAGTTTTATCCGGTAAAGCGAATGATTAGAGGCCTTGGGGACGAAACGACCTCAACCTATTCTCAAACTTTAAATGGGTAAGAAGTCCGACCCGCTTGATTGGGGCCGGGCGTTC-GAATGCGAGTGCCCAGTGGGCCACTTTTGGTAAGCAGAACTGGCGCTGTGGGATGAACCAAACGTCCGGTTAAGGTGCCTAACGCTGACGCTCATCAGACACCATAAAAGGTGTTGGTTGATATAGACAGCAGGACGGTGGCCATGGAAGTCGGAATCCGCTAAGGAGTGTGTAACAACTC</Hsp_hseq>
      <Hsp_midline>|||| |||||||||||||||||||||||||||||||||||| ||||    ||||||||||||| |||||||||||||||||| | || | ||| | | | |||||| ||||||||   | | ||| ||||||| | |||||||||||||||||| |||  | || | || | | ||| |||| |||  ||||||||||||||||||||| ||||||||||||||||| || | |||  |||||| | || |  |||| |||| |||||||||||||| |||||||||||||||||||||||||||||||||||||||||||||||||||||||||||||||||||||||||||||||| |   |||| ||||||||||||||||||||||||||| |  || | | |  |||||||||||||||||  ||  ||| || || |||||||||| ||||||||||||||||||   | ||||||||||||||||| |||||||||||||||||||||||||||||||||||||||||||| |||| |||||||||||||||||||||||||||||||||||||||||||||||||||||||||||||||||||||||||||||||||||||||||||||||||||||||||||||||||||||||||||||||||||||||||||||||||   |||||||||||||||||||||||||||||||||||||||||||||||||||||||||||||||||||||||||||||||||||||||||||| |||| || ||| ||||||| ||  ||||||||||||||||||||||| |||||||||||||||||||||||||||||||||||||||||||||||||||||||||||| |||||||||| ||| |||||||||||||||||| ||||||||||||||||||||||||||||||||||||| ||||||||||||||||||||||||</Hsp_midline>
    </Hsp>
  </Hit_hsps>
</Hit>
</Iteration_hits>
  <Iteration_stat>
    <Statistics>
      <Statistics_db-num>24148431</Statistics_db-num>
      <Statistics_db-len>64004591435</Statistics_db-len>
      <Statistics_hsp-len>34</Statistics_hsp-len>
      <Statistics_eff-space>61856690340599</Statistics_eff-space>
      <Statistics_kappa>0.46</Statistics_kappa>
      <Statistics_lambda>1.28</Statistics_lambda>
      <Statistics_entropy>0.85</Statistics_entropy>
    </Statistics>
  </Iteration_stat>
</Iteration>
<Iteration>
  <Iteration_iter-num>27</Iteration_iter-num>
  <Iteration_query-ID>Query_27</Iteration_query-ID>
  <Iteration_query-def>allreadspala_c27</Iteration_query-def>
  <Iteration_query-len>1055</Iteration_query-len>
<Iteration_hits>
<Hit>
  <Hit_num>1</Hit_num>
  <Hit_id>gi|521014486|gb|CP006265.1|</Hit_id>
  <Hit_def>Psychrobacter sp. G, complete genome</Hit_def>
  <Hit_accession>CP006265</Hit_accession>
  <Hit_len>3079438</Hit_len>
  <Hit_hsps>
    <Hsp>
      <Hsp_num>1</Hsp_num>
      <Hsp_bit-score>440.623</Hsp_bit-score>
      <Hsp_score>238</Hsp_score>
      <Hsp_evalue>1.47542e-119</Hsp_evalue>
      <Hsp_query-from>607</Hsp_query-from>
      <Hsp_query-to>1052</Hsp_query-to>
      <Hsp_hit-from>2633803</Hsp_hit-from>
      <Hsp_hit-to>2633360</Hsp_hit-to>
      <Hsp_query-frame>1</Hsp_query-frame>
      <Hsp_hit-frame>-1</Hsp_hit-frame>
      <Hsp_identity>377</Hsp_identity>
      <Hsp_positive>377</Hsp_positive>
      <Hsp_gaps>2</Hsp_gaps>
      <Hsp_align-len>446</Hsp_align-len>
      <Hsp_qseq>ATCATCGTACTCACTGCCCATGATCCCACTCACTAAAGAACTTCAGAGAATTCACGCTCATTGTCTTCATCAATGTGACCATCAAACACGTCTTTTGCACCAGCGTTAGGATCGTTATAAATAGCCAAATCCATTTTGCCTTCTGATTTTGCCACAATAGCCGTCACAGCAGCATCGCTACCGACGTTCACTGCGGTACGTAACATATCAAGGATACGATCCACACCTAAGATAAGACCGATGCCTTCGATAGGTAGACCGACTTGGGCAAATACCATTGATAGCATAATCAGACCAACACCCGGTACACCAGCGGTACCGACGGAAGCCAAAACGGACATTAGAATGACAGTCAGATACTCAGTCACGCCCAAGTCAATGCCATAAATATTGGCAATGAAAATGGTCGCCGTACCTTGCATGATGGCGGTACCATCCATGTTGAT</Hsp_qseq>
      <Hsp_hseq>ATCGTCATACTCGCTGCCCATAATGCCA-TCGCTAAAG-ACTTCAGAGAATTCGCGTTCGCTGTTCTCATCGATATGACCGTCAAAGACATCTTTTGAGCCAGCATCAGGATCGTTATAAATCGCTAAATCCATTTTACCTTCTGATTTTGCGACGATAGCGGTCACCGCAGCATCACCGCCGACATTGACTGCTGTACGTAACATATCAAGGATACGGTCGACCCCTAAAATAAGACCAATACCTTCAATCGGTAGACCGACTTGGGCAAATACCATTGACAGCATGATGAGACCAACACCCGGAACACCTGCCGTACCGACAGAGGCGAGCACTGACATCAAAATAACGGTCAAATACTCAGTTATACCCAAGTCAATACCATAAATATTGGCAATAAAAATGGTCGCTGTGCCTTGCATGATGGCTGTACCATCCATGTTGAT</Hsp_hseq>
      <Hsp_midline>||| || ||||| |||||||| || ||| || |||||| |||||||||||||| || ||  |||  ||||| || ||||| ||||| || |||||||  ||||| | ||||||||||||||| || ||||||||||| |||||||||||||| || ||||| ||||| |||||||| |  ||||| || ||||| ||||||||||||||||||||||| || || ||||| |||||||| || ||||| || ||||||||||||||||||||||||||||| ||||| || |||||||||||||| ||||| || |||||||| || || |  || ||||| | ||| || |||| ||||||||| |  ||||||||||| ||||||||||||||||| ||||||||||| || |||||||||||||| |||||||||||||||||</Hsp_midline>
    </Hsp>
  </Hit_hsps>
</Hit>
<Hit>
  <Hit_num>2</Hit_num>
  <Hit_id>gi|92392509|gb|CP000323.1|</Hit_id>
  <Hit_def>Psychrobacter cryohalolentis K5, complete genome</Hit_def>
  <Hit_accession>CP000323</Hit_accession>
  <Hit_len>3059876</Hit_len>
  <Hit_hsps>
    <Hsp>
      <Hsp_num>1</Hsp_num>
      <Hsp_bit-score>440.623</Hsp_bit-score>
      <Hsp_score>238</Hsp_score>
      <Hsp_evalue>1.47542e-119</Hsp_evalue>
      <Hsp_query-from>607</Hsp_query-from>
      <Hsp_query-to>1052</Hsp_query-to>
      <Hsp_hit-from>2598571</Hsp_hit-from>
      <Hsp_hit-to>2598128</Hsp_hit-to>
      <Hsp_query-frame>1</Hsp_query-frame>
      <Hsp_hit-frame>-1</Hsp_hit-frame>
      <Hsp_identity>377</Hsp_identity>
      <Hsp_positive>377</Hsp_positive>
      <Hsp_gaps>2</Hsp_gaps>
      <Hsp_align-len>446</Hsp_align-len>
      <Hsp_qseq>ATCATCGTACTCACTGCCCATGATCCCACTCACTAAAGAACTTCAGAGAATTCACGCTCATTGTCTTCATCAATGTGACCATCAAACACGTCTTTTGCACCAGCGTTAGGATCGTTATAAATAGCCAAATCCATTTTGCCTTCTGATTTTGCCACAATAGCCGTCACAGCAGCATCGCTACCGACGTTCACTGCGGTACGTAACATATCAAGGATACGATCCACACCTAAGATAAGACCGATGCCTTCGATAGGTAGACCGACTTGGGCAAATACCATTGATAGCATAATCAGACCAACACCCGGTACACCAGCGGTACCGACGGAAGCCAAAACGGACATTAGAATGACAGTCAGATACTCAGTCACGCCCAAGTCAATGCCATAAATATTGGCAATGAAAATGGTCGCCGTACCTTGCATGATGGCGGTACCATCCATGTTGAT</Hsp_qseq>
      <Hsp_hseq>ATCGTCATACTCGCTGCCCATAATGCCA-TCGCTAAAG-ACTTCAGAGAATTCGCGTTCGCTGTTCTCATCGATATGACCGTCAAAGACATCTTTTGAGCCAGCATCAGGATCGTTATAAATCGCTAAATCCATTTTACCTTCTGATTTTGCGACGATAGCGGTCACCGCAGCATCACCGCCGACATTGACTGCTGTACGTAACATATCAAGGATACGGTCGACCCCTAAAATAAGACCAATACCTTCAATCGGTAGACCGACTTGGGCAAATACCATTGACAGCATGATTAGACCAACACCCGGAACACCTGCCGTACCGACAGAGGCGAGCACTGACATCAAAATAACGGTCAAATACTCAGTTATACCCAAGTCAATACCATAAATATTGGCAATAAAAATGGTCGCTGTGCCTTGCATGATGGCTGTACCATCCATGTTGAT</Hsp_hseq>
      <Hsp_midline>||| || ||||| |||||||| || ||| || |||||| |||||||||||||| || ||  |||  ||||| || ||||| ||||| || |||||||  ||||| | ||||||||||||||| || ||||||||||| |||||||||||||| || ||||| ||||| |||||||| |  ||||| || ||||| ||||||||||||||||||||||| || || ||||| |||||||| || ||||| || ||||||||||||||||||||||||||||| ||||| || |||||||||||||| ||||| || |||||||| || || |  || ||||| | ||| || |||| ||||||||| |  ||||||||||| ||||||||||||||||| ||||||||||| || |||||||||||||| |||||||||||||||||</Hsp_midline>
    </Hsp>
  </Hit_hsps>
</Hit>
<Hit>
  <Hit_num>3</Hit_num>
  <Hit_id>gi|169809717|gb|CP000961.1|</Hit_id>
  <Hit_def>Shewanella woodyi ATCC 51908, complete genome</Hit_def>
  <Hit_accession>CP000961</Hit_accession>
  <Hit_len>5935403</Hit_len>
  <Hit_hsps>
    <Hsp>
      <Hsp_num>1</Hsp_num>
      <Hsp_bit-score>56.5198</Hsp_bit-score>
      <Hsp_score>30</Hsp_score>
      <Hsp_evalue>0.000624424</Hsp_evalue>
      <Hsp_query-from>1020</Hsp_query-from>
      <Hsp_query-to>1049</Hsp_query-to>
      <Hsp_hit-from>2223118</Hsp_hit-from>
      <Hsp_hit-to>2223147</Hsp_hit-to>
      <Hsp_query-frame>1</Hsp_query-frame>
      <Hsp_hit-frame>1</Hsp_hit-frame>
      <Hsp_identity>30</Hsp_identity>
      <Hsp_positive>30</Hsp_positive>
      <Hsp_gaps>0</Hsp_gaps>
      <Hsp_align-len>30</Hsp_align-len>
      <Hsp_qseq>ACCTTGCATGATGGCGGTACCATCCATGTT</Hsp_qseq>
      <Hsp_hseq>ACCTTGCATGATGGCGGTACCATCCATGTT</Hsp_hseq>
      <Hsp_midline>||||||||||||||||||||||||||||||</Hsp_midline>
    </Hsp>
  </Hit_hsps>
</Hit>
</Iteration_hits>
  <Iteration_stat>
    <Statistics>
      <Statistics_db-num>24148431</Statistics_db-num>
      <Statistics_db-len>64004591435</Statistics_db-len>
      <Statistics_hsp-len>34</Statistics_hsp-len>
      <Statistics_eff-space>64510399221401</Statistics_eff-space>
      <Statistics_kappa>0.46</Statistics_kappa>
      <Statistics_lambda>1.28</Statistics_lambda>
      <Statistics_entropy>0.85</Statistics_entropy>
    </Statistics>
  </Iteration_stat>
</Iteration>
<Iteration>
  <Iteration_iter-num>28</Iteration_iter-num>
  <Iteration_query-ID>Query_28</Iteration_query-ID>
  <Iteration_query-def>allreadspala_c28</Iteration_query-def>
  <Iteration_query-len>429</Iteration_query-len>
<Iteration_hits>
</Iteration_hits>
  <Iteration_stat>
    <Statistics>
      <Statistics_db-num>24148431</Statistics_db-num>
      <Statistics_db-len>64004591435</Statistics_db-len>
      <Statistics_hsp-len>33</Statistics_hsp-len>
      <Statistics_eff-space>25030246511952</Statistics_eff-space>
      <Statistics_kappa>0.46</Statistics_kappa>
      <Statistics_lambda>1.28</Statistics_lambda>
      <Statistics_entropy>0.85</Statistics_entropy>
    </Statistics>
  </Iteration_stat>
  <Iteration_message>No hits found</Iteration_message>
</Iteration>
<Iteration>
  <Iteration_iter-num>29</Iteration_iter-num>
  <Iteration_query-ID>Query_29</Iteration_query-ID>
  <Iteration_query-def>allreadspala_c29</Iteration_query-def>
  <Iteration_query-len>734</Iteration_query-len>
<Iteration_hits>
</Iteration_hits>
  <Iteration_stat>
    <Statistics>
      <Statistics_db-num>24148431</Statistics_db-num>
      <Statistics_db-len>64004591435</Statistics_db-len>
      <Statistics_hsp-len>33</Statistics_hsp-len>
      <Statistics_eff-space>44308592941612</Statistics_eff-space>
      <Statistics_kappa>0.46</Statistics_kappa>
      <Statistics_lambda>1.28</Statistics_lambda>
      <Statistics_entropy>0.85</Statistics_entropy>
    </Statistics>
  </Iteration_stat>
  <Iteration_message>No hits found</Iteration_message>
</Iteration>
<Iteration>
  <Iteration_iter-num>30</Iteration_iter-num>
  <Iteration_query-ID>Query_30</Iteration_query-ID>
  <Iteration_query-def>allreadspala_c30</Iteration_query-def>
  <Iteration_query-len>2130</Iteration_query-len>
<Iteration_hits>
<Hit>
  <Hit_num>1</Hit_num>
  <Hit_id>gi|667677333|gb|AE014297.3|</Hit_id>
  <Hit_def>Drosophila melanogaster chromosome 3R</Hit_def>
  <Hit_accession>AE014297</Hit_accession>
  <Hit_len>32079331</Hit_len>
  <Hit_hsps>
    <Hsp>
      <Hsp_num>1</Hsp_num>
      <Hsp_bit-score>54.6731</Hsp_bit-score>
      <Hsp_score>29</Hsp_score>
      <Hsp_evalue>0.00460647</Hsp_evalue>
      <Hsp_query-from>881</Hsp_query-from>
      <Hsp_query-to>925</Hsp_query-to>
      <Hsp_hit-from>5827868</Hsp_hit-from>
      <Hsp_hit-to>5827825</Hsp_hit-to>
      <Hsp_query-frame>1</Hsp_query-frame>
      <Hsp_hit-frame>-1</Hsp_hit-frame>
      <Hsp_identity>40</Hsp_identity>
      <Hsp_positive>40</Hsp_positive>
      <Hsp_gaps>1</Hsp_gaps>
      <Hsp_align-len>45</Hsp_align-len>
      <Hsp_qseq>TTTCATAGACTTCAAAAAAGCGTTTGACAGGGTGTGGCATGAAGG</Hsp_qseq>
      <Hsp_hseq>TTTC-TAGACGTGAAGCAAGCGTTTGACAGGGTGTGGCATGAAGG</Hsp_hseq>
      <Hsp_midline>|||| ||||| | ||  ||||||||||||||||||||||||||||</Hsp_midline>
    </Hsp>
  </Hit_hsps>
</Hit>
<Hit>
  <Hit_num>2</Hit_num>
  <Hit_id>gi|50872292|gb|AC011252.5|</Hit_id>
  <Hit_def>Drosophila melanogaster clone BACR23H21, complete sequence</Hit_def>
  <Hit_accession>AC011252</Hit_accession>
  <Hit_len>157965</Hit_len>
  <Hit_hsps>
    <Hsp>
      <Hsp_num>1</Hsp_num>
      <Hsp_bit-score>54.6731</Hsp_bit-score>
      <Hsp_score>29</Hsp_score>
      <Hsp_evalue>0.00460647</Hsp_evalue>
      <Hsp_query-from>881</Hsp_query-from>
      <Hsp_query-to>925</Hsp_query-to>
      <Hsp_hit-from>21392</Hsp_hit-from>
      <Hsp_hit-to>21349</Hsp_hit-to>
      <Hsp_query-frame>1</Hsp_query-frame>
      <Hsp_hit-frame>-1</Hsp_hit-frame>
      <Hsp_identity>40</Hsp_identity>
      <Hsp_positive>40</Hsp_positive>
      <Hsp_gaps>1</Hsp_gaps>
      <Hsp_align-len>45</Hsp_align-len>
      <Hsp_qseq>TTTCATAGACTTCAAAAAAGCGTTTGACAGGGTGTGGCATGAAGG</Hsp_qseq>
      <Hsp_hseq>TTTC-TAGACGTGAAGCAAGCGTTTGACAGGGTGTGGCATGAAGG</Hsp_hseq>
      <Hsp_midline>|||| ||||| | ||  ||||||||||||||||||||||||||||</Hsp_midline>
    </Hsp>
  </Hit_hsps>
</Hit>
<Hit>
  <Hit_num>3</Hit_num>
  <Hit_id>gi|13027526|gb|AC008311.3|AC008311</Hit_id>
  <Hit_def>Drosophila melanogaster, chromosome 3R, region 83B-83C, BAC clone BACR02L23, complete sequence</Hit_def>
  <Hit_accession>AC008311</Hit_accession>
  <Hit_len>161117</Hit_len>
  <Hit_hsps>
    <Hsp>
      <Hsp_num>1</Hsp_num>
      <Hsp_bit-score>54.6731</Hsp_bit-score>
      <Hsp_score>29</Hsp_score>
      <Hsp_evalue>0.00460647</Hsp_evalue>
      <Hsp_query-from>881</Hsp_query-from>
      <Hsp_query-to>925</Hsp_query-to>
      <Hsp_hit-from>144216</Hsp_hit-from>
      <Hsp_hit-to>144173</Hsp_hit-to>
      <Hsp_query-frame>1</Hsp_query-frame>
      <Hsp_hit-frame>-1</Hsp_hit-frame>
      <Hsp_identity>40</Hsp_identity>
      <Hsp_positive>40</Hsp_positive>
      <Hsp_gaps>1</Hsp_gaps>
      <Hsp_align-len>45</Hsp_align-len>
      <Hsp_qseq>TTTCATAGACTTCAAAAAAGCGTTTGACAGGGTGTGGCATGAAGG</Hsp_qseq>
      <Hsp_hseq>TTTC-TAGACGTGAAGCAAGCGTTTGACAGGGTGTGGCATGAAGG</Hsp_hseq>
      <Hsp_midline>|||| ||||| | ||  ||||||||||||||||||||||||||||</Hsp_midline>
    </Hsp>
  </Hit_hsps>
</Hit>
</Iteration_hits>
  <Iteration_stat>
    <Statistics>
      <Statistics_db-num>24148431</Statistics_db-num>
      <Statistics_db-len>64004591435</Statistics_db-len>
      <Statistics_hsp-len>35</Statistics_hsp-len>
      <Statistics_eff-space>132318935353250</Statistics_eff-space>
      <Statistics_kappa>0.46</Statistics_kappa>
      <Statistics_lambda>1.28</Statistics_lambda>
      <Statistics_entropy>0.85</Statistics_entropy>
    </Statistics>
  </Iteration_stat>
</Iteration>
<Iteration>
  <Iteration_iter-num>31</Iteration_iter-num>
  <Iteration_query-ID>Query_31</Iteration_query-ID>
  <Iteration_query-def>allreadspala_c31</Iteration_query-def>
  <Iteration_query-len>1075</Iteration_query-len>
<Iteration_hits>
<Hit>
  <Hit_num>1</Hit_num>
  <Hit_id>gi|71037566|gb|CP000082.1|</Hit_id>
  <Hit_def>Psychrobacter arcticus 273-4, complete genome</Hit_def>
  <Hit_accession>CP000082</Hit_accession>
  <Hit_len>2650701</Hit_len>
  <Hit_hsps>
    <Hsp>
      <Hsp_num>1</Hsp_num>
      <Hsp_bit-score>948.452</Hsp_bit-score>
      <Hsp_score>513</Hsp_score>
      <Hsp_evalue>0</Hsp_evalue>
      <Hsp_query-from>245</Hsp_query-from>
      <Hsp_query-to>1075</Hsp_query-to>
      <Hsp_hit-from>443089</Hsp_hit-from>
      <Hsp_hit-to>442260</Hsp_hit-to>
      <Hsp_query-frame>1</Hsp_query-frame>
      <Hsp_hit-frame>-1</Hsp_hit-frame>
      <Hsp_identity>726</Hsp_identity>
      <Hsp_positive>726</Hsp_positive>
      <Hsp_gaps>3</Hsp_gaps>
      <Hsp_align-len>832</Hsp_align-len>
      <Hsp_qseq>GCGATATATTTACTTTATTAAATAGGTGATACTCTTTGGATTATTTTGAAAGACACGAAGGTGGCGAGCGCGCCATTATAGTACATTTAGACATCCGTCAAATTCAAGATCCTGATGATTTAGGTGAATTTGAGCTGTTAGCAGACTCAGCAGGGGCTGATCGTTTGGCTTTAGTCACAGGCTCACGCCAAAGACCCGACGCCAGATACTTCGTTGGTAGCGGTAAAGCAGAAGAAATAGCAGAATTGGTACGCGAACATGATGCGGAYATCGT-CTTATTTAACCATAGCTTATCGCCATCACAAGAGCGTAATATTGAAGCCTTGGTTAAATGTCGCGTACTGGATCGTACGGGTTTGATATTGGACATTTTCGCGCAGCGTGCCCGTACTTATGAAGGTAAGCTACAAGTAGAGCTGGCGCAGCTCAACCATTTATCGACGCGTTTGGTACGAGGTTGGACGCATTTGGAGCGTCAAAAAGGCGGTATTGGTCTACGTGGACCCGGCGAAACCCAGCTTGAGACCGATCGTCGCTTGCTACAAGTGCGCGTGAATCAGCTTAAAAGCAGAATCGAGAAAGTCAGACAGACACGTGCGCAAGGTCGAGCCCGCCGCCAAAAATCAGATGTGCCGACGATTTCGCTTGTCGGTTATACCAACGCTGGTAAATCGACGCTATTTAACCGCTTGGTCGACGAGAATATCTATGCAGCGGATAAACTATTTGCCACGCTTGATCCTACTCTACGCCGTTTAGACTGGCAGGGTGTTGGTCGTGTTGTTTTAGTCGATACGGTAGGTTTTGTCCGTCATCTGCCGCATGAGTTGG</Hsp_qseq>
      <Hsp_hseq>GCGATTTATTTACTTTAT-GCATAGGTGATACTCTTTGGAATATTTTGAAAGACATACCGGTGGCGAGCGCGCCATCATCGTACATTTAGACATCCGCCAAATTCAAGATCCTGATGATCTGGGTGAGTTTGAGCTATTGGCAGACTCAGCAGGCGCAGATCGCTTGGCACTGGTCACAGGCTCTCGTGCACGTCCCGATGCCAGATATTTCGTTGGTAGCGGCAAAGCAGAAGAGATAGCAGAATTGGTGCGCGAGCATGATGCGGATATCGTGCTT-TTTAACCACAGCTTATCGCCTTCACAAGAGCGTAATATTGAAGCCTTGGTGCAATGCCGCGTACTTGATCGTACGGGTCTGATTTTGGACATTTTTGCGCAGCGTGCACGTACTTATGAAGGTAAACTACAAGTAGAGCTGGCGCAGCTTAATCATTTATCAACGCGTTTAGTTCGTGGTTGGACGCATTTGGAACGTCAAAAAGGCGGTATTGGTCTGCGTGGACCCGGTGAAACTCAGCTTGAGACGGATCGCCGTTTGCTACAAGTGCGAGTCATGCAGCTCAAAAGTAGAATTGAAAAAGTCAGACAGACACGTGCGCAAGGTCGAGCTCGCCGCCAAAAATCAGATGTGCCGACTATCTCACTTGTTGGTTATACCAATGCTGGCAAGTCCACTTTATTTAATCGCTTGGTCGATGAAAATATCTATGCGGCCGATAAATTGTTTGCGACGCTCGACCCGACGCTACGCCGCCTAGATTGGCAAGGTGTGGGACGCGTGGTATTGGTCGATACCGTAGGTTTTGTCCGTCACCTGCCACATGAGTTGG</Hsp_hseq>
      <Hsp_midline>||||| ||||||||||||   ||||||||||||||||||| ||||||||||||||    ||||||||||||||||| || ||||||||||||||||| ||||||||||||||||||||| | ||||| |||||||| || |||||||||||||| || ||||| |||||  | ||||||||||| ||   | | ||||| |||||||| |||||||||||||| ||||||||||| |||||||||||||| ||||| ||||||||||| ||||| ||| |||||||| ||||||||||| |||||||||||||||||||||||||||||  |||| |||||||| |||||||||||| |||| ||||||||||| ||||||||||| ||||||||||||||||| ||||||||||||||||||||||| || |||||||| |||||||| || || ||||||||||||||||| ||||||||||||||||||||||| ||||||||||| ||||| ||||||||||| ||||| || |||||||||||||| || |  ||||| ||||| ||||| || |||||||||||||||||||||||||||||||| |||||||||||||||||||||||||| || || ||||| ||||||||||| ||||| || || ||  ||||||| ||||||||||| || ||||||||||| || |||||| | ||||| ||||| || || || ||||||||  |||| ||||| ||||| || || || || || |||||||| ||||||||||||||||| ||||| ||||||||||</Hsp_midline>
    </Hsp>
  </Hit_hsps>
</Hit>
<Hit>
  <Hit_num>2</Hit_num>
  <Hit_id>gi|521014486|gb|CP006265.1|</Hit_id>
  <Hit_def>Psychrobacter sp. G, complete genome</Hit_def>
  <Hit_accession>CP006265</Hit_accession>
  <Hit_len>3079438</Hit_len>
  <Hit_hsps>
    <Hsp>
      <Hsp_num>1</Hsp_num>
      <Hsp_bit-score>942.912</Hsp_bit-score>
      <Hsp_score>510</Hsp_score>
      <Hsp_evalue>0</Hsp_evalue>
      <Hsp_query-from>245</Hsp_query-from>
      <Hsp_query-to>1075</Hsp_query-to>
      <Hsp_hit-from>480924</Hsp_hit-from>
      <Hsp_hit-to>480095</Hsp_hit-to>
      <Hsp_query-frame>1</Hsp_query-frame>
      <Hsp_hit-frame>-1</Hsp_hit-frame>
      <Hsp_identity>725</Hsp_identity>
      <Hsp_positive>725</Hsp_positive>
      <Hsp_gaps>3</Hsp_gaps>
      <Hsp_align-len>832</Hsp_align-len>
      <Hsp_qseq>GCGATATATTTACTTTATTAAATAGGTGATACTCTTTGGATTATTTTGAAAGACACGAAGGTGGCGAGCGCGCCATTATAGTACATTTAGACATCCGTCAAATTCAAGATCCTGATGATTTAGGTGAATTTGAGCTGTTAGCAGACTCAGCAGGGGCTGATCGTTTGGCTTTAGTCACAGGCTCACGCCAAAGACCCGACGCCAGATACTTCGTTGGTAGCGGTAAAGCAGAAGAAATAGCAGAATTGGTACGCGAACATGATGCGGAYATCGT-CTTATTTAACCATAGCTTATCGCCATCACAAGAGCGTAATATTGAAGCCTTGGTTAAATGTCGCGTACTGGATCGTACGGGTTTGATATTGGACATTTTCGCGCAGCGTGCCCGTACTTATGAAGGTAAGCTACAAGTAGAGCTGGCGCAGCTCAACCATTTATCGACGCGTTTGGTACGAGGTTGGACGCATTTGGAGCGTCAAAAAGGCGGTATTGGTCTACGTGGACCCGGCGAAACCCAGCTTGAGACCGATCGTCGCTTGCTACAAGTGCGCGTGAATCAGCTTAAAAGCAGAATCGAGAAAGTCAGACAGACACGTGCGCAAGGTCGAGCCCGCCGCCAAAAATCAGATGTGCCGACGATTTCGCTTGTCGGTTATACCAACGCTGGTAAATCGACGCTATTTAACCGCTTGGTCGACGAGAATATCTATGCAGCGGATAAACTATTTGCCACGCTTGATCCTACTCTACGCCGTTTAGACTGGCAGGGTGTTGGTCGTGTTGTTTTAGTCGATACGGTAGGTTTTGTCCGTCATCTGCCGCATGAGTTGG</Hsp_qseq>
      <Hsp_hseq>GCGATTTATTTACTTTAT-GGATAGGTGATACTCTTTGGAATATTTTGAAAGACATACTGGTGGCGAGCGCGCCATCATCGTACATTTAGACATCCGCCAAATTCAAGATCCTGATGATTTAGGTGAATTTGAATTATTGGCAGACTCAGCAGGCGCAGACCGCTTGGCACTGGTGACAGGCTCACGTGCACGCCCTGACGCCAGATATTTTGTTGGTAGCGGCAAAGCAGAAGAGATAGCAGAATTGGTGCGCGAGCATGATGCGGACATCGTGCTT-TTTAACCACAGCTTATCGCCTTCACAAGAGCGTAATATTGAAGCCTTGGTACAATGCCGCGTACTTGATCGCACGGGTCTGATTTTGGACATTTTCGCGCAGCGTGCACGTACTTACGAAGGTAAACTACAAGTAGAGCTGGCACAGCTCAACCATTTGTCGACACGTTTGGTGCGTGGTTGGACGCATTTGGAACGTCAAAAAGGGGGTATTGGTCTACGTGGACCCGGTGAAACCCAGCTTGAGACGGATCGTCGCTTGCTACAAGTGCGAGTCATGCAGCTCAAAAGTAGAATCGAAAAAGTCAGACAGACGCGTGCGCAAGGTCGAGCTCGCCGTCAAAAATCAGATGTACCGACTATTTCACTTGTGGGTTATACCAATGCTGGTAAGTCTACTTTGTTTAATCGCTTGGTCGATGAAAACATCTATGCAGCCGACAAACTGTTTGCGACACTCGATCCGACGTTACGCCGCTTAGATTGGCAAGGTGTAGGACGTGTGGTACTGGTCGACACAGTAGGTTTTGTCCGTCATCTTCCACATGAATTGG</Hsp_hseq>
      <Hsp_midline>||||| ||||||||||||   ||||||||||||||||||| ||||||||||||||    ||||||||||||||||| || ||||||||||||||||| |||||||||||||||||||||||||||||||||||  | || |||||||||||||| || || || |||||  | || |||||||||||   | | || ||||||||||| || ||||||||||| ||||||||||| |||||||||||||| ||||| ||||||||||| ||||| ||| |||||||| ||||||||||| |||||||||||||||||||||||||||||  |||| |||||||| ||||| |||||| |||| ||||||||||||||||||||||| |||||||| |||||||| ||||||||||||||||| |||||||||||||| ||||| |||||||| || ||||||||||||||||| ||||||||||| ||||||||||||||||||||||| ||||||||||||||||| ||||||||||||||||||||||| || |  ||||| ||||| |||||||| |||||||||||||| ||||||||||||||||| ||||| |||||||||||||| ||||| ||||| ||||| ||||||||||| |||||||| || ||  | ||||| ||||||||||| || || ||||||||||| || ||||| ||||| || || ||||| ||  ||||||| ||||| ||||| ||||| || ||||| ||  | ||||| || |||||||||||||||||||| || ||||| ||||</Hsp_midline>
    </Hsp>
  </Hit_hsps>
</Hit>
<Hit>
  <Hit_num>3</Hit_num>
  <Hit_id>gi|399158375|gb|CP003735.1|</Hit_id>
  <Hit_def>Marinobacter sp. BSs20148, complete genome</Hit_def>
  <Hit_accession>CP003735</Hit_accession>
  <Hit_len>4063864</Hit_len>
  <Hit_hsps>
    <Hsp>
      <Hsp_num>1</Hsp_num>
      <Hsp_bit-score>158.086</Hsp_bit-score>
      <Hsp_score>85</Hsp_score>
      <Hsp_evalue>1.69657e-34</Hsp_evalue>
      <Hsp_query-from>608</Hsp_query-from>
      <Hsp_query-to>932</Hsp_query-to>
      <Hsp_hit-from>2918200</Hsp_hit-from>
      <Hsp_hit-to>2917876</Hsp_hit-to>
      <Hsp_query-frame>1</Hsp_query-frame>
      <Hsp_hit-frame>-1</Hsp_hit-frame>
      <Hsp_identity>250</Hsp_identity>
      <Hsp_positive>250</Hsp_positive>
      <Hsp_gaps>10</Hsp_gaps>
      <Hsp_align-len>330</Hsp_align-len>
      <Hsp_qseq>TGGACATTTTCGCGCAGCGTGCCCGTACTTATGAAGGTAAGCTACAAGTAGAGCTGGCGCAGCTCAACCATTTATCGACGCGTTTGGTACGAGGTTGGACGCATTTGGAGCGTCAAAAAGGCGGTATTGGTCTACGTGGACCCGGCGAAACCCAGCTTGAGACCGATCGTCGCTTGCTACAAGTGCGCGTGAA-TCAGCTTAA-AAGCAGAATCGAGAAAGTCAGACAGACACGTGCG-C-AAGGTCGA-GCCCGCCGCCAAAAATCAGATGTGCCGACGATTTCGCTTGTCGGTTATACCAACGCTGGTAAATCGACGCTATTTAACCG</Hsp_qseq>
      <Hsp_hseq>TGGACATTTTTGCCCAGCGCGCCCGCACCCACGAAGGCAAGCTGCAGGTAGAGCTTGCACAGCTTCAGCACATGTCAACGCGTCTGGTGCGGGGCTGGACTCACCTGGAGCGTCAAAAAGGCGGTATTGGTCTGCGTGGCCCCGGCGAGACCCAGCTTGAAACAGATCGCCGGTTGCTGCGCGAGCGCATCAAGTC-GATCAACAAGC-GCCTTGAAAAAGTGCG-CAGACA-GCGCGACCAAGGGCGTCGGGCGCGGGTGAGGG-CAGATTTGCCCACGGTGTCGCTGGTTGGTTATACCAACGCTGGAAAGTCTACACTATTCAACCG</Hsp_hseq>
      <Hsp_midline>|||||||||| || ||||| ||||| ||  | ||||| ||||| || |||||||| || |||||  | ||  | || |||||| |||| || || ||||| ||  |||||||||||||||||||||||||||| ||||| |||||||| ||||||||||| || ||||| || ||||| |  | |||| | || || | | || |||| |  | || |||||  | |||||| | ||| | |||| ||  |  ||| |   |    ||||| |||| ||| | ||||| || ||||||||||||||||| || || || ||||| |||||</Hsp_midline>
    </Hsp>
  </Hit_hsps>
</Hit>
</Iteration_hits>
  <Iteration_stat>
    <Statistics>
      <Statistics_db-num>24148431</Statistics_db-num>
      <Statistics_db-len>64004591435</Statistics_db-len>
      <Statistics_hsp-len>34</Statistics_hsp-len>
      <Statistics_eff-space>65774070117021</Statistics_eff-space>
      <Statistics_kappa>0.46</Statistics_kappa>
      <Statistics_lambda>1.28</Statistics_lambda>
      <Statistics_entropy>0.85</Statistics_entropy>
    </Statistics>
  </Iteration_stat>
</Iteration>
<Iteration>
  <Iteration_iter-num>32</Iteration_iter-num>
  <Iteration_query-ID>Query_32</Iteration_query-ID>
  <Iteration_query-def>allreadspala_c32</Iteration_query-def>
  <Iteration_query-len>431</Iteration_query-len>
<Iteration_hits>
</Iteration_hits>
  <Iteration_stat>
    <Statistics>
      <Statistics_db-num>24148431</Statistics_db-num>
      <Statistics_db-len>64004591435</Statistics_db-len>
      <Statistics_hsp-len>33</Statistics_hsp-len>
      <Statistics_eff-space>25156661898376</Statistics_eff-space>
      <Statistics_kappa>0.46</Statistics_kappa>
      <Statistics_lambda>1.28</Statistics_lambda>
      <Statistics_entropy>0.85</Statistics_entropy>
    </Statistics>
  </Iteration_stat>
  <Iteration_message>No hits found</Iteration_message>
</Iteration>
<Iteration>
  <Iteration_iter-num>33</Iteration_iter-num>
  <Iteration_query-ID>Query_33</Iteration_query-ID>
  <Iteration_query-def>allreadspala_c33</Iteration_query-def>
  <Iteration_query-len>851</Iteration_query-len>
<Iteration_hits>
<Hit>
  <Hit_num>1</Hit_num>
  <Hit_id>gi|92392509|gb|CP000323.1|</Hit_id>
  <Hit_def>Psychrobacter cryohalolentis K5, complete genome</Hit_def>
  <Hit_accession>CP000323</Hit_accession>
  <Hit_len>3059876</Hit_len>
  <Hit_hsps>
    <Hsp>
      <Hsp_num>1</Hsp_num>
      <Hsp_bit-score>732.394</Hsp_bit-score>
      <Hsp_score>396</Hsp_score>
      <Hsp_evalue>0</Hsp_evalue>
      <Hsp_query-from>4</Hsp_query-from>
      <Hsp_query-to>851</Hsp_query-to>
      <Hsp_hit-from>2814237</Hsp_hit-from>
      <Hsp_hit-to>2815100</Hsp_hit-to>
      <Hsp_query-frame>1</Hsp_query-frame>
      <Hsp_hit-frame>1</Hsp_hit-frame>
      <Hsp_identity>714</Hsp_identity>
      <Hsp_positive>714</Hsp_positive>
      <Hsp_gaps>30</Hsp_gaps>
      <Hsp_align-len>871</Hsp_align-len>
      <Hsp_qseq>GATGTGCGCGAATGTATCGAAGCCTCGCTTAAAAATCGCTGGCAACTCYATYAGACATCAAGARATTGTGACTGATTTTGCGCCCACRCCTGAAGTGAAATGCTCACCGTCGCAAATTAACCAAGTCTTGGTCAATCTACTGAACAATGCCGCGCAAGCCATGGGAGAAAAACCTGATGGCAARATCGAAGTRCGCACCCGTGCCGATGATCA-CCATGTTTATATTGATGTCATAGACAACGGTAAAGGTATGAGTCCAGAAGTTCTCAATCAAATCTTTGAGCCGTTCTTTACGACCAAAGGCGCAGGCGAAGGCACTGGTCTTGGTATGGCAATCAGCCAGCAAATTATGGAGCAACATAATGGCGATATCAAAGTCGTATCGACCGAAGGCGTTGGCACCACATTTACGTTAATACTGCCGATTAATAATAACTTAACAGAGCAAAACCTAGTCGCGTAAGCGCT-GGATCAGCTGCCCTGTTACGTAGAACATATTT-A--GAT-ATTTAACGACTAT-T-A-T-TCAT-CATCATAAGGAACTCATCATGAATGAATTAGAAAATGAC-----T--TAACCACAGT-----TGAAACCAGCGCTGAGTCAAAGCCGAAGTTGGCATTTATCGACGATGAACAACGCATTTTACGGTCTATGAAACTGCTGTTTCGTAARACSCATGACGTGTTTATCACCACCGACCCRRCTGAGTATATTGAYTATATCAAGAACAACCATGTACACGTGGCGGTCAGTGACCAGCGGATGCCTGAGCGAGTCGGTGTGGATATCTTACGCGAAGTAAAAGATGTCTCACCGTCCACCATGCGTATTTTATTGACGGGCTATGCCGATTTAAAC</Hsp_qseq>
      <Hsp_hseq>GATGTGCGCGAATGTATCGAAGCCTCGC-TGAAAATCGCGGGTAACTCTATCAGACATCAAGAGATTGTCACTGATTTTGCGCCGACACCTGAAATTAAATGCTCACCGTCACAGATTAACCAAGTCTTGGTGAACTTGCTTAATAACGCCGCGCAAGCCATGGGCGAAAAATCTGATGGCAAAATCGAAGTGCGCACCCGTGCCGATGA-CAGCAATGTTTATGTTGATGTCATTGATAACGGTAAAGGCATGAGCTCAGAAGTGCTCAGTCAGATATTTGAGCCGTTCTTTACCACTAAAGGCGCAGGCGAAGGTACTGGTCTTGGTATGGCAATCAGTCAGCAGATTATGGAGCAGCATAATGGCGACATTAAAGCCGTATCGACTGTAGGCGTTGGCACAACCTTTACCTTAACGCTACCCATTAATAATGATCTGACAGAAAAAAGCCTAGCGGCATAATCGCTAGGTTCTGTTGTTATTTTAATT-G--C-TATTTTAATGATTATATAAA-ACTATATCACTGTTATTCATCATAAGGATATCATCATGAATGAATTAGAAAATGACACCAGTAATAACATCAGTACCGCTGAGTTAGGGGTTGAAGCGAAACCGAAGCTGGCTTTTATTGACGATGAACAACGTATTTTACGTTCGATGAAACTGTTGTTTCGTAAAACGCATGACGTTTTTATTACCACTGACCCGACTGAATACATCGACTATATCAAAAACAACCATGTACACGTTGCAGTCAGTGACCAACGTATGCCTGAGCGGGTTGGCGTTGATATCTTGCGCGAAGTAAAAGACGTATCACCTTCTACCATGCGTATATTATTAACCGGCTATGCTGATTTAAAC</Hsp_hseq>
      <Hsp_midline>|||||||||||||||||||||||||||| | |||||||| || ||||| || ||||||||||| ||||| |||||||||||||| || |||||| | |||||||||||||| || ||||||||||||||||| ||  | || || || ||||||||||||||||| |||||| |||||||||| |||||||| ||||||||||||||||| || | |||||||| |||||||||| || ||||||||||| |||||  ||||||| |||| ||| || ||||||||||||||||| || ||||||||||||||||| ||||||||||||||||||||||| ||||| ||||||||||| ||||||||||| || |||| ||||||||| | |||||||||||| || ||||| ||||  || || ||||||||| |  | |||||  ||| |||||  || ||| |||| || || | ||   | |||  | |  | ||||| |  ||| || |||  ||||| | | | | || |||||||||||  ||||||||||||||||||||||||||     |  ||||  ||||     |||     | | |||  | || |||||| |||| ||||| |||||||||||||| |||||||| || ||||||||| |||||||||| || |||||||| ||||| ||||| |||||  |||| || || || |||||||| ||||||||||||||||| || ||||||||||| || ||||||||||| || || || |||||||| |||||||||||||| || ||||| || ||||||||||| ||||| || |||||||| |||||||||</Hsp_midline>
    </Hsp>
  </Hit_hsps>
</Hit>
<Hit>
  <Hit_num>2</Hit_num>
  <Hit_id>gi|521014486|gb|CP006265.1|</Hit_id>
  <Hit_def>Psychrobacter sp. G, complete genome</Hit_def>
  <Hit_accession>CP006265</Hit_accession>
  <Hit_len>3079438</Hit_len>
  <Hit_hsps>
    <Hsp>
      <Hsp_num>1</Hsp_num>
      <Hsp_bit-score>688.074</Hsp_bit-score>
      <Hsp_score>372</Hsp_score>
      <Hsp_evalue>0</Hsp_evalue>
      <Hsp_query-from>4</Hsp_query-from>
      <Hsp_query-to>851</Hsp_query-to>
      <Hsp_hit-from>2848012</Hsp_hit-from>
      <Hsp_hit-to>2848887</Hsp_hit-to>
      <Hsp_query-frame>1</Hsp_query-frame>
      <Hsp_hit-frame>1</Hsp_hit-frame>
      <Hsp_identity>717</Hsp_identity>
      <Hsp_positive>717</Hsp_positive>
      <Hsp_gaps>44</Hsp_gaps>
      <Hsp_align-len>884</Hsp_align-len>
      <Hsp_qseq>GATGTGCGCGAATGTATCGAAGCCTCGCTTAAAAATCGCTGGCAACTCYATYAGACATCAAGARATTGTGACTGATTTTGCGCCCACRCCTGAAGTGAAATGCTCACCGTCGCAAATTAACCAAGTCTTGGTCAATCTACTGAACAATGCCGCGCAAGCCATGGGAGAAAAACCTGATGGCAARATCGAAGTRCGCACCCGTGCCGATGATCA-CCATGTTTATATTGATGTCATAGACAACGGTAAAGGTATGAGTCCAGAAGTTCTCAATCAAATCTTTGAGCCGTTCTTTACGACCAAAGGCGCAGGCGAAGGCACTGGTCTTGGTATGGCAATCAGCCAGCAAATTATGGAGCAACATAATGGCGATATCAAAGTCGTATCGACCGAAGGCGTTGGCACCACATTTACGTTAATACTGCCGATTAATAATAACTTAACAGAGCAAAACCTAGTCGCGTAAGCGCT-GGATCAGCTGCCCTGTTACGTAGAACATATTT-A--GAT-ATTTAACGACTAT-T-A-T-TCAT-CATCATAAGGA-ACTCATCATGAATGAATTAGAAAATGAC-----T--T-A-ACCA-CAGTTG-A-AACCAGCGCTGAGTCA-------AAG-----CCGAAGTTGGCATTTATCGACGATGAACAACGCATTTTACGGTCTATGAAACTGCTGTTTCGTAARACSCATGACGTGTTTATCACCACCGACCCRRCTGAGTATATTGAYTATATCAAGAACAACCATGTACACGTGGCGGTCAGTGACCAGCGGATGCCTGAGCGAGTCGGTGTGGATATCTTACGCGAAGTAAAAGATGTCTCACCGTCCACCATGCGTATTTTATTGACGGGCTATGCCGATTTAAAC</Hsp_qseq>
      <Hsp_hseq>GATGTGCGCGAATGTATCGAAGCCTCGC-TGAAAATCGCAGGTAACTCTATCAGACATCAAGAGATTGTCACTGATTTTGCGCCGACACCTGAGATCAAATGCTCACCGTCGCAAATCAACCAAGTCTTGGTCAATCTGCTCAATAACGCCGCGCAAGCCATGGGCGAAAAACCGGATGGCAAAATCGAAGTACGCACCCGCGCCGATGA-CAGCAATGTGTATGTTGATGTCAGTGATAACGGTAAAGGCATGAGCTCAGAAGTGCTAAGCCAAATCTTTGAGCCATTCTTTACCACTAAAGGCGCAGGCGAAGGTACTGGTCTTGGTATGGCAATCAGTCAGCAGATTATGGAGCAGCATAATGGCTACATTAAAGCCGTATCGACTGTAGGCGTTGGTACTACCTTTACCTTAACGCTACCGATTAATAATGATCTGACAGAAAAAAGCCTAGCGGCATAAACGCTAGGTTCTGTTGTTATTTTAATT-G--C-TATTTTAATGATTATATAAAG-CTATATCACTGTTATTCATCATAAGGATAC-CATCATGAATGAATTAGAAAATGACACCAGTAATGACACCAACAATAACATAAGTACCGCTGAGTTAGGGGTTGAAGCGAAACCGAAATTGGCGTTCATTGACGATGAACAACGTATTTTACGTTCTATGAAACTGTTATTTCGTAAAACGCATGACGTTTTTATTACCACTGACCCGACTGAATACATCGACTATATCAAAAACAACCATGTACACGTTGCAGTCAGTGACCAACGTATGCCTGAGCGGGTTGGCGTTGATATCTTGCGCGAAGTAAAAAACGTATCACCTTCTACCATGCGTATATTATTAACCGGCTATGCTGATTTAAAC</Hsp_hseq>
      <Hsp_midline>|||||||||||||||||||||||||||| | |||||||| || ||||| || ||||||||||| ||||| |||||||||||||| || |||||  | |||||||||||||||||||| |||||||||||||||||||| || || || ||||||||||||||||| |||||||| |||||||| |||||||| |||||||| |||||||| || | |||| ||| |||||||||  || ||||||||||| |||||  ||||||| || |  |||||||||||||| |||||||| || ||||||||||||||||| ||||||||||||||||||||||| ||||| ||||||||||| ||||||||| | || |||| ||||||||| | ||||||||| || || ||||| ||||  || |||||||||||| |  | |||||  ||| |||||  || ||| |||| || || | ||   | |||  | |  | ||||| |  ||| || ||| | |||| | | | | || ||||||||||| || |||||||||||||||||||||||||     |  | | |||| || |   | ||  | |||||||| |       |||     ||||| ||||| || || |||||||||||||| |||||||| |||||||||||| | |||||||| || |||||||| ||||| ||||| |||||  |||| || || || |||||||| ||||||||||||||||| || ||||||||||| || ||||||||||| || || || |||||||| |||||||||||| | || ||||| || ||||||||||| ||||| || |||||||| |||||||||</Hsp_midline>
    </Hsp>
  </Hit_hsps>
</Hit>
</Iteration_hits>
  <Iteration_stat>
    <Statistics>
      <Statistics_db-num>24148431</Statistics_db-num>
      <Statistics_db-len>64004591435</Statistics_db-len>
      <Statistics_hsp-len>34</Statistics_hsp-len>
      <Statistics_eff-space>51620956086077</Statistics_eff-space>
      <Statistics_kappa>0.46</Statistics_kappa>
      <Statistics_lambda>1.28</Statistics_lambda>
      <Statistics_entropy>0.85</Statistics_entropy>
    </Statistics>
  </Iteration_stat>
</Iteration>
<Iteration>
  <Iteration_iter-num>34</Iteration_iter-num>
  <Iteration_query-ID>Query_34</Iteration_query-ID>
  <Iteration_query-def>allreadspala_c34</Iteration_query-def>
  <Iteration_query-len>611</Iteration_query-len>
<Iteration_hits>
<Hit>
  <Hit_num>1</Hit_num>
  <Hit_id>gi|71037566|gb|CP000082.1|</Hit_id>
  <Hit_def>Psychrobacter arcticus 273-4, complete genome</Hit_def>
  <Hit_accession>CP000082</Hit_accession>
  <Hit_len>2650701</Hit_len>
  <Hit_hsps>
    <Hsp>
      <Hsp_num>1</Hsp_num>
[truncated: 21,730,607 more chars]
